# Supplementary material for: Correlation between DNA Methylation and Cell Proliferation Identifies New Candidate Predictive Markers in Meningioma
Source: Cancers (Basel). 2022 Dec 17;14(24):6227. doi: 10.3390/cancers14246227 (PMC9776514; doi:10.3390/cancers14246227)
Supplement: Supplementary file 1 [file cancers-14-06227-s001.zip]

Archive with 11 entries (11 files):
- Supplementary Figure S1.pdf
- Supplementary Figure S2.pdf
- Supplementary Table S1.xlsx
- Supplementary Table S2.xlsx
- Supplementary Table S3.xlsx
- Supplementary Table S4.xlsx
- Supplementary Table S5.xlsx
- Supplementary Table S6.xlsx
- Supplementary Table S7.xlsx
- Supplementary Table S8.xlsx
- Supplementary Table S9.xlsx
