# Supplementary material for: Correlation between DNA Methylation and Cell Proliferation Identifies New Candidate Predictive Markers in Meningioma
Source: Cancers (Basel). 2022 Dec 17;14(24):6227. doi: 10.3390/cancers14246227 (PMC9776514; doi:10.3390/cancers14246227)
Supplement: Supplementary file 1 [file cancers-14-06227-s001.zip › Supplementary Table S1.xlsx]

## Sheet: Table S1
Table S1. Clinical treatments: pre-operative and/or post-progression radiotherapy, post-progression chemotherapy, post-progression chemotherapy (no neadjuvant treatment).
PATIENT	AGE	SEX	GRADE	SURGERY	POST-OPERATIVE RADIOTHERAPY	PROGRESSION	POST-PROGRESSION RADIOTHERAPY	CHEMOTHERAPY	OTHER THERAPY
1	51	M	2	Gross total resection	Yes	Yes	Yes		Bevacizumab
2	48	F	1	Subtotal resection	No	No
3	48	M	2	Gross total resection	No	Yes	Yes
4	48	F	2	Gross total resection	No	Yes	Yes	Liposomal doxorubicin and temozolomide
5	75	M	1	Gross total resection	No	No
6	56	F	1	Gross total resection	No	No
7	38	F	1	Gross total resection	No	No
8	29	F	1	Gross total resection	No	Yes	No
9	56	M	2	Gross total resection	No	Yes	Yes
10	91	M	2	Gross total resection	No	Yes	No
11	63	F	2	Gross total resection	Yes	Yes	No
12	48	F	1	Gross total resection	No	No
13	57	F	1	Gross total resection	No	No
14	73	F	2	Subtotal resection	No	Yes	Yes
15	83	M	1	Gross total resection	No	No
16	63	F	2	Gross total resection	No	No
17	48	F	2	Subtotal resection	No	Yes	No
18	41	M	2	Subtotal resection	Yes	No
19	51	F	3	Subtotal resection	No	Yes	Yes
20	54	F	3	NA	No	Yes	Yes
21	69	F	1	NA	No	No
22	46	F	1	Gross total resection	No	No
23	75	F	2	Subtotal resection	No	No
24	66	M	2	Gross total resection	No	Yes	Yes		Bevacizumab
25	51	F	2	Subtotal resection	Yes	Yes	Yes
26	76	F	2	Subtotal resection	No	Yes	Yes		Bevacizumab
27	81	F	2	Gross total resection	Yes	No
28	63	F	2	Gross total resection	Yes	No
29	74	F	2	Subtotal resection	Yes	No
30	85	M	2	NA	No	No
31	46	M	2	Subtotal resection	Yes	No
32	70	F	2	Subtotal resection	No	Yes	Yes		Bevacizumab
33	52	F	2	Gross total resection	No	No
34	62	M	2	Subtotal resection	No	Yes	Yes
35	39	F	2	Subtotal resection	Yes	No
36	60	M	2	Gross total resection	No	No
37	65	F	3	NA	No	No
38	53	M	2	Gross total resection	No	No
39	60	F	2	Subtotal resection	No	Yes	Yes
40	72	F	3	NA	No	Yes	Yes
41	44	F	2	Subtotal resection	Yes	No
42	61	F	2	Gross total resection	No	No
43	57	M	2	Gross total resection	No	No
44	55	M	2	Subtotal resection	No	Yes	Yes
45	65	F	2	Gross total resection	No	No
46	45	F	2	Gross total resection	No	No
47	56	M	2	Gross total resection	No	No
48	62	F	2	NA	No	No
