# Supplementary material for: Correlation between DNA Methylation and Cell Proliferation Identifies New Candidate Predictive Markers in Meningioma
Source: Cancers (Basel). 2022 Dec 17;14(24):6227. doi: 10.3390/cancers14246227 (PMC9776514; doi:10.3390/cancers14246227)
Supplement: Supplementary file 1 [file cancers-14-06227-s001.zip › Supplementary Table S2.xlsx]

## Sheet: Table S2
Table S2. Differentially methylated regions in high grades (>1) vs low grade meningiomas. AVERAGE DIFFERENTIAL cutoff = 10%
LABEL	CHROM	START (HG38)	END (HG38)	WIDTH	# CPGS	SMOOTHED FDR	HARMONIC MEAN FDR	FISHER FDR	MAXIMUM DIFFERENTIAL	AVERAGE DIFFERENTIAL	OVERLAPPING GENES
DMR1	chr3	160402452	160403487	1036	4	2.30287e-16	0.0237726	0.00035875	-0.455658	-0.405491	SMC4 AC079594.1
DMR2	chr17	38452447	38452758	312	3	6.68282e-24	0.00129978	3.84582e-06	-0.442677	-0.362012	ARHGAP23
DMR3	chr1	61973195	61973349	155	3	6.06687e-12	0.0357767	0.00308894	-0.333615	-0.311375	PATJ
DMR4	chr13	112346487	112347041	555	4	5.77972e-18	0.0107237	0.000120075	0.338945	0.302538
DMR5	chr2	72144126	72144348	223	3	5.20868e-15	0.00441361	0.000664012	0.418587	0.293659	CYP26B1
DMR6	chr14	24171686	24172497	812	13	1.09042e-38	0.042184	3.13687e-07	0.369242	0.286206	REC8
DMR7	chr16	1176067	1176302	236	3	3.94051e-14	0.0164928	0.000772334	-0.34946	-0.28315	CACNA1H
DMR8	chr1	151839447	151840234	788	5	6.10068e-13	0.0573302	0.00363204	0.353985	0.27775	C2CD4D
DMR9	chr8	144472497	144473277	781	4	2.45033e-14	0.0331711	0.000738591	0.350424	0.277706	KIFC2
DMR10	chr11	14905234	14906003	770	5	4.77386e-14	0.0538028	0.00321338	0.376685	0.277678	CALCB
DMR11	chr11	124920919	124921493	575	4	1.02124e-16	0.0208294	0.000228074	0.381659	0.275956	HEPACAM
DMR12	chr2	3703362	3703850	489	5	7.54587e-14	0.0506497	0.00281232	0.414233	0.274021	DCDC2C AC010907.1
DMR13	chr6	41373779	41376092	2314	11	2.32115e-17	0.0413106	9.81936e-06	0.375775	0.273133
DMR14	chr5	181205948	181206326	379	5	9.4466e-12	0.0850103	0.0112392	0.434936	0.272993	AC008443.3
DMR15	chr11	31802779	31805536	2758	15	7.63003e-23	0.0391613	4.55869e-06	0.416854	0.271258	PAX6
DMR16	chr2	219448132	219449250	1119	6	8.06329e-22	0.0245291	3.3907e-05	0.353421	0.270429	SPEG
DMR17	chr19	40613673	40614423	751	5	2.83519e-11	0.17125	0.0952596	0.318638	0.257397	LTBP4
DMR18	chr11	20208333	20208784	452	4	1.47639e-17	0.00629608	0.000278168	0.387088	0.256157
DMR19	chr15	71117358	71117658	301	3	4.51906e-12	0.0344905	0.0026819	-0.273795	-0.254605	THSD4
DMR20	chr13	114152981	114153227	247	3	4.22643e-14	0.0183228	0.00088175	0.357119	0.250233
DMR21	chr9	93184609	93185777	1169	8	1.11109e-35	0.00503044	1.67097e-06	0.430487	0.248874	WNK2
DMR22	chr5	135027634	135028283	650	6	5.16924e-14	0.107051	0.00949668	0.339991	0.246768	PITX1
DMR23	chr4	39447033	39447510	478	4	2.85314e-11	0.0453504	0.0062095	0.33061	0.246633	KLB
DMR24	chr14	36583964	36584484	521	4	1.88209e-13	0.0801371	0.0110874	0.29403	0.242356	AL132857.1
DMR25	chr12	30822815	30823415	601	5	2.58493e-19	0.0226497	0.000265116	0.31482	0.242286	AC010198.2
DMR26	chr2	20665328	20666087	760	5	6.37611e-16	0.0245282	0.00167925	0.345528	0.241677
DMR27	chr12	57627526	57628246	721	5	1.4061e-14	0.0462082	0.00244555	0.35876	0.240361	B4GALNT1
DMR28	chr5	3596093	3598205	2113	8	2.14174e-15	0.043338	0.000523998	0.371966	0.240275	IRX1 AC016595.1
DMR29	chr12	46269911	46270313	403	4	3.71224e-12	0.0403901	0.00320024	0.326301	0.238135	SLC38A1
DMR30	chr1	227560723	227561018	296	5	6.20123e-12	0.0579825	0.00524084	0.356135	0.235427
DMR31	chr7	157682856	157683883	1028	5	3.34801e-20	0.015353	3.6537e-05	0.314778	0.234666	PTPRN2
DMR32	chr7	157387079	157387432	354	7	2.61155e-13	0.0608197	0.00608223	-0.36099	-0.234561	DNAJB6
DMR33	chr14	37622195	37622875	681	6	5.38069e-14	0.0591804	0.00350305	0.319383	0.234383	TTC6
DMR34	chr17	17494950	17495648	699	3	1.56156e-18	0.0128668	0.000360424	0.272887	0.23417	RASD1
DMR35	chr3	189630885	189631534	650	9	2.37769e-19	0.0643002	0.00130033	-0.416228	-0.234099	TP63
DMR36	chr15	41501683	41503106	1424	5	2.0072e-13	0.0329618	0.000943632	0.304258	0.233373	ITPKA
DMR37	chr19	13024504	13024994	491	10	6.06523e-13	0.16226	0.020249	0.300193	0.232208	NFIX
DMR38	chr3	171457924	171458227	304	4	2.60344e-14	0.0237891	0.000913906	0.370713	0.22925	TNIK
DMR39	chr22	45605296	45605652	357	4	1.30195e-16	0.0142072	0.00014251	-0.323526	-0.228712	LINC01589
DMR40	chr6	27139223	27139614	392	4	5.18455e-11	0.127961	0.0395811	0.262215	0.228106	H4C9
DMR41	chr7	155806773	155807399	627	5	7.18601e-12	0.0883064	0.0108734	0.313273	0.226916	SHH
DMR42	chr19	2251062	2252070	1009	7	4.8497e-16	0.0757742	0.00864137	0.293803	0.22656	AMH
DMR43	chr6	10425320	10425415	96	3	2.14205e-12	0.0380484	0.00676058	0.306873	0.226327	AL138885.2
DMR44	chr2	172109410	172110232	823	6	3.46465e-23	0.0164984	3.03361e-05	0.283657	0.225691	DLX2-DT
DMR45	chr6	33593176	33593672	497	8	2.18952e-12	0.124098	0.0125429	0.329937	0.224287	LINC00336
DMR46	chr10	127736874	127737704	831	9	1.83771e-16	0.0926176	0.00289754	0.264874	0.223263	FOXI2 AL391005.1
DMR47	chr5	88145670	88146152	483	6	6.55482e-11	0.130156	0.0232382	0.284387	0.222018
DMR48	chr6	4774969	4775462	494	7	6.44881e-14	0.105642	0.0112755	0.344769	0.220315	CDYL CDYL-AS1
DMR49	chr21	33402321	33403153	833	9	5.76834e-15	0.0996959	0.0131838	0.398172	0.219214
DMR50	chr1	151132573	151133002	430	4	1.79385e-15	0.0166115	0.00117173	0.296144	0.218591	SEMA6C
DMR51	chr8	144050070	144052037	1968	9	4.42231e-15	0.0711645	0.000830052	0.295689	0.218377	SMPD5 OPLAH
DMR52	chr8	144052038	144052109	72	9	4.42231e-15	0.0711645	0.000830052	0.295689	0.218377	OPLAH
DMR53	chr1	1630476	1630687	212	4	7.75604e-13	0.0596261	0.0125321	0.270779	0.217983	MIB2
DMR54	chr1	1630690	1630995	306	4	7.75604e-13	0.0596261	0.0125321	0.270779	0.217983
DMR55	chr7	97021799	97022274	476	4	3.06501e-13	0.0744798	0.0277581	0.267974	0.216531	DLX5
DMR56	chr15	100544360	100544805	446	3	1.0531e-10	0.0714554	0.0293307	0.269288	0.216311	CERS3
DMR57	chr7	24284816	24284980	165	3	1.23678e-12	0.0374462	0.0320199	0.303606	0.214806	NPY
DMR58	chr15	84816821	84817460	640	6	6.45569e-31	0.00277778	7.83312e-06	0.391569	0.213841	ALPK3
DMR59	chr6	28589988	28590336	349	9	6.57121e-16	0.111767	0.0055558	0.308103	0.212874	AL049543.1 ZBED9
DMR60	chr20	40691892	40693089	1198	6	8.6963e-17	0.0462228	0.000872505	0.326524	0.21271
DMR61	chr2	20670327	20671641	1315	9	3.14728e-27	0.017067	2.70812e-06	0.277094	0.212019	GDF7
DMR62	chr6	44342028	44342903	876	10	8.35969e-18	0.0840803	0.00300975	0.277051	0.210355	AL353588.1 SPATS1
DMR63	chr4	41878302	41879330	1029	8	6.3939e-14	0.0908806	0.00742411	0.310993	0.209273	LINC00682
DMR64	chr4	187995342	187996097	756	12	2.58256e-17	0.115567	0.0089084	0.330718	0.208475	ZFP42
DMR65	chr19	31352490	31353276	787	5	4.81265e-15	0.0575581	0.00242003	0.23801	0.207916	AC025809.1
DMR66	chr15	37095103	37095376	274	5	7.9024e-11	0.0949206	0.0151179	0.24923	0.207646	MEIS2
DMR67	chr1	90834658	90836174	1517	12	1.3871e-24	0.0554674	6.29048e-05	0.284226	0.207373	LINC02788 LINC02609
DMR68	chr14	38255050	38256545	1496	12	6.22278e-37	0.00367179	1.97123e-05	0.415775	0.206298	AL355835.1 CLEC14A
DMR69	chr8	23163453	23164204	752	8	3.16555e-22	0.0449573	0.000183681	0.278039	0.205993	TNFRSF10D
DMR70	chr2	176107292	176107853	562	5	2.96088e-12	0.0859927	0.0113404	0.297364	0.205879	HOXD11
DMR71	chr2	230849990	230850313	324	4	1.68101e-11	0.0302457	0.00595121	0.358296	0.205823
DMR72	chr4	112511439	112511755	317	4	1.7261e-14	0.0210483	0.000796277	0.270629	0.205696
DMR73	chr15	98525812	98525871	60	3	2.56106e-12	0.0242737	0.00111435	0.224376	0.204014	FAM169B
DMR74	chr13	95552930	95553850	921	6	3.43727e-18	0.0276363	0.00401552	0.336073	0.203199	CLDN10
DMR75	chr20	2693583	2694051	469	5	6.69956e-13	0.0521527	0.00492736	0.265598	0.202802	EBF4
DMR76	chr8	26864634	26865504	871	11	7.77795e-16	0.150716	0.0124491	0.283166	0.20253	ADRA1A
DMR77	chr3	47848470	47848770	301	3	1.13702e-13	0.00585227	0.00251725	-0.278063	-0.202157	DHX30
DMR78	chr2	63052510	63054709	2200	10	5.62938e-27	0.00883578	1.71069e-05	0.372476	0.20058	OTX1
DMR79	chr3	120907806	120907868	63	3	1.59643e-10	0.184453	0.136408	0.249048	0.200485	AC072026.2
DMR80	chr20	21511143	21511920	778	5	6.1048e-18	0.0269331	0.00142078	0.347583	0.199618	NKX2-2-AS1 NKX2-2
DMR81	chr7	97007236	97007434	199	4	6.94644e-12	0.079224	0.0242927	0.225428	0.198741	DLX6 DLX6-AS1
DMR82	chr10	101236440	101238324	1885	16	2.32253e-14	0.157086	0.0052968	0.245441	0.198352	LBX1-AS1
DMR83	chr20	21391565	21392225	661	5	1.47982e-12	0.0627781	0.00515898	0.266566	0.198259
DMR84	chr2	118844636	118845557	922	8	1.60081e-12	0.156639	0.0225312	0.274168	0.197935	EN1
DMR85	chr2	63056220	63057633	1414	9	1.38001e-11	0.178282	0.0496091	0.303926	0.197747	OTX1
DMR86	chr7	97731709	97732096	388	8	2.03844e-11	0.125346	0.0287659	0.335238	0.197187	TAC1
DMR87	chr19	38425848	38426385	538	6	4.51854e-15	0.0525905	0.00137587	0.23221	0.197157	RASGRP4
DMR88	chr4	54093541	54094092	552	6	1.18768e-11	0.099352	0.0201987	0.251924	0.196804	AC058822.1
DMR89	chr1	35577385	35578032	648	7	9.58846e-16	0.0771124	0.00240379	0.235994	0.196307	TFAP2E TFAP2E-AS1
DMR90	chr1	43007301	43007426	126	3	3.2377e-11	0.0550526	0.0125531	0.232556	0.194366
DMR91	chr3	71754851	71754991	141	6	3.76912e-14	0.090879	0.00783977	0.232162	0.193662	GPR27
DMR92	chr15	76342502	76343173	672	4	1.83988e-12	0.0501395	0.0111187	0.243579	0.193484
DMR93	chr22	30080100	30080536	437	12	6.68853e-15	0.152295	0.0199999	0.273295	0.190279	HORMAD2 HORMAD2-AS1
DMR94	chr19	15231938	15233235	1298	12	3.20603e-14	0.170421	0.0301973	0.313187	0.189919	EPHX3
DMR95	chr5	51377393	51377896	504	4	2.89428e-11	0.092851	0.0194417	0.235418	0.187347	AC010478.1
DMR96	chr5	132747433	132747840	408	3	1.3782e-11	0.0636288	0.0126682	0.310795	0.18647	CCNI2
DMR97	chr2	222302190	222302744	555	7	1.05957e-14	0.0284769	0.0147595	0.385834	0.185964	CCDC140
DMR98	chr6	28259107	28259704	598	13	1.061e-13	0.132817	0.055972	0.340208	0.185252	NKAPL
DMR99	chr4	40630345	40631555	1211	11	6.62014e-19	0.111294	0.00500196	-0.277985	-0.185196	RBM47
DMR100	chr18	11751316	11751567	252	9	2.75796e-12	0.142147	0.0306646	0.334794	0.184906	GNAL
DMR101	chr17	79104000	79104105	106	3	2.51256e-11	0.0209335	0.00640217	0.275982	0.184064	RBFOX3
DMR102	chr1	209805766	209806434	669	13	6.96166e-14	0.172436	0.0477714	0.337647	0.183425	IRF6
DMR103	chr2	44801086	44801573	488	5	1.74885e-12	0.0401596	0.0101459	0.31261	0.183037
DMR104	chr6	30742910	30745142	2233	52	1.81214e-53	0.177294	0.00080291	0.345953	0.182219	IER3-AS1 HCG20 IER3
DMR105	chr17	44911416	44911955	540	6	8.82875e-19	0.0279131	0.000301877	0.304308	0.180678	GFAP
DMR106	chr8	24913601	24913953	353	8	8.68093e-13	0.176134	0.0390856	0.216639	0.179998	NEFM AF106564.1
DMR107	chr7	103445089	103445531	443	5	7.62773e-11	0.115723	0.0892824	0.297369	0.179949	AC005064.1 SLC26A5
DMR108	chr2	98086645	98087472	828	14	2.25568e-20	0.0946335	0.00497955	0.33255	0.179584	VWA3B
DMR109	chr5	141364509	141364882	374	3	1.96655e-11	0.186049	0.134209	0.204805	0.179533	PCDHGA1 PCDHGA2 PCDHGA3 PCDHGB1 PCDHGA4 PCDHGB2 PCDHGA5
DMR110	chr15	83284316	83286097	1782	20	3.0156e-35	0.0859559	4.63359e-05	0.272302	0.17883	AC103876.1 BNC1
DMR111	chr4	52862343	52862889	547	5	5.2552e-12	0.0624453	0.0202812	0.304313	0.178624	LINC01618 RASL11B
DMR112	chr1	201377519	201377866	348	5	1.64059e-11	0.0531519	0.0127861	-0.294352	-0.178596	TNNT2 AC119427.2
DMR113	chr16	82011133	82011692	560	10	2.59676e-14	0.105552	0.0190424	0.28385	0.178114	SDR42E1
DMR114	chr2	118849521	118850545	1025	9	7.72569e-16	0.0796506	0.0184825	0.292258	0.177951
DMR115	chr4	41692477	41693072	596	8	1.31029e-13	0.117816	0.0125456	-0.263047	-0.17771	LIMCH1 AC105389.2
DMR116	chr2	44953242	44953421	180	3	2.2118e-12	0.0540846	0.00895746	0.20736	0.17717
DMR117	chr19	7862668	7863180	513	3	6.54793e-12	0.0685075	0.0190141	0.27996	0.177036	EVI5L
DMR118	chr10	22333864	22334981	1118	7	1.46004e-15	0.0796921	0.0079833	0.252594	0.176865
DMR119	chr2	118841491	118842243	753	7	2.43566e-15	0.06502	0.00404993	0.309211	0.176531	EN1
DMR120	chr12	68933117	68933999	883	6	7.24455e-15	0.0816788	0.00863739	0.21239	0.176473	CPM
DMR121	chr7	28956875	28957869	995	8	2.45195e-13	0.135775	0.0164628	0.259053	0.174296	AC005013.1 TRIL
DMR122	chr11	123196248	123196567	320	3	6.20123e-12	0.0776881	0.0202769	0.287606	0.174021	AP001970.1
DMR123	chr17	61454836	61455720	885	6	6.02589e-13	0.0920303	0.00805198	0.235828	0.173577	TBX4
DMR124	chr6	28988449	28989212	764	20	2.02452e-27	0.106167	0.00161948	0.318638	0.173527	AL662791.1
DMR125	chr5	173245387	173246200	814	8	1.17494e-12	0.125981	0.0191162	0.295374	0.172856
DMR126	chr17	4898971	4900389	1419	14	5.28631e-18	0.152386	0.00970796	0.296263	0.171793	C17orf107 CHRNE
DMR127	chr13	50126709	50128890	2182	14	2.97648e-21	0.0230636	2.58265e-05	0.338121	0.171717	DLEU1 AL137060.3
DMR128	chr8	66961241	66962439	1199	8	5.07059e-18	0.0584977	0.00104323	0.27816	0.171253	TCF24
DMR129	chr12	89350011	89351415	1405	14	1.33168e-25	0.065618	0.000794276	-0.394463	-0.170949	AC024909.1 DUSP6
DMR130	chr7	4744333	4744854	522	6	1.70042e-14	0.0751897	0.00403882	-0.388824	-0.170572	FOXK1
DMR131	chr5	346123	346250	128	3	9.20828e-11	0.0416273	0.00708276	0.194125	0.170314	PDCD6-AHRR AHRR
DMR132	chr1	217136832	217138266	1435	14	5.35816e-19	0.112111	0.00560541	0.287044	0.169473	ESRRG
DMR133	chr7	27241295	27242493	1199	16	8.1788e-14	0.212257	0.0892372	0.297982	0.169453	EVX1-AS
DMR134	chr17	38509857	38510717	861	5	5.13022e-14	0.069768	0.00396079	0.185953	0.167187	ARHGAP23
DMR135	chr1	108660988	108661755	768	15	6.06682e-15	0.209096	0.0434062	0.265983	0.16701	AL160171.1 HENMT1
DMR136	chr2	161423175	161424230	1056	7	2.12829e-17	0.0558475	0.00239133	0.219084	0.166784	TBR1 AC009487.2 AC009487.1
DMR137	chr11	31796926	31798130	1205	9	4.97428e-12	0.15457	0.0265292	0.224286	0.166763	PAX6
DMR138	chr12	91361682	91362352	671	6	5.86766e-15	0.0430514	0.00211228	-0.292603	-0.165963	LINC02823
DMR139	chr17	74466025	74466941	917	12	4.07807e-15	0.139778	0.0132655	0.276845	0.165574	CD300A
DMR140	chr10	92690774	92691979	1206	12	3.35474e-20	0.0906792	0.00223091	0.253677	0.164909	HHEX
DMR141	chr1	19273647	19274575	929	9	5.68669e-18	0.0547332	0.00337472	0.27046	0.164661	AKR7L
DMR142	chr2	238846814	238847487	674	6	1.52696e-15	0.0151276	0.00174941	0.369187	0.164569
DMR143	chr11	121452835	121453399	565	9	1.02128e-13	0.121437	0.0129928	0.297475	0.164059	SORL1 AP000977.1
DMR144	chr22	23838808	23839083	276	7	9.90106e-11	0.152616	0.0366696	0.242418	0.163904	DERL3
DMR145	chr6	28615878	28616687	810	16	1.1164e-19	0.127065	0.00834966	0.256204	0.163213	ZBED9
DMR146	chr11	2868579	2870265	1687	39	3.80465e-42	0.152164	0.0049987	0.351294	0.163177	KCNQ1DN
DMR147	chr3	12286791	12287241	451	5	3.03142e-12	0.0983929	0.0102001	0.221366	0.163167
DMR148	chr1	247857029	247857861	833	10	5.786e-14	0.0871244	0.0402417	0.359395	0.162498	TRIM58
DMR149	chr7	27201584	27202542	959	6	7.40498e-14	0.0530299	0.00349453	0.191927	0.161977	HOTTIP AC004080.16 AC004080.10
DMR150	chr14	24310587	24311720	1134	15	1.42033e-33	0.0460658	4.96183e-05	0.296693	0.161833	LTB4R2 LTB4R CIDEB
DMR151	chr8	54466688	54467448	761	5	2.24913e-13	0.0063481	0.00727794	0.340334	0.160446	AC091076.1
DMR152	chr2	176188768	176189412	645	5	3.19656e-13	0.0706251	0.0535363	0.273793	0.159165	HOXD1 MIR7704 HAGLR
DMR153	chr3	122183358	122183775	418	7	2.91995e-14	0.095606	0.0104032	0.250095	0.159101	CASR
DMR154	chr14	101560835	101561460	626	9	4.75709e-13	0.151098	0.0345906	0.24937	0.158661	DIO3
DMR155	chr20	59933335	59933605	271	4	1.10067e-11	0.0735509	0.0351632	0.216401	0.157919	SYCP2
DMR156	chr13	42573881	42574548	668	8	2.45195e-13	0.106324	0.0203041	0.351512	0.157644	TNFSF11
DMR157	chr5	68187647	68187850	204	3	1.00895e-10	0.0622538	0.0106299	0.255711	0.157359
DMR158	chr19	40512537	40513378	842	6	1.89653e-13	0.0707832	0.00251081	0.254163	0.155523	SPTBN4
DMR159	chr13	21004545	21004594	50	3	9.13354e-11	0.0386942	0.00350859	-0.171072	-0.154637	LATS2
DMR160	chr2	233833024	233833195	172	3	7.28223e-11	0.0196534	0.00200429	-0.171446	-0.153662	MROH2A
DMR161	chr11	636409	637885	1477	10	1.92096e-31	0.00237212	5.99494e-05	0.383992	0.152352	DRD4
DMR162	chr4	1113414	1114195	782	12	5.80812e-15	0.103445	0.0221459	0.327143	0.151464	AC092535.4 RNF212
DMR163	chr15	78641288	78641560	273	5	2.2946e-12	0.0358214	0.00629224	0.214947	0.151307	CHRNB4
DMR164	chr8	70071332	70072202	871	7	2.14613e-13	0.134994	0.0202335	0.265939	0.150461	PRDM14
DMR165	chr6	30075516	30076041	526	9	7.77084e-12	0.22571	0.117837	0.221468	0.149428	RNF39
DMR166	chr8	121638477	121639335	859	8	3.19546e-17	0.0555621	0.00266017	0.230668	0.147841	HAS2-AS1 HAS2
DMR167	chr20	45229852	45229971	120	3	6.50446e-13	0.00971351	0.00219273	0.169676	0.146213	AL035660.1
DMR168	chr6	30071597	30072024	428	12	2.75746e-12	0.225322	0.166043	0.225446	0.146166	RNF39
DMR169	chr19	38255999	38257156	1158	14	1.16307e-16	0.112147	0.0268415	0.393001	0.145754	SPINT2 PPP1R14A
DMR170	chr2	88451886	88452232	347	9	4.27732e-13	0.12865	0.0236166	0.307642	0.144256	FOXI3
DMR171	chr2	88452234	88452804	571	9	4.27732e-13	0.12865	0.0236166	0.307642	0.144256	FOXI3
DMR172	chr5	73119602	73120255	654	7	6.85837e-13	0.0475507	0.00899841	0.260165	0.143512
DMR173	chr12	95547795	95549355	1561	19	1.78391e-16	0.139611	0.0186695	0.295967	0.143267	USP44
DMR174	chr11	92969406	92969746	341	6	1.60788e-11	0.107755	0.0376827	0.201085	0.142788	MTNR1B
DMR175	chr2	44932006	44932954	949	9	1.94182e-13	0.166989	0.0385965	0.192346	0.142687	AC012354.2 LINC01833
DMR176	chr11	7673571	7674567	997	12	5.30696e-17	0.0852713	0.0312327	0.331686	0.14203	CYB5R2
DMR177	chr5	79111729	79111860	132	5	3.03648e-11	0.0893956	0.0210952	0.193815	0.141773	BHMT DMGDH
DMR178	chr5	141303629	141304583	955	11	1.27694e-15	0.0432412	0.039013	0.419877	0.141459	TAF7 SLC25A2
DMR179	chr7	27168377	27169844	1468	21	9.10278e-21	0.141991	0.0191013	0.322917	0.139664	HOXA10-AS HOXA9 AC004080.3 MIR196B
DMR180	chr22	50085257	50085695	439	12	1.74752e-12	0.157647	0.051021	0.191557	0.139611	MLC1
DMR181	chr3	24495559	24496310	752	11	1.29745e-16	0.0693996	0.029348	0.311184	0.137671	THRB-AS1 THRB AC012087.2
DMR182	chr8	22274386	22275862	1477	16	4.12407e-16	0.146623	0.0142358	0.266134	0.137125	PIWIL2 AC105206.2
DMR183	chr8	100105793	100106320	528	8	6.11338e-13	0.123942	0.0180746	0.284272	0.136774	RGS22
DMR184	chr3	32817607	32818686	1080	10	3.04113e-13	0.136989	0.0195827	0.247285	0.135027	TRIM71
DMR185	chr8	103500630	103500855	226	5	7.46366e-11	0.139766	0.105777	0.237819	0.134696	RIMS2 AC012213.5 AC012213.1
DMR186	chr15	60004610	60004797	188	4	4.29004e-11	0.0827706	0.0268579	0.22766	0.133834	FOXB1
DMR187	chr3	126394401	126395506	1106	14	2.62754e-20	0.0881043	0.0074534	0.279405	0.133824	CFAP100 CCDC37-DT
DMR188	chr7	141737402	141738089	688	5	2.3651e-13	0.0296533	0.00409516	-0.26427	-0.133477	WEE2-AS1
DMR189	chr11	44311480	44311642	163	6	7.5681e-12	0.187879	0.0770972	0.155097	0.133215
DMR190	chr8	56445681	56446162	482	8	1.01097e-11	0.161211	0.0376636	0.201582	0.129927	AC012349.1 PENK
DMR191	chr13	78603060	78604369	1310	11	1.04222e-21	0.0613751	0.00136249	0.240983	0.129781	OBI1-AS1 POU4F1
DMR192	chr8	11707717	11708587	871	11	9.68842e-12	0.173281	0.0395942	0.176813	0.129472	GATA4
DMR193	chr2	176129414	176130360	947	15	6.48446e-16	0.156246	0.031648	0.265812	0.129305	HOXD8 HOXD-AS2
DMR194	chr1	223143914	223144206	293	5	3.34654e-12	0.0678057	0.00904089	0.190773	0.128853	AL359979.2
DMR195	chr17	5584056	5584728	673	10	6.97035e-14	0.136403	0.0177312	0.179616	0.127809	NLRP1
DMR196	chr1	209652327	209652889	563	9	9.81498e-17	0.08241	0.0147509	-0.223833	-0.127647	LAMB3
DMR197	chr2	27442051	27442771	721	9	3.44648e-13	0.112954	0.0149094	0.249695	0.126595	NRBP1 KRTCAP3
DMR198	chr17	75059697	75060092	396	6	1.05558e-12	0.0740173	0.00535477	-0.245641	-0.126	KCTD2
DMR199	chr12	114407942	114409238	1297	16	2.30949e-12	0.216979	0.134115	0.241261	0.125552	TBX5-AS1 TBX5
DMR200	chr5	37835404	37836144	741	12	8.50071e-16	0.122337	0.0170108	0.256616	0.125295	GDNF-AS1 GDNF
DMR201	chr6	36387955	36388467	513	7	2.97302e-14	0.0687126	0.014602	0.207742	0.124896	ETV7-AS1
DMR202	chr20	21513909	21514193	285	8	3.74427e-11	0.0883074	0.0509946	0.230278	0.123702	NKX2-2
DMR203	chr8	23102738	23103106	369	9	7.77084e-12	0.0366273	0.0418374	0.191741	0.123307	AC107959.4 AC107959.5 TNFRSF10C
DMR204	chr13	33016263	33016700	438	5	2.51809e-11	0.163799	0.073006	0.25345	0.12279	KL
DMR205	chr13	114048548	114049204	657	7	3.26911e-20	0.0201333	0.000465169	0.238632	0.119714	RASA3
DMR206	chr5	115962457	115963223	767	6	2.31104e-12	0.144007	0.0930818	0.218901	0.1195	LVRN
DMR207	chr13	27968976	27969394	419	10	4.94933e-12	0.152816	0.0463396	0.205155	0.119139	CDX2
DMR208	chr3	157120307	157120614	308	5	5.94815e-12	0.0364676	0.00672367	0.212192	0.11885	LINC00881 LINC00880
DMR209	chr11	20363624	20364210	587	14	1.76839e-11	0.232693	0.0961295	0.203843	0.118123	HTATIP2
DMR210	chr5	1887079	1887250	172	7	1.26659e-10	0.216664	0.161005	0.206821	0.116665	IRX4
DMR211	chr11	69654021	69654635	615	10	1.59732e-12	0.161979	0.0562915	-0.230007	-0.115959	CCND1 LTO1
DMR212	chr5	73381403	73382375	973	8	3.14768e-13	0.0921166	0.0167791	0.241778	0.114929
DMR213	chr8	86069324	86070135	812	10	8.25129e-13	0.0806435	0.0360138	0.275859	0.113601	ATP6V0D2 PSKH2
DMR214	chr20	37529003	37529273	271	4	1.15406e-12	0.10461	0.0317599	0.136479	0.113592
DMR215	chr19	48740747	48740869	123	4	1.20646e-10	0.138083	0.0546955	0.13439	0.113261	IZUMO1
DMR216	chr6	29680384	29681307	924	22	3.65588e-14	0.262121	0.181737	0.254264	0.109644	ZFP57
DMR217	chr3	137764229	137765378	1150	14	1.87275e-17	0.123594	0.0339883	0.224385	0.10919	SOX14
DMR218	chr4	15963761	15963890	130	3	1.06464e-10	0.303775	0.324344	-0.145581	-0.108793	FGFBP2 PROM1
DMR219	chr7	27185081	27185777	697	18	2.42321e-12	0.198718	0.541037	0.265795	0.105479	HOXA11-AS AC004080.7 HOXA11
DMR220	chr11	2270422	2271314	893	15	3.84944e-15	0.261147	0.154013	0.169531	0.104241	ASCL2
DMR221	chr6	29553236	29554026	791	31	1.89097e-15	0.326819	0.362857	0.19069	0.102277	OR2I1P
DMR222	chr20	58150639	58151129	491	12	1.64657e-16	0.120921	0.00877866	0.225095	0.101372	C20orf85
