# Supplementary material for: Correlation between DNA Methylation and Cell Proliferation Identifies New Candidate Predictive Markers in Meningioma
Source: Cancers (Basel). 2022 Dec 17;14(24):6227. doi: 10.3390/cancers14246227 (PMC9776514; doi:10.3390/cancers14246227)
Supplement: Supplementary file 1 [file cancers-14-06227-s001.zip › Supplementary Table S3.xlsx]

## Sheet: Table S3
Table S3. GO functional annotations of differential CpGs between high grades (2 & 3) and low grade (1) meningiomas. FDR cutoff = 0.05
GO ID	ONTOLOGY	TERM	# GENES IN GO	# UNBIASED DIFFERENTIAL GENES	OVER-REPRESENTATION PVALUE	FDR
GO:0009653	BP	anatomical structure morphogenesis	2629	2041.58	1.43744e-27	3.27148e-23
GO:0007399	BP	nervous system development	2264	1790.34	6.68059e-27	7.60218e-23
GO:0048856	BP	anatomical structure development	5697	4156.25	3.3568e-26	2.54658e-22
GO:0032502	BP	developmental process	6073	4406.25	1.64541e-25	9.36198e-22
GO:0016043	BP	cellular component organization	6081	4451.24	5.2005e-25	2.36716e-21
GO:0007275	BP	multicellular organism development	5227	3818.42	2.0313e-24	7.70506e-21
GO:0005515	MF	protein binding	11074	7835.1	2.7093e-24	8.8087e-21
GO:0071840	BP	cellular component organization or biogenesis	6261	4563.74	3.91399e-24	1.11348e-20
GO:0048518	BP	positive regulation of biological process	5830	4230.75	2.34946e-23	5.94127e-20
GO:0048522	BP	positive regulation of cellular process	5143	3759.92	5.73965e-23	1.30629e-19
GO:0048731	BP	system development	4689	3431.75	3.41995e-22	7.07589e-19
GO:0048468	BP	cell development	2096	1629.75	2.09586e-20	3.97497e-17
GO:0048869	BP	cellular developmental process	4222	3081.83	1.73957e-19	3.04544e-16
GO:0022008	BP	neurogenesis	1563	1242.83	3.7607e-19	6.11355e-16
GO:0009893	BP	positive regulation of metabolic process	3450	2550.33	4.98128e-19	7.55793e-16
GO:0048699	BP	generation of neurons	1465	1167.33	1.9498e-18	2.77346e-15
GO:0010604	BP	positive regulation of macromolecule metabolic process	3193	2366.25	3.97943e-18	5.32752e-15
GO:0030182	BP	neuron differentiation	1310	1052.83	5.15572e-18	6.51883e-15
GO:0030154	BP	cell differentiation	4040	2938.92	1.27912e-17	1.53218e-14
GO:0031325	BP	positive regulation of cellular metabolic process	3166	2343.58	1.79299e-17	2.04033e-14
GO:0010646	BP	regulation of cell communication	3381	2499.58	2.43627e-17	2.64034e-14
GO:0023051	BP	regulation of signaling	3428	2532.92	2.69809e-17	2.79117e-14
GO:0005737	CC	cytoplasm	10907	7625.4	5.88658e-17	5.8249e-14
GO:0048523	BP	negative regulation of cellular process	4626	3330.13	6.9631e-17	6.60305e-14
GO:0032989	BP	cellular component morphogenesis	1098	892.833	7.66526e-17	6.97815e-14
GO:0050793	BP	regulation of developmental process	2573	1915.75	1.61463e-16	1.41336e-13
GO:0000902	BP	cell morphogenesis	990	809.333	7.29701e-16	6.15084e-13
GO:0051173	BP	positive regulation of nitrogen compound metabolic process	3037	2241.75	1.00069e-15	8.13385e-13
GO:0010628	BP	positive regulation of gene expression	1911	1449.08	1.20819e-15	9.48177e-13
GO:0030030	BP	cell projection organization	1469	1155.83	1.95062e-15	1.4798e-12
GO:0009966	BP	regulation of signal transduction	3021	2223.75	2.88278e-15	2.11642e-12
GO:0005488	MF	binding	14167	9729.93	4.59229e-15	3.19676e-12
GO:0044459	CC	plasma membrane part	2662	1978.35	4.63522e-15	3.19676e-12
GO:0043565	MF	sequence-specific DNA binding	1075	847.833	8.79077e-15	5.88438e-12
GO:0009887	BP	animal organ morphogenesis	1042	830.583	9.11017e-15	5.92395e-12
GO:0031323	BP	regulation of cellular metabolic process	5919	4189.03	1.10786e-14	7.00382e-12
GO:0120036	BP	plasma membrane bounded cell projection organization	1433	1125.83	1.39286e-14	8.45055e-12
GO:0097458	CC	neuron part	1647	1279	1.41096e-14	8.45055e-12
GO:0044260	BP	cellular macromolecule metabolic process	7832	5485.68	1.70452e-14	9.94696e-12
GO:0031328	BP	positive regulation of cellular biosynthetic process	1893	1429.08	3.33948e-14	1.84582e-11
GO:0042995	CC	cell projection	2089	1593.33	3.35556e-14	1.84582e-11
GO:0007155	BP	cell adhesion	1360	1048.02	3.40631e-14	1.84582e-11
GO:0048513	BP	animal organ development	3430	2488.58	4.10813e-14	2.17435e-11
GO:0044444	CC	cytoplasmic part	9198	6439.5	4.61832e-14	2.38883e-11
GO:0120025	CC	plasma membrane bounded cell projection	2015	1538.83	5.43381e-14	2.74818e-11
GO:0009790	BP	embryo development	986	785.833	6.19842e-14	3.0554e-11
GO:0022610	BP	biological adhesion	1366	1051.02	6.30976e-14	3.0554e-11
GO:1903508	BP	positive regulation of nucleic acid-templated transcription	1549	1187.83	7.21893e-14	3.42283e-11
GO:0045935	BP	positive regulation of nucleobase-containing compound metabolic process	1811	1373.5	8.74033e-14	4.05962e-11
GO:0009891	BP	positive regulation of biosynthetic process	1923	1446.92	9.49804e-14	4.32332e-11
GO:1902680	BP	positive regulation of RNA biosynthetic process	1550	1187.83	9.75641e-14	4.35385e-11
GO:0007417	BP	central nervous system development	949	759.667	1.35141e-13	5.91474e-11
GO:0080090	BP	regulation of primary metabolic process	5792	4087.14	1.51552e-13	6.50786e-11
GO:0051254	BP	positive regulation of RNA metabolic process	1632	1244.83	1.83781e-13	7.74568e-11
GO:0051171	BP	regulation of nitrogen compound metabolic process	5626	3972.68	2.21705e-13	9.17417e-11
GO:0035556	BP	intracellular signal transduction	2813	2061.67	2.2811e-13	9.27062e-11
GO:0045893	BP	positive regulation of transcription, DNA-templated	1470	1127.33	2.39001e-13	9.54284e-11
GO:0010557	BP	positive regulation of macromolecule biosynthetic process	1788	1351.17	2.84747e-13	1.11734e-10
GO:0051239	BP	regulation of multicellular organismal process	3126	2271.92	2.92525e-13	1.1284e-10
GO:0032990	BP	cell part morphogenesis	653	544.833	3.00846e-13	1.14116e-10
GO:0031175	BP	neuron projection development	934	753.333	3.52409e-13	1.31483e-10
GO:0048666	BP	neuron development	1063	848.833	4.29528e-13	1.57672e-10
GO:0007166	BP	cell surface receptor signaling pathway	2812	2059.83	6.51427e-13	2.35331e-10
GO:0043167	MF	ion binding	5876	4195.34	7.59805e-13	2.70194e-10
GO:0001012	MF	RNA polymerase II regulatory region DNA binding	756	608.5	9.2155e-13	3.2267e-10
GO:0000977	MF	RNA polymerase II regulatory region sequence-specific DNA binding	751	604.5	9.52412e-13	3.28424e-10
GO:0051128	BP	regulation of cellular component organization	2399	1792.17	1.0679e-12	3.62751e-10
GO:0051179	BP	localization	6316	4462.67	1.2355e-12	4.13512e-10
GO:2000026	BP	regulation of multicellular organismal development	2064	1530.75	1.31311e-12	4.33119e-10
GO:0045595	BP	regulation of cell differentiation	1798	1349.75	1.75537e-12	5.70722e-10
GO:0048858	BP	cell projection morphogenesis	635	528.833	1.85797e-12	5.95571e-10
GO:0019899	MF	enzyme binding	2122	1597.45	2.05699e-12	6.50208e-10
GO:0001067	MF	regulatory region nucleic acid binding	909	720.833	2.36053e-12	7.35934e-10
GO:0044212	MF	transcription regulatory region DNA binding	908	719.833	2.61403e-12	8.03957e-10
GO:0045944	BP	positive regulation of transcription by RNA polymerase II	1151	892.5	3.01724e-12	9.15591e-10
GO:0048812	BP	neuron projection morphogenesis	617	513.833	3.74447e-12	1.11009e-09
GO:0120039	BP	plasma membrane bounded cell projection morphogenesis	631	524.833	3.75576e-12	1.11009e-09
GO:0019219	BP	regulation of nucleobase-containing compound metabolic process	3858	2770.77	4.91442e-12	1.43394e-09
GO:1990837	MF	sequence-specific double-stranded DNA binding	846	670.5	7.28228e-12	2.09794e-09
GO:0043005	CC	neuron projection	1245	969.667	8.38271e-12	2.38477e-09
GO:0043168	MF	anion binding	2639	1959.1	9.15722e-12	2.57295e-09
GO:0044249	BP	cellular biosynthetic process	5791	4064.35	1.10938e-11	3.07908e-09
GO:0000904	BP	cell morphogenesis involved in differentiation	709	581.5	1.25591e-11	3.41478e-09
GO:0051960	BP	regulation of nervous system development	894	711.5	1.26034e-11	3.41478e-09
GO:0030554	MF	adenyl nucleotide binding	1472	1134.58	1.29742e-11	3.47388e-09
GO:0006928	BP	movement of cell or subcellular component	2060	1523.83	1.31293e-11	3.47452e-09
GO:0030054	CC	cell junction	1243	971.41	1.40933e-11	3.68676e-09
GO:0005654	CC	nucleoplasm	3324	2416.87	1.7844e-11	4.61492e-09
GO:0048583	BP	regulation of response to stimulus	4029	2876.58	2.00625e-11	5.13037e-09
GO:0006464	BP	cellular protein modification process	3922	2818.58	2.0588e-11	5.14903e-09
GO:0036211	BP	protein modification process	3922	2818.58	2.0588e-11	5.14903e-09
GO:0032559	MF	adenyl ribonucleotide binding	1461	1125.58	2.2211e-11	5.49457e-09
GO:0016020	CC	membrane	8641	5935.85	2.4841e-11	6.07911e-09
GO:0048667	BP	cell morphogenesis involved in neuron differentiation	555	463.5	2.8068e-11	6.79574e-09
GO:1901576	BP	organic substance biosynthetic process	5875	4117.18	3.10126e-11	7.42964e-09
GO:0023052	BP	signaling	6146	4269.58	3.16986e-11	7.51489e-09
GO:0009058	BP	biosynthetic process	5952	4168.1	3.42848e-11	8.0442e-09
GO:0000976	MF	transcription regulatory region sequence-specific DNA binding	799	633.5	4.26814e-11	9.9121e-09
GO:0072359	BP	circulatory system development	1123	852.583	4.38673e-11	1.00846e-08
GO:0060284	BP	regulation of cell development	921	725.25	4.51161e-11	1.0268e-08
GO:0022607	BP	cellular component assembly	2914	2123.42	4.85626e-11	1.09429e-08
GO:0005524	MF	ATP binding	1406	1083.08	5.03886e-11	1.12431e-08
GO:0003690	MF	double-stranded DNA binding	934	729	5.63165e-11	1.24438e-08
GO:0098590	CC	plasma membrane region	1145	891	5.8811e-11	1.287e-08
GO:0007154	BP	cell communication	6174	4281.25	8.41013e-11	1.81934e-08
GO:0035295	BP	tube development	1069	813.417	8.47355e-11	1.81934e-08
GO:0006796	BP	phosphate-containing compound metabolic process	3167	2284.67	8.87843e-11	1.88845e-08
GO:0050794	BP	regulation of cellular process	10205	6976.7	9.07503e-11	1.9124e-08
GO:0051252	BP	regulation of RNA metabolic process	3564	2557.77	9.29164e-11	1.94008e-08
GO:0060322	BP	head development	733	587.333	9.5187e-11	1.96942e-08
GO:0006793	BP	phosphorus metabolic process	3192	2301.17	1.06017e-10	2.1605e-08
GO:0051094	BP	positive regulation of developmental process	1357	1020.83	1.06321e-10	2.1605e-08
GO:0018130	BP	heterocycle biosynthetic process	4060	2894.27	1.08721e-10	2.18972e-08
GO:0043412	BP	macromolecule modification	4124	2946.08	1.12151e-10	2.23899e-08
GO:0032501	BP	multicellular organismal process	7286	4997.86	1.17179e-10	2.31903e-08
GO:0031326	BP	regulation of cellular biosynthetic process	4038	2860.27	1.86219e-10	3.65359e-08
GO:0048646	BP	anatomical structure formation involved in morphogenesis	1135	857.417	2.30501e-10	4.48374e-08
GO:0019438	BP	aromatic compound biosynthetic process	4070	2897.93	2.41541e-10	4.65867e-08
GO:0019904	MF	protein domain specific binding	668	536	2.69812e-10	5.16022e-08
GO:0012505	CC	endomembrane system	4214	3004.58	3.02153e-10	5.73059e-08
GO:0034654	BP	nucleobase-containing compound biosynthetic process	3999	2848.93	3.25562e-10	6.09537e-08
GO:0050767	BP	regulation of neurogenesis	794	631	3.26743e-10	6.09537e-08
GO:0000987	MF	proximal promoter sequence-specific DNA binding	531	430.167	4.40743e-10	8.15518e-08
GO:0032879	BP	regulation of localization	2725	1971.25	4.71411e-10	8.65229e-08
GO:0007409	BP	axonogenesis	446	374	4.88352e-10	8.89152e-08
GO:0007420	BP	brain development	692	553.833	5.60655e-10	1.00726e-07
GO:0017076	MF	purine nucleotide binding	1794	1347.42	5.62075e-10	1.00726e-07
GO:1901362	BP	organic cyclic compound biosynthetic process	4215	2989.27	5.73914e-10	1.02045e-07
GO:0032553	MF	ribonucleotide binding	1798	1350.42	5.93375e-10	1.04687e-07
GO:0009059	BP	macromolecule biosynthetic process	4782	3357.6	6.06669e-10	1.06037e-07
GO:0044085	BP	cellular component biogenesis	3145	2266.42	6.10347e-10	1.06037e-07
GO:0050839	MF	cell adhesion molecule binding	488	400.833	6.23482e-10	1.07499e-07
GO:0044271	BP	cellular nitrogen compound biosynthetic process	4698	3301.52	6.32709e-10	1.08269e-07
GO:0006996	BP	organelle organization	3666	2636.62	6.62053e-10	1.12445e-07
GO:0009889	BP	regulation of biosynthetic process	4115	2907.6	6.72447e-10	1.13365e-07
GO:0007167	BP	enzyme linked receptor protein signaling pathway	1003	770.667	7.08825e-10	1.18619e-07
GO:0032555	MF	purine ribonucleotide binding	1782	1338.42	7.26296e-10	1.20434e-07
GO:0140096	MF	catalytic activity, acting on a protein	2036	1510.17	7.30254e-10	1.20434e-07
GO:0061564	BP	axon development	487	404.5	8.10424e-10	1.32694e-07
GO:0000978	MF	RNA polymerase II proximal promoter sequence-specific DNA binding	517	418.167	8.84845e-10	1.43844e-07
GO:0016310	BP	phosphorylation	2293	1667.83	9.71543e-10	1.56818e-07
GO:1903506	BP	regulation of nucleic acid-templated transcription	3324	2379.1	9.94759e-10	1.58846e-07
GO:0005622	CC	intracellular	13911	9447.72	9.98068e-10	1.58846e-07
GO:0044424	CC	intracellular part	13901	9439.72	1.14355e-09	1.80736e-07
GO:0044463	CC	cell projection part	1400	1068.33	1.20491e-09	1.87825e-07
GO:0120038	CC	plasma membrane bounded cell projection part	1400	1068.33	1.20491e-09	1.87825e-07
GO:2001141	BP	regulation of RNA biosynthetic process	3332	2383.1	1.28502e-09	1.98951e-07
GO:0005829	CC	cytosol	4843	3444.92	1.37886e-09	2.12038e-07
GO:0097367	MF	carbohydrate derivative binding	2113	1563.25	1.44961e-09	2.21421e-07
GO:0034645	BP	cellular macromolecule biosynthetic process	4644	3260.6	1.53577e-09	2.33017e-07
GO:0044267	BP	cellular protein metabolic process	4970	3482.75	1.58587e-09	2.39025e-07
GO:0048519	BP	negative regulation of biological process	5493	3775.13	1.65262e-09	2.47448e-07
GO:0065008	BP	regulation of biological quality	3864	2760.35	1.74155e-09	2.59059e-07
GO:0040011	BP	locomotion	1832	1341	1.82787e-09	2.68244e-07
GO:0045202	CC	synapse	1116	870.167	1.8309e-09	2.68244e-07
GO:0051641	BP	cellular localization	2778	2022.17	1.84744e-09	2.68244e-07
GO:0045664	BP	regulation of neuron differentiation	631	508.5	1.85045e-09	2.68244e-07
GO:0097659	BP	nucleic acid-templated transcription	3470	2475.6	1.99088e-09	2.85621e-07
GO:0000166	MF	nucleotide binding	2014	1498.92	1.99542e-09	2.85621e-07
GO:1901564	BP	organonitrogen compound metabolic process	6541	4532.43	2.06889e-09	2.94287e-07
GO:0008092	MF	cytoskeletal protein binding	934	732.167	2.22154e-09	3.14038e-07
GO:1901265	MF	nucleoside phosphate binding	2015	1498.92	2.47977e-09	3.47012e-07
GO:0030029	BP	actin filament-based process	727	575.333	2.4853e-09	3.47012e-07
GO:0006366	BP	transcription by RNA polymerase II	2654	1914.27	3.46723e-09	4.81163e-07
GO:0016301	MF	kinase activity	725	575.083	3.53749e-09	4.87938e-07
GO:0035639	MF	purine ribonucleoside triphosphate binding	1719	1288.92	3.64528e-09	4.99777e-07
GO:0010556	BP	regulation of macromolecule biosynthetic process	3860	2727.18	3.86829e-09	5.27176e-07
GO:0051234	BP	establishment of localization	4968	3497	4.12412e-09	5.58695e-07
GO:0032774	BP	RNA biosynthetic process	3486	2482.1	4.16531e-09	5.60936e-07
GO:0009888	BP	tissue development	1990	1442.08	4.20171e-09	5.6251e-07
GO:0031267	MF	small GTPase binding	412	340	4.48206e-09	5.96534e-07
GO:0065009	BP	regulation of molecular function	2837	2038.62	4.68959e-09	6.20525e-07
GO:0030036	BP	actin cytoskeleton organization	637	508.333	4.95071e-09	6.5129e-07
GO:0042127	BP	regulation of cell proliferation	1607	1165.17	5.19278e-09	6.7921e-07
GO:0051020	MF	GTPase binding	506	410.333	5.36106e-09	6.97213e-07
GO:0019538	BP	protein metabolic process	5546	3858.58	6.19297e-09	8.00829e-07
GO:0005912	CC	adherens junction	527	429.5	6.23492e-09	8.01698e-07
GO:0016773	MF	phosphotransferase activity, alcohol group as acceptor	664	530.333	6.36829e-09	8.14247e-07
GO:0006351	BP	transcription, DNA-templated	3428	2440.1	6.88454e-09	8.75336e-07
GO:0043229	CC	intracellular organelle	12295	8344.47	7.26149e-09	9.18135e-07
GO:0007411	BP	axon guidance	268	232.5	7.48403e-09	9.41045e-07
GO:0016740	MF	transferase activity	2150	1571.08	7.59602e-09	9.49879e-07
GO:0046872	MF	metal ion binding	3956	2811.08	7.90637e-09	9.83284e-07
GO:0001655	BP	urogenital system development	321	268.25	8.54822e-09	1.05733e-06
GO:0044877	MF	protein-containing complex binding	1095	828.167	8.98255e-09	1.10505e-06
GO:0023056	BP	positive regulation of signaling	1783	1304.5	9.08007e-09	1.1062e-06
GO:0007169	BP	transmembrane receptor protein tyrosine kinase signaling pathway	695	542	9.08911e-09	1.1062e-06
GO:1902531	BP	regulation of intracellular signal transduction	1871	1359	9.37493e-09	1.13491e-06
GO:0006355	BP	regulation of transcription, DNA-templated	3271	2332.6	9.42477e-09	1.13491e-06
GO:0006810	BP	transport	4847	3407.5	1.02551e-08	1.2284e-06
GO:0022604	BP	regulation of cell morphogenesis	461	378	1.04716e-08	1.24777e-06
GO:0008283	BP	cell proliferation	1921	1382.5	1.141e-08	1.3525e-06
GO:0098609	BP	cell-cell adhesion	801	612.683	1.21501e-08	1.42794e-06
GO:0005509	MF	calcium ion binding	680	525.016	1.21719e-08	1.42794e-06
GO:0035239	BP	tube morphogenesis	887	669.417	1.30769e-08	1.52624e-06
GO:0003824	MF	catalytic activity	5386	3781.08	1.32315e-08	1.53641e-06
GO:2000112	BP	regulation of cellular macromolecule biosynthetic process	3735	2637.68	1.49743e-08	1.72859e-06
GO:0009792	BP	embryo development ending in birth or egg hatching	623	492.833	1.50385e-08	1.72859e-06
GO:0043226	CC	organelle	13070	8857.3	1.53863e-08	1.7544e-06
GO:0097485	BP	neuron projection guidance	269	232.5	1.54172e-08	1.7544e-06
GO:0048598	BP	embryonic morphogenesis	574	457.833	1.59157e-08	1.8014e-06
GO:0043009	BP	chordate embryonic development	608	481.333	1.59947e-08	1.8014e-06
GO:0070161	CC	anchoring junction	542	438	1.60676e-08	1.8014e-06
GO:0051130	BP	positive regulation of cellular component organization	1208	912.083	1.62457e-08	1.81243e-06
GO:0010647	BP	positive regulation of cell communication	1776	1297.5	1.66618e-08	1.84978e-06
GO:0022603	BP	regulation of anatomical structure morphogenesis	1102	825.083	1.70798e-08	1.88699e-06
GO:0044093	BP	positive regulation of molecular function	1687	1246.92	1.83332e-08	2.01568e-06
GO:0017016	MF	Ras GTPase binding	398	327	1.86884e-08	2.04486e-06
GO:0006357	BP	regulation of transcription by RNA polymerase II	2524	1818.27	1.98144e-08	2.1483e-06
GO:0007165	BP	signal transduction	5697	3913.42	1.98227e-08	2.1483e-06
GO:0007507	BP	heart development	568	448	2.1596e-08	2.3294e-06
GO:0007010	BP	cytoskeleton organization	1269	960.333	2.20699e-08	2.36928e-06
GO:0050790	BP	regulation of catalytic activity	2222	1604.12	2.46502e-08	2.63387e-06
GO:0044237	BP	cellular metabolic process	10504	7089.27	3.06193e-08	3.25638e-06
GO:1901363	MF	heterocyclic compound binding	5808	4009.48	3.7604e-08	3.9806e-06
GO:0045597	BP	positive regulation of cell differentiation	954	724.25	3.82214e-08	4.02723e-06
GO:0036477	CC	somatodendritic compartment	800	622.667	4.21431e-08	4.41998e-06
GO:0007264	BP	small GTPase mediated signal transduction	534	428.333	4.27736e-08	4.46552e-06
GO:0140110	MF	transcription regulator activity	1933	1404.6	4.31816e-08	4.48753e-06
GO:0097159	MF	organic cyclic compound binding	5891	4062.33	4.39521e-08	4.54685e-06
GO:0017048	MF	Rho GTPase binding	162	144.5	4.42284e-08	4.55472e-06
GO:0043169	MF	cation binding	4036	2855.42	4.47056e-08	4.58313e-06
GO:0007389	BP	pattern specification process	430	346	4.54032e-08	4.63377e-06
GO:0019220	BP	regulation of phosphate metabolic process	1735	1259.92	4.80929e-08	4.88636e-06
GO:0006915	BP	apoptotic process	1869	1350.75	4.91217e-08	4.96871e-06
GO:0051174	BP	regulation of phosphorus metabolic process	1737	1260.92	5.47993e-08	5.51183e-06
GO:0030900	BP	forebrain development	367	301.333	5.49754e-08	5.51183e-06
GO:0070887	BP	cellular response to chemical stimulus	3134	2211.17	6.09581e-08	6.08485e-06
GO:0042802	MF	identical protein binding	1648	1203.4	6.83781e-08	6.79571e-06
GO:0043231	CC	intracellular membrane-bounded organelle	10614	7196.13	6.87835e-08	6.80627e-06
GO:0071495	BP	cellular response to endogenous stimulus	1337	994.667	6.97303e-08	6.87009e-06
GO:0016477	BP	cell migration	1460	1063.33	7.186e-08	7.03715e-06
GO:0009967	BP	positive regulation of signal transduction	1622	1181	7.20443e-08	7.03715e-06
GO:0004672	MF	protein kinase activity	564	451.833	7.7425e-08	7.53041e-06
GO:0031399	BP	regulation of protein modification process	1780	1290.25	7.80861e-08	7.56239e-06
GO:0051716	BP	cellular response to stimulus	7092	4844.92	8.04972e-08	7.76287e-06
GO:0019222	BP	regulation of metabolic process	6744	4578.22	8.40972e-08	8.07582e-06
GO:0048870	BP	cell motility	1610	1167.83	8.4826e-08	8.07764e-06
GO:0051674	BP	localization of cell	1610	1167.83	8.4826e-08	8.07764e-06
GO:0044456	CC	synapse part	894	696.667	9.18986e-08	8.71467e-06
GO:0051240	BP	positive regulation of multicellular organismal process	1736	1258.25	9.42496e-08	8.90053e-06
GO:0001228	MF	DNA-binding transcription activator activity, RNA polymerase II-specific	422	338.5	9.57135e-08	9.00142e-06
GO:0008144	MF	drug binding	1644	1224.58	1.0334e-07	9.67868e-06
GO:1902494	CC	catalytic complex	1294	952.367	1.08831e-07	1.01511e-05
GO:0031226	CC	intrinsic component of plasma membrane	1613	1170.35	1.09608e-07	1.01819e-05
GO:0051056	BP	regulation of small GTPase mediated signal transduction	316	264.333	1.20807e-07	1.11767e-05
GO:0003002	BP	regionalization	340	277	1.26719e-07	1.16435e-05
GO:0006468	BP	protein phosphorylation	1895	1375.92	1.26877e-07	1.16435e-05
GO:0001501	BP	skeletal system development	501	399	1.32726e-07	1.21314e-05
GO:0071310	BP	cellular response to organic substance	2584	1838.42	1.37543e-07	1.25213e-05
GO:0005887	CC	integral component of plasma membrane	1538	1117.85	1.45031e-07	1.31505e-05
GO:0010648	BP	negative regulation of cell communication	1359	995	1.71392e-07	1.5479e-05
GO:0044422	CC	organelle part	9440	6422.65	1.86173e-07	1.67475e-05
GO:0019900	MF	kinase binding	704	548.702	1.96361e-07	1.75944e-05
GO:0036094	MF	small molecule binding	2379	1729.26	2.06488e-07	1.84293e-05
GO:0023057	BP	negative regulation of signaling	1363	997.5	2.15254e-07	1.91366e-05
GO:0051649	BP	establishment of localization in cell	2128	1541.67	2.21587e-07	1.95911e-05
GO:0051247	BP	positive regulation of protein metabolic process	1625	1175.17	2.22088e-07	1.95911e-05
GO:0009719	BP	response to endogenous stimulus	1591	1164.5	2.40523e-07	2.11354e-05
GO:0051345	BP	positive regulation of hydrolase activity	736	560.083	2.54268e-07	2.22545e-05
GO:0030425	CC	dendrite	587	464.667	2.55215e-07	2.22545e-05
GO:0048729	BP	tissue morphogenesis	652	507.333	2.70115e-07	2.34639e-05
GO:0031589	BP	cell-substrate adhesion	340	278.167	2.80414e-07	2.4266e-05
GO:0006807	BP	nitrogen compound metabolic process	9933	6693.37	2.92043e-07	2.51766e-05
GO:0009968	BP	negative regulation of signal transduction	1256	920	2.94577e-07	2.52345e-05
GO:0030424	CC	axon	583	462.333	2.94933e-07	2.52345e-05
GO:0044238	BP	primary metabolic process	10386	6992.68	2.97343e-07	2.53455e-05
GO:0097447	CC	dendritic tree	589	465.667	3.09293e-07	2.62657e-05
GO:0032270	BP	positive regulation of cellular protein metabolic process	1530	1107.67	3.45705e-07	2.92487e-05
GO:0072001	BP	renal system development	285	236.25	3.5668e-07	3.00655e-05
GO:0043085	BP	positive regulation of catalytic activity	1359	1004.75	3.83552e-07	3.22113e-05
GO:0072358	BP	cardiovascular system development	769	572.583	4.18456e-07	3.50134e-05
GO:0030695	MF	GTPase regulator activity	279	231	4.77524e-07	3.98094e-05
GO:0031344	BP	regulation of cell projection organization	655	513.5	5.43527e-07	4.51465e-05
GO:0016772	MF	transferase activity, transferring phosphorus-containing groups	871	665.083	5.46783e-07	4.52518e-05
GO:0043227	CC	membrane-bounded organelle	12048	8147.97	5.70186e-07	4.70176e-05
GO:0098742	BP	cell-cell adhesion via plasma-membrane adhesion molecules	262	211.849	6.22677e-07	5.11607e-05
GO:0019901	MF	protein kinase binding	629	490.702	7.40245e-07	6.06016e-05
GO:0044297	CC	cell body	537	419.667	7.49218e-07	6.11163e-05
GO:0001944	BP	vasculature development	761	564.583	8.61597e-07	7.00324e-05
GO:0042981	BP	regulation of apoptotic process	1484	1071.25	8.70919e-07	7.05383e-05
GO:0120035	BP	regulation of plasma membrane bounded cell projection organization	645	505	8.86428e-07	7.15398e-05
GO:0060485	BP	mesenchyme development	266	218.5	1.0085e-06	8.11044e-05
GO:0004714	MF	transmembrane receptor protein tyrosine kinase activity	62	60	1.03524e-06	8.28575e-05
GO:0016607	CC	nuclear speck	374	296.833	1.03758e-06	8.28575e-05
GO:0005667	CC	transcription factor complex	349	278	1.24941e-06	9.94246e-05
GO:0098797	CC	plasma membrane protein complex	549	427.5	1.33101e-06	0.000105549
GO:0010941	BP	regulation of cell death	1623	1166.08	1.40627e-06	0.00011113
GO:0001822	BP	kidney development	270	222.25	1.66872e-06	0.000131413
GO:0050808	BP	synapse organization	378	304.704	1.68348e-06	0.000132118
GO:0071944	CC	cell periphery	5153	3551.18	1.70048e-06	0.000132994
GO:0046578	BP	regulation of Ras protein signal transduction	224	189.333	1.80053e-06	0.000140336
GO:0019199	MF	transmembrane receptor protein kinase activity	79	74	1.86664e-06	0.000144993
GO:0005911	CC	cell-cell junction	437	346.91	1.87661e-06	0.000145272
GO:0048585	BP	negative regulation of response to stimulus	1623	1168.33	1.99835e-06	0.000154171
GO:0060341	BP	regulation of cellular localization	866	657.25	2.04989e-06	0.000157613
GO:0010975	BP	regulation of neuron projection development	478	381.5	2.11135e-06	0.000161792
GO:0042325	BP	regulation of phosphorylation	1543	1113.42	2.17508e-06	0.000166116
GO:0010033	BP	response to organic substance	3146	2208.25	2.2079e-06	0.000168059
GO:0048568	BP	embryonic organ development	418	332.5	2.21821e-06	0.000168281
GO:0050804	BP	modulation of chemical synaptic transmission	423	339.667	2.22832e-06	0.000168486
GO:0005096	MF	GTPase activator activity	249	206.5	2.2834e-06	0.000172079
GO:0016604	CC	nuclear body	736	555	2.43505e-06	0.000182902
GO:0045296	MF	cadherin binding	326	264.833	2.69789e-06	0.000201978
GO:0043067	BP	regulation of programmed cell death	1509	1084.75	3.40145e-06	0.000253815
GO:0044446	CC	intracellular organelle part	9157	6217.65	3.45054e-06	0.000256637
GO:0060562	BP	epithelial tube morphogenesis	313	254.833	3.57205e-06	0.000264808
GO:0051049	BP	regulation of transport	1805	1301.08	3.67376e-06	0.000271324
GO:0071229	BP	cellular response to acid chemical	202	167.667	3.68378e-06	0.000271324
GO:0010769	BP	regulation of cell morphogenesis involved in differentiation	283	234	3.84298e-06	0.000282137
GO:0051270	BP	regulation of cellular component movement	1038	759.333	4.01421e-06	0.00029376
GO:0060255	BP	regulation of macromolecule metabolic process	6252	4231.35	4.04655e-06	0.000295178
GO:0004713	MF	protein tyrosine kinase activity	132	117.5	4.32508e-06	0.000314487
GO:0051962	BP	positive regulation of nervous system development	519	406	4.54883e-06	0.000329703
GO:0046983	MF	protein dimerization activity	1261	915.065	4.96353e-06	0.000358619
GO:0007267	BP	cell-cell signaling	1582	1162	5.08008e-06	0.000365879
GO:0005886	CC	plasma membrane	5038	3465.18	5.11485e-06	0.00036722
GO:0099177	BP	regulation of trans-synaptic signaling	424	339.667	5.20189e-06	0.000372295
GO:0060589	MF	nucleoside-triphosphatase regulator activity	319	257	5.48078e-06	0.000391025
GO:0043025	CC	neuronal cell body	473	370.167	5.5822e-06	0.000397016
GO:0097435	BP	supramolecular fiber organization	642	493.5	5.88269e-06	0.000417084
GO:0008284	BP	positive regulation of cell proliferation	896	653.25	6.46268e-06	0.000456666
GO:0003700	MF	DNA-binding transcription factor activity	1604	1156.57	6.48108e-06	0.000456666
GO:0070848	BP	response to growth factor	703	530.167	6.68655e-06	0.000469689
GO:0044451	CC	nucleoplasm part	1051	775.867	7.25474e-06	0.000508033
GO:0051246	BP	regulation of protein metabolic process	2735	1916.5	7.44356e-06	0.000519657
GO:0030155	BP	regulation of cell adhesion	662	502.667	7.56363e-06	0.000526424
GO:0001568	BP	blood vessel development	732	540.083	7.63642e-06	0.00052987
GO:0050896	BP	response to stimulus	8545	5782.75	8.20715e-06	0.00056774
GO:0098657	BP	import into cell	814	612.083	8.43763e-06	0.000581915
GO:0005089	MF	Rho guanyl-nucleotide exchange factor activity	74	69	8.87473e-06	0.000610211
GO:0051050	BP	positive regulation of transport	945	696.583	9.07039e-06	0.000621786
GO:1990234	CC	transferase complex	734	548.867	9.24903e-06	0.000632128
GO:0098794	CC	postsynapse	582	457.833	9.31399e-06	0.000634662
GO:0031324	BP	negative regulation of cellular metabolic process	2485	1751.13	1.09934e-05	0.000746861
GO:0033036	BP	macromolecule localization	2974	2105.33	1.22261e-05	0.000828136
GO:0008134	MF	transcription factor binding	630	485	1.28605e-05	0.000868525
GO:0051253	BP	negative regulation of RNA metabolic process	1260	926.367	1.32633e-05	0.000893078
GO:0048732	BP	gland development	421	330.333	1.34416e-05	0.000902414
GO:0007265	BP	Ras protein signal transduction	418	330.833	1.34915e-05	0.000903099
GO:0045934	BP	negative regulation of nucleobase-containing compound metabolic process	1379	1008.7	1.36116e-05	0.000907027
GO:0040012	BP	regulation of locomotion	1026	746	1.36299e-05	0.000907027
GO:0043087	BP	regulation of GTPase activity	447	349.333	1.3916e-05	0.000923365
GO:0002009	BP	morphogenesis of an epithelium	520	404.333	1.39997e-05	0.000926218
GO:0032268	BP	regulation of cellular protein metabolic process	2548	1785.5	1.42823e-05	0.000942177
GO:0005794	CC	Golgi apparatus	1468	1077.17	1.47116e-05	0.00096634
GO:0071363	BP	cellular response to growth factor stimulus	677	510.333	1.47335e-05	0.00096634
GO:0010810	BP	regulation of cell-substrate adhesion	206	170.167	1.5199e-05	0.000994008
GO:0007160	BP	cell-matrix adhesion	217	179.667	1.53614e-05	0.00100175
GO:0008219	BP	cell death	2136	1507.08	1.56188e-05	0.00101562
GO:1903507	BP	negative regulation of nucleic acid-templated transcription	1179	868.367	1.57505e-05	0.00102127
GO:0000981	MF	DNA-binding transcription factor activity, RNA polymerase II-specific	1515	1090.07	1.60558e-05	0.00103811
GO:0032991	CC	protein-containing complex	5453	3695.88	1.72207e-05	0.00111027
GO:0021953	BP	central nervous system neuron differentiation	177	150	1.8634e-05	0.001198
GO:0045666	BP	positive regulation of neuron differentiation	354	283	1.89257e-05	0.00121332
GO:1902679	BP	negative regulation of RNA biosynthetic process	1180	868.367	1.9132e-05	0.00122311
GO:0050789	BP	regulation of biological process	11174	7473.72	2.06895e-05	0.00131897
GO:0034330	BP	cell junction organization	282	231.167	2.12875e-05	0.0013533
GO:0008104	BP	protein localization	2632	1872.25	2.14489e-05	0.00135977
GO:0034703	CC	cation channel complex	211	175.5	2.19457e-05	0.00138739
GO:0033554	BP	cellular response to stress	1968	1408.83	2.22644e-05	0.0014004
GO:0005088	MF	Ras guanyl-nucleotide exchange factor activity	132	115	2.22745e-05	0.0014004
GO:0051336	BP	regulation of hydrolase activity	1232	892.917	2.24525e-05	0.00140771
GO:0030198	BP	extracellular matrix organization	354	279.5	2.38465e-05	0.00149099
GO:0014069	CC	postsynaptic density	310	252.833	2.39256e-05	0.00149154
GO:0003674	MF	molecular_function	16318	10948.5	2.39862e-05	0.00149154
GO:0035023	BP	regulation of Rho protein signal transduction	131	113.833	2.43689e-05	0.0015112
GO:0021537	BP	telencephalon development	243	199.833	2.4539e-05	0.00151761
GO:0000075	BP	cell cycle checkpoint	213	171.167	2.60107e-05	0.00160427
GO:0098793	CC	presynapse	472	371.667	2.75149e-05	0.00169246
GO:0012501	BP	programmed cell death	2011	1417.25	2.79708e-05	0.00171587
GO:0005085	MF	guanyl-nucleotide exchange factor activity	206	171.333	2.83353e-05	0.00173355
GO:2000145	BP	regulation of cell motility	955	693.833	2.88006e-05	0.0017573
GO:1903827	BP	regulation of cellular protein localization	500	386.167	3.13198e-05	0.0019059
GO:0032279	CC	asymmetric synapse	313	254.833	3.20036e-05	0.00194232
GO:0043235	CC	receptor complex	376	297	3.23764e-05	0.00195972
GO:0007156	BP	homophilic cell adhesion via plasma membrane adhesion molecules	162	132.849	3.29424e-05	0.00198869
GO:0007266	BP	Rho protein signal transduction	191	158.833	3.31076e-05	0.00199337
GO:0000122	BP	negative regulation of transcription by RNA polymerase II	794	598.667	3.519e-05	0.00211317
GO:0051705	BP	multi-organism behavior	61	56.3333	3.58943e-05	0.00214979
GO:0048471	CC	perinuclear region of cytoplasm	678	512.083	3.62623e-05	0.00216612
GO:0045892	BP	negative regulation of transcription, DNA-templated	1134	834.367	3.63664e-05	0.00216665
GO:0001763	BP	morphogenesis of a branching structure	191	159	3.69447e-05	0.00219536
GO:0042803	MF	protein homodimerization activity	822	607.232	3.88955e-05	0.00230527
GO:0050673	BP	epithelial cell proliferation	416	310.167	3.91692e-05	0.00231546
GO:0070727	BP	cellular macromolecule localization	1789	1290.58	4.00214e-05	0.00235971
GO:0098857	CC	membrane microdomain	304	243.333	4.02644e-05	0.0023679
GO:0048736	BP	appendage development	176	148.5	4.0845e-05	0.0023897
GO:0060173	BP	limb development	176	148.5	4.0845e-05	0.0023897
GO:0030055	CC	cell-substrate junction	398	315.5	4.151e-05	0.00242238
GO:0030031	BP	cell projection assembly	541	415.5	4.26586e-05	0.0024743
GO:0045121	CC	membrane raft	303	242.333	4.26921e-05	0.0024743
GO:0010562	BP	positive regulation of phosphorus metabolic process	1087	786.583	4.28347e-05	0.0024743
GO:0045937	BP	positive regulation of phosphate metabolic process	1087	786.583	4.28347e-05	0.0024743
GO:0034613	BP	cellular protein localization	1778	1282.58	4.29892e-05	0.00247694
GO:0043549	BP	regulation of kinase activity	839	624	4.64035e-05	0.00266691
GO:0005768	CC	endosome	859	640	4.70711e-05	0.00269847
GO:0014065	BP	phosphatidylinositol 3-kinase signaling	148	123	4.76042e-05	0.00272217
GO:0040007	BP	growth	942	698.917	4.91176e-05	0.00280167
GO:0031252	CC	cell leading edge	389	311	5.07173e-05	0.00288569
GO:0007049	BP	cell cycle	1771	1265.5	5.20791e-05	0.00295578
GO:0005905	CC	clathrin-coated pit	67	61	5.35022e-05	0.00302899
GO:0032386	BP	regulation of intracellular transport	400	310.917	5.85314e-05	0.0033055
GO:0017124	MF	SH3 domain binding	123	106.5	5.87524e-05	0.00330977
GO:0005924	CC	cell-substrate adherens junction	395	312.5	5.92899e-05	0.0033318
GO:0098858	CC	actin-based cell projection	200	164.5	6.00609e-05	0.00336681
GO:0097060	CC	synaptic membrane	407	323.333	6.21136e-05	0.00347333
GO:0043065	BP	positive regulation of apoptotic process	648	481.5	6.61665e-05	0.00369089
GO:0061061	BP	muscle structure development	649	486.333	6.64295e-05	0.0036965
GO:0010942	BP	positive regulation of cell death	701	518.333	6.67493e-05	0.00370523
GO:0048663	BP	neuron fate commitment	65	59	6.7139e-05	0.0037178
GO:0018193	BP	peptidyl-amino acid modification	1192	871.583	6.74552e-05	0.00372624
GO:0001932	BP	regulation of protein phosphorylation	1403	1003.58	7.08291e-05	0.00390315
GO:0051896	BP	regulation of protein kinase B signaling	238	185	7.15133e-05	0.00393133
GO:0050678	BP	regulation of epithelial cell proliferation	361	269.167	7.30113e-05	0.00400401
GO:0031401	BP	positive regulation of protein modification process	1178	849.75	7.5393e-05	0.00412468
GO:0060090	MF	molecular adaptor activity	223	181.5	7.67327e-05	0.00418791
GO:0043491	BP	protein kinase B signaling	263	203	7.69491e-05	0.00418968
GO:0003006	BP	developmental process involved in reproduction	632	470.5	7.80595e-05	0.00423999
GO:0005925	CC	focal adhesion	393	310.5	7.90579e-05	0.004284
GO:0051726	BP	regulation of cell cycle	1158	835.667	8.22915e-05	0.00444863
GO:0098589	CC	membrane region	316	250.833	8.40379e-05	0.00453227
GO:0051241	BP	negative regulation of multicellular organismal process	1258	889.667	8.49103e-05	0.0045685
GO:1903829	BP	positive regulation of cellular protein localization	311	245.667	8.80194e-05	0.00472461
GO:0097708	CC	intracellular vesicle	2216	1574.67	8.85627e-05	0.00474258
GO:0019838	MF	growth factor binding	135	114.667	9.10729e-05	0.00486556
GO:0035107	BP	appendage morphogenesis	146	124.5	9.28518e-05	0.00493741
GO:0035108	BP	limb morphogenesis	146	124.5	9.28518e-05	0.00493741
GO:0032880	BP	regulation of protein localization	972	711	9.63107e-05	0.00510941
GO:0005769	CC	early endosome	338	265.667	9.77606e-05	0.00517426
GO:0030334	BP	regulation of cell migration	898	649.333	9.8158e-05	0.00518325
GO:0042327	BP	positive regulation of phosphorylation	1020	736.083	9.93976e-05	0.00523655
GO:0065007	BP	biological regulation	11819	7892.7	0.000101135	0.00531575
GO:0031327	BP	negative regulation of cellular biosynthetic process	1534	1090.95	0.000101654	0.00532746
GO:0045596	BP	negative regulation of cell differentiation	716	525.5	0.000101881	0.00532746
GO:0048562	BP	embryonic organ morphogenesis	284	227	0.000102059	0.00532746
GO:0031410	CC	cytoplasmic vesicle	2213	1571.67	0.000106618	0.0055527
GO:0098984	CC	neuron to neuron synapse	334	268.833	0.000109155	0.00566585
GO:0061448	BP	connective tissue development	266	213.25	0.000109354	0.00566585
GO:1901701	BP	cellular response to oxygen-containing compound	1096	794.917	0.000109538	0.00566585
GO:0098796	CC	membrane protein complex	1109	806.667	0.000110456	0.00569031
GO:0043068	BP	positive regulation of programmed cell death	655	484.5	0.000110511	0.00569031
GO:0120031	BP	plasma membrane bounded cell projection assembly	529	404.5	0.000112776	0.00579385
GO:0034220	BP	ion transmembrane transport	1111	815.5	0.000113451	0.00581537
GO:0051338	BP	regulation of transferase activity	936	689.167	0.000116548	0.00596071
GO:0007423	BP	sensory organ development	539	412	0.000117312	0.00598633
GO:0010720	BP	positive regulation of cell development	533	407.25	0.000124263	0.00632686
GO:0004674	MF	protein serine/threonine kinase activity	415	326.333	0.000125031	0.00634554
GO:0009890	BP	negative regulation of biosynthetic process	1557	1105.45	0.000125188	0.00634554
GO:0010721	BP	negative regulation of cell development	332	260	0.000133525	0.00675312
GO:0048514	BP	blood vessel morphogenesis	656	476.583	0.000135279	0.00682662
GO:0005913	CC	cell-cell adherens junction	114	99	0.000137235	0.00691002
GO:0051093	BP	negative regulation of developmental process	989	707.667	0.000138642	0.00696547
GO:0031012	CC	extracellular matrix	503	374.5	0.000144211	0.00722929
GO:0044464	CC	cell part	15905	10618.7	0.000149059	0.00745588
GO:0098791	CC	Golgi subcompartment	805	600.167	0.000149688	0.00747092
GO:0043933	BP	protein-containing complex subunit organization	2137	1505.92	0.000151968	0.00756816
GO:0048584	BP	positive regulation of response to stimulus	2293	1607.75	0.000153897	0.00764746
GO:0099572	CC	postsynaptic specialization	332	265.333	0.000154591	0.00766524
GO:0031090	CC	organelle membrane	2747	1935.42	0.000156292	0.00773274
GO:0006897	BP	endocytosis	694	516.917	0.000161803	0.00798801
GO:0003007	BP	heart morphogenesis	257	204.083	0.000162386	0.0079963
GO:0042476	BP	odontogenesis	128	107.5	0.000163016	0.0079963
GO:0006935	BP	chemotaxis	621	461.667	0.000163025	0.0079963
GO:0021543	BP	pallium development	166	137.333	0.000163606	0.00800754
GO:0050769	BP	positive regulation of neurogenesis	456	353.5	0.000167725	0.00819154
GO:0003777	MF	microtubule motor activity	82	72	0.000169774	0.00827383
GO:0062023	CC	collagen-containing extracellular matrix	387	292.5	0.000170778	0.0082943
GO:0044425	CC	membrane part	6308	4243.52	0.000170923	0.0082943
GO:0061138	BP	morphogenesis of a branching epithelium	177	146	0.000172242	0.00834056
GO:0016192	BP	vesicle-mediated transport	1919	1370.58	0.000173089	0.00836376
GO:0031570	BP	DNA integrity checkpoint	154	125.333	0.000177733	0.00856997
GO:0045862	BP	positive regulation of proteolysis	350	267.083	0.000178513	0.00858939
GO:0008047	MF	enzyme activator activity	485	369	0.000182262	0.00875127
GO:0042330	BP	taxis	623	462.167	0.000184593	0.00884451
GO:0048747	BP	muscle fiber development	65	58	0.000185866	0.00888682
GO:0048015	BP	phosphatidylinositol-mediated signaling	179	145.5	0.000186269	0.00888743
GO:0005856	CC	cytoskeleton	2097	1497.67	0.000188162	0.00895894
GO:0051897	BP	positive regulation of protein kinase B signaling	172	137.5	0.000188985	0.00897936
GO:0003712	MF	transcription coregulator activity	530	403.533	0.000194061	0.00920131
GO:0016331	BP	morphogenesis of embryonic epithelium	147	123.333	0.000196248	0.00928565
GO:0000077	BP	DNA damage checkpoint	142	116.333	0.000197817	0.00934051
GO:0031982	CC	vesicle	3679	2554.17	0.000198644	0.0093601
GO:0018212	BP	peptidyl-tyrosine modification	355	274.25	0.000207464	0.00975014
GO:0016358	BP	dendrite development	218	179	0.000207778	0.00975014
GO:0007435	BP	salivary gland morphogenesis	33	32	0.000208687	0.00977263
GO:0033267	CC	axon part	365	288.333	0.000213524	0.00997863
GO:0043547	BP	positive regulation of GTPase activity	378	292	0.00021568	0.0100587
GO:0048285	BP	organelle fission	438	327	0.000217797	0.0101367
GO:0009894	BP	regulation of catabolic process	935	683	0.000221724	0.0102984
GO:0048880	BP	sensory system development	364	283.5	0.00022838	0.010586
GO:0044431	CC	Golgi apparatus part	913	673.667	0.000230206	0.0106489
GO:0060541	BP	respiratory system development	193	157	0.000232302	0.010724
GO:0019898	CC	extrinsic component of membrane	282	222.833	0.000232916	0.0107306
GO:0048017	BP	inositol lipid-mediated signaling	182	147.5	0.000234521	0.0107828
GO:0033674	BP	positive regulation of kinase activity	551	417.167	0.000235156	0.0107902
GO:0033043	BP	regulation of organelle organization	1209	882.167	0.000237245	0.0108641
GO:1990778	BP	protein localization to cell periphery	299	237.833	0.000240422	0.0109875
GO:0072657	BP	protein localization to membrane	588	439.583	0.00024956	0.0113789
GO:0043010	BP	camera-type eye development	308	242.5	0.000249988	0.0113789
GO:0046483	BP	heterocycle metabolic process	6035	4049.07	0.000251723	0.0114351
GO:0009898	CC	cytoplasmic side of plasma membrane	149	123.5	0.000259274	0.0117546
GO:0048813	BP	dendrite morphogenesis	132	113	0.000265343	0.011991
GO:0070997	BP	neuron death	333	258.333	0.000265542	0.011991
GO:0051172	BP	negative regulation of nitrogen compound metabolic process	2330	1628.62	0.000275403	0.0124117
GO:0005623	CC	cell	15973	10653.7	0.000283674	0.0127592
GO:0001503	BP	ossification	383	292	0.000286001	0.0128326
GO:0005518	MF	collagen binding	67	59	0.000286953	0.0128326
GO:0070888	MF	E-box binding	48	44	0.000286999	0.0128326
GO:0018108	BP	peptidyl-tyrosine phosphorylation	352	271.25	0.000288485	0.0128738
GO:0045859	BP	regulation of protein kinase activity	763	564	0.000295257	0.0131502
GO:0043062	BP	extracellular structure organization	408	312	0.000297773	0.0132203
GO:0031974	CC	membrane-enclosed lumen	5364	3619.62	0.000299154	0.0132203
GO:0043233	CC	organelle lumen	5364	3619.62	0.000299154	0.0132203
GO:0070013	CC	intracellular organelle lumen	5364	3619.62	0.000299154	0.0132203
GO:0009952	BP	anterior/posterior pattern specification	209	167	0.000300633	0.0132599
GO:0048705	BP	skeletal system morphogenesis	236	190.5	0.000308081	0.0135621
GO:0042692	BP	muscle cell differentiation	373	283.833	0.000315103	0.0138444
GO:0001525	BP	angiogenesis	563	406.083	0.000331582	0.0145282
GO:0007093	BP	mitotic cell cycle checkpoint	164	131.667	0.000331942	0.0145282
GO:0043204	CC	perikaryon	127	105	0.000346504	0.0151327
GO:0015631	MF	tubulin binding	314	245.667	0.000347083	0.0151327
GO:0051961	BP	negative regulation of nervous system development	305	240.5	0.000352078	0.0153211
GO:0042733	BP	embryonic digit morphogenesis	61	55	0.00035505	0.015421
GO:0048589	BP	developmental growth	644	482.917	0.000357119	0.0154813
GO:0060997	BP	dendritic spine morphogenesis	53	49	0.000361003	0.0156199
GO:0015630	CC	microtubule cytoskeleton	1139	834.667	0.000364368	0.0157356
GO:0006725	BP	cellular aromatic compound metabolic process	6078	4074.24	0.000369096	0.0159019
GO:0003779	MF	actin binding	408	319.167	0.000369616	0.0159019
GO:0022843	MF	voltage-gated cation channel activity	136	113.5	0.000375619	0.0161296
GO:0001934	BP	positive regulation of protein phosphorylation	972	697.583	0.000377943	0.0161989
GO:0010558	BP	negative regulation of macromolecule biosynthetic process	1470	1042.95	0.000379909	0.0162383
GO:0014066	BP	regulation of phosphatidylinositol 3-kinase signaling	124	102	0.000380965	0.0162383
GO:0098685	CC	Schaffer collateral - CA1 synapse	78	69	0.000381004	0.0162383
GO:0000139	CC	Golgi membrane	707	526.167	0.000387779	0.0164815
GO:0009628	BP	response to abiotic stimulus	1177	851.083	0.000388157	0.0164815
GO:0071398	BP	cellular response to fatty acid	54	48.6667	0.000390844	0.0165647
GO:0006139	BP	nucleobase-containing compound metabolic process	5880	3943.6	0.000394725	0.016669
GO:0050803	BP	regulation of synapse structure or activity	212	171	0.000394772	0.016669
GO:0150063	BP	visual system development	359	278.5	0.000395848	0.0166835
GO:0046907	BP	intracellular transport	1749	1245.17	0.000398446	0.016762
GO:0009056	BP	catabolic process	2487	1740.35	0.000403265	0.0169334
GO:0030326	BP	embryonic limb morphogenesis	124	105	0.000409922	0.0171497
GO:0035113	BP	embryonic appendage morphogenesis	124	105	0.000409922	0.0171497
GO:0006811	BP	ion transport	1603	1144.17	0.000419273	0.0175087
GO:0001952	BP	regulation of cell-matrix adhesion	114	96.1667	0.000420866	0.017543
GO:0005938	CC	cell cortex	299	237.333	0.000425102	0.0176872
GO:0021987	BP	cerebral cortex development	111	94.8333	0.000435592	0.0180906
GO:0060348	BP	bone development	209	169	0.000437416	0.0181333
GO:1901700	BP	response to oxygen-containing compound	1576	1116.75	0.000446647	0.0184822
GO:0035148	BP	tube formation	145	120.833	0.000450163	0.0185939
GO:0009725	BP	response to hormone	951	691.5	0.000456692	0.0188295
GO:0099173	BP	postsynapse organization	148	123.5	0.00045914	0.0188961
GO:0022612	BP	gland morphogenesis	117	98.5	0.00047594	0.0195522
GO:2001236	BP	regulation of extrinsic apoptotic signaling pathway	149	121	0.00047884	0.0196359
GO:0050890	BP	cognition	283	222	0.000483044	0.0197727
GO:0050768	BP	negative regulation of neurogenesis	285	224.5	0.000500561	0.0204529
GO:1902533	BP	positive regulation of intracellular signal transduction	1042	742.417	0.000507163	0.0206855
GO:0042475	BP	odontogenesis of dentin-containing tooth	88	75.5	0.000518097	0.0210937
GO:0071417	BP	cellular response to organonitrogen compound	564	423.333	0.000526897	0.0214136
GO:0099537	BP	trans-synaptic signaling	686	515.667	0.000549879	0.0222807
GO:0007431	BP	salivary gland development	36	34.5	0.000550189	0.0222807
GO:2000113	BP	negative regulation of cellular macromolecule biosynthetic process	1392	988.95	0.000555736	0.0224653
GO:0098978	CC	glutamatergic synapse	329	261.833	0.000564107	0.0227633
GO:0048762	BP	mesenchymal cell differentiation	214	170.5	0.000568967	0.0229188
GO:0080135	BP	regulation of cellular response to stress	712	522.5	0.000571961	0.0229987
GO:0045600	BP	positive regulation of fat cell differentiation	62	53	0.00059194	0.0237601
GO:0055082	BP	cellular chemical homeostasis	775	560.667	0.00060235	0.0241354
GO:0007015	BP	actin filament organization	380	294.667	0.000603671	0.0241366
GO:0007610	BP	behavior	575	431.667	0.000604503	0.0241366
GO:0061024	BP	membrane organization	790	582.083	0.000613578	0.0244561
GO:0033157	BP	regulation of intracellular protein transport	213	168.333	0.000619278	0.0246401
GO:0042592	BP	homeostatic process	1836	1291	0.000638271	0.025324
GO:1901214	BP	regulation of neuron death	299	231.833	0.00064041	0.025324
GO:0045860	BP	positive regulation of protein kinase activity	511	385.667	0.000641937	0.025324
GO:0031346	BP	positive regulation of cell projection organization	365	284	0.000641971	0.025324
GO:0150034	CC	distal axon	269	214	0.00064203	0.025324
GO:0043296	CC	apical junction complex	133	109	0.000643996	0.0253576
GO:0044248	BP	cellular catabolic process	2209	1548.85	0.000651534	0.0256101
GO:0007268	BP	chemical synaptic transmission	679	509.667	0.000658787	0.0258061
GO:0098916	BP	anterograde trans-synaptic signaling	679	509.667	0.000658787	0.0258061
GO:0045665	BP	negative regulation of neuron differentiation	217	174.5	0.000661418	0.0258544
GO:0014070	BP	response to organic cyclic compound	881	638	0.000663349	0.0258544
GO:0034329	BP	cell junction assembly	234	189.667	0.000663429	0.0258544
GO:0090407	BP	organophosphate biosynthetic process	668	490.75	0.000667315	0.0259614
GO:0034705	CC	potassium channel complex	93	79.5	0.000669893	0.0260172
GO:0031400	BP	negative regulation of protein modification process	592	436	0.000674729	0.0261604
GO:0009108	BP	coenzyme biosynthetic process	251	194.167	0.000678909	0.0262777
GO:0009611	BP	response to wounding	653	478.25	0.000682878	0.0263865
GO:0050679	BP	positive regulation of epithelial cell proliferation	200	153.667	0.00068832	0.0265475
GO:0031503	BP	protein-containing complex localization	269	208.333	0.000690393	0.0265475
GO:0001654	BP	eye development	355	274.5	0.000690546	0.0265475
GO:0071379	BP	cellular response to prostaglandin stimulus	21	21	0.000696582	0.0267344
GO:0048706	BP	embryonic skeletal system development	124	104.5	0.000704457	0.0269911
GO:0050807	BP	regulation of synapse organization	203	163	0.000716294	0.027386
GO:0045211	CC	postsynaptic membrane	303	240.833	0.000717169	0.027386
GO:0090596	BP	sensory organ morphogenesis	253	199.5	0.000731738	0.0278558
GO:0042734	CC	presynaptic membrane	155	128.833	0.000731919	0.0278558
GO:0071702	BP	organic substance transport	2663	1850.83	0.000753701	0.0286369
GO:0055001	BP	muscle cell development	181	143.917	0.000755773	0.0286677
GO:0098655	BP	cation transmembrane transport	807	591.5	0.00076145	0.028835
GO:1901699	BP	cellular response to nitrogen compound	622	462.833	0.000774757	0.0292902
GO:0004842	MF	ubiquitin-protein transferase activity	365	277	0.000785265	0.0296382
GO:0040008	BP	regulation of growth	645	476.25	0.000829515	0.0312565
GO:0051216	BP	cartilage development	204	163.5	0.000835639	0.0314352
GO:0034641	BP	cellular nitrogen compound metabolic process	6582	4389.03	0.000838548	0.0314926
GO:0099536	BP	synaptic signaling	692	518.667	0.000839939	0.0314929
GO:0051272	BP	positive regulation of cellular component movement	561	408.833	0.000850598	0.0318401
GO:0003677	MF	DNA binding	2357	1639.87	0.000852686	0.0318658
GO:0016311	BP	dephosphorylation	460	348.667	0.000866136	0.0323154
GO:0097190	BP	apoptotic signaling pathway	581	426.75	0.000881284	0.0328267
GO:0034765	BP	regulation of ion transmembrane transport	459	345.833	0.000906319	0.0337041
GO:0010952	BP	positive regulation of peptidase activity	192	149.583	0.000909119	0.0337531
GO:0016323	CC	basolateral plasma membrane	207	164.333	0.000917402	0.0340051
GO:0032388	BP	positive regulation of intracellular transport	204	162.833	0.000918899	0.0340052
GO:0032870	BP	cellular response to hormone stimulus	676	498.5	0.00096015	0.0354492
GO:0050770	BP	regulation of axonogenesis	172	142.5	0.000961033	0.0354492
GO:0005178	MF	integrin binding	130	107.167	0.000968957	0.0356836
GO:0045786	BP	negative regulation of cell cycle	617	446	0.000976721	0.0359115
GO:1901360	BP	organic cyclic compound metabolic process	6297	4206.07	0.000986395	0.0362086
GO:0007215	BP	glutamate receptor signaling pathway	94	81	0.000988738	0.0362362
GO:0046822	BP	regulation of nucleocytoplasmic transport	100	83.8333	0.000991014	0.0362612
GO:0014068	BP	positive regulation of phosphatidylinositol 3-kinase signaling	87	73.5	0.00102091	0.037246
GO:0042493	BP	response to drug	984	706.583	0.0010212	0.037246
GO:0005244	MF	voltage-gated ion channel activity	185	148	0.00102508	0.037268
GO:0022832	MF	voltage-gated channel activity	185	148	0.00102508	0.037268
GO:0019787	MF	ubiquitin-like protein transferase activity	388	293	0.00103638	0.0376188
GO:0044428	CC	nuclear part	4624	3127.65	0.00104345	0.0378151
GO:0031032	BP	actomyosin structure organization	196	156.167	0.00105074	0.0380187
GO:0070201	BP	regulation of establishment of protein localization	716	518.667	0.0010657	0.038499
GO:0043425	MF	bHLH transcription factor binding	27	26	0.0010701	0.0385691
GO:2000147	BP	positive regulation of cell motility	544	395.333	0.00107103	0.0385691
GO:0009896	BP	positive regulation of catabolic process	401	302.667	0.00107537	0.0386639
GO:0030175	CC	filopodium	99	84	0.00109391	0.0392601
GO:0043484	BP	regulation of RNA splicing	122	99.8333	0.0010954	0.0392601
GO:0021915	BP	neural tube development	157	128.333	0.00111832	0.0400188
GO:0031329	BP	regulation of cellular catabolic process	833	604.5	0.00112298	0.0401223
GO:0072175	BP	epithelial tube formation	130	107.333	0.00114561	0.0408665
GO:0060021	BP	roof of mouth development	88	75.5	0.00115674	0.0411992
GO:0000280	BP	nuclear division	398	294.5	0.00116868	0.0415592
GO:0071560	BP	cellular response to transforming growth factor beta stimulus	244	188.333	0.00120791	0.0428873
GO:0035136	BP	forelimb morphogenesis	40	37	0.00123117	0.043645
GO:0061458	BP	reproductive system development	407	306	0.00126826	0.0448763
GO:0071705	BP	nitrogen compound transport	2257	1576.58	0.00126984	0.0448763
GO:0051188	BP	cofactor biosynthetic process	310	234	0.00128219	0.0452423
GO:0031331	BP	positive regulation of cellular catabolic process	343	260.167	0.00128851	0.0453951
GO:0022857	MF	transmembrane transporter activity	986	714.667	0.00131812	0.0463664
GO:0046777	BP	protein autophosphorylation	224	180.5	0.00133457	0.0468383
GO:0098805	CC	whole membrane	1591	1142.67	0.00133565	0.0468383
GO:0030323	BP	respiratory tube development	172	138.5	0.00134252	0.0470069
GO:0044853	CC	plasma membrane raft	108	90	0.0013613	0.047591
GO:0022412	BP	cellular process involved in reproduction in multicellular organism	341	251.333	0.00137277	0.0479185
GO:0099568	CC	cytoplasmic region	491	374.833	0.00138793	0.0483736
GO:0045785	BP	positive regulation of cell adhesion	389	293.5	0.00141947	0.049397
GO:0015075	MF	ion transmembrane transporter activity	829	606.667	0.00142334	0.0494563
GO:0016049	BP	cell growth	462	348.417	0.00143407	0.0497529
