# Supplementary material for: Correlation between DNA Methylation and Cell Proliferation Identifies New Candidate Predictive Markers in Meningioma
Source: Cancers (Basel). 2022 Dec 17;14(24):6227. doi: 10.3390/cancers14246227 (PMC9776514; doi:10.3390/cancers14246227)
Supplement: Supplementary file 1 [file cancers-14-06227-s001.zip › Supplementary Table S4.xlsx]

## Sheet: Table S4
Table S4. Correlation statistics between DNA methylation and mitotic index. FDR cutoff = 0.05
CPG	RHO	P-VALUE	FDR	CHROM	CGI CONTEXT	GENE	GENE CONTEXT	AVERAGE METHYLATION	STANDART DEVIATION	MEDIAN METHYLATION	METHYLATION RANGE (MAX-MIN)	METHYLATION RANGE (Q3-Q1)
cg09281426	-0.714913	1.14212e-08	0.00395928	chr3	OpenSea		Intergenic	0.19929	0.147203	0.153078	0.573972	0.148557
cg21942721	-0.713385	1.26787e-08	0.00395928	chr7	Island	ASB4	Body	0.763208	0.162747	0.837324	0.603224	0.261976
cg02563364	-0.70869	1.7402e-08	0.00395928	chr2	OpenSea		Intergenic	0.640973	0.205632	0.659272	0.689496	0.316254
cg04072728	-0.706507	2.01212e-08	0.00395928	chr9	OpenSea	MED27	Body	0.653815	0.21877	0.742025	0.749085	0.33195
cg06533934	0.699411	3.19681e-08	0.004915	chr12	OpenSea	TAS2R7	TSS200	0.669566	0.185285	0.736821	0.70021	0.23114
cg18568061	-0.692533	4.94475e-08	0.004915	chr17	S_Shore	PTRF	TSS1500	0.414828	0.144146	0.373019	0.626122	0.211287
cg06178031	-0.692478	4.96166e-08	0.004915	chr9	OpenSea	C9orf3	Body	0.762263	0.202918	0.849714	0.69449	0.212727
cg21573025	-0.692369	4.99564e-08	0.004915	chr17	N_Shore	USP32	Body	0.262817	0.166235	0.205474	0.746746	0.159788
cg01764105	-0.685873	7.45877e-08	0.00515588	chr3	S_Shore	SMC4	Body	0.163455	0.192603	0.079439	0.761161	0.209656
cg15831364	-0.684563	8.07677e-08	0.00515588	chr15	OpenSea		Intergenic	0.482776	0.169224	0.497501	0.683553	0.243675
cg05355157	-0.684454	8.13037e-08	0.00515588	chr1	OpenSea	C4BPB	Body	0.753975	0.147418	0.791007	0.517087	0.190802
cg15549075	-0.683253	8.7424e-08	0.00515588	chr2	OpenSea	PRKCE	Body	0.802202	0.148373	0.837695	0.628398	0.17683
cg18330203	-0.683199	8.77122e-08	0.00515588	chr1	OpenSea	TNNT2	5'UTR	0.526341	0.21516	0.492349	0.711585	0.356754
cg25572459	-0.680469	1.03308e-07	0.00515588	chr12	OpenSea	NUAK1	Body	0.6247	0.161075	0.645476	0.624709	0.210088
cg22104103	-0.680306	1.04322e-07	0.00515588	chr21	OpenSea	C21orf34	Body	0.719535	0.227257	0.819627	0.768834	0.244691
cg05179921	-0.679432	1.09887e-07	0.00515588	chr12	OpenSea	CD69	3'UTR	0.596831	0.214475	0.645918	0.718729	0.33677
cg11681399	-0.678941	1.13138e-07	0.00515588	chr22	OpenSea		Intergenic	0.57189	0.163677	0.584698	0.723547	0.213218
cg17605814	-0.677686	1.21859e-07	0.00515588	chr11	N_Shore	CD82	TSS1500	0.546393	0.193189	0.566593	0.753119	0.254089
cg01321488	-0.676539	1.30367e-07	0.00515588	chr9	OpenSea	NR6A1	Body	0.686178	0.148859	0.71822	0.599988	0.174368
cg22624818	-0.676103	1.33752e-07	0.00515588	chr2	OpenSea	SDPR	TSS1500	0.763528	0.145295	0.801607	0.662276	0.169874
cg16166651	-0.673755	1.53396e-07	0.00515588	chr1	N_Shore	DEPDC1-AS1;DEPDC1	TSS1500	0.196705	0.140762	0.158903	0.622287	0.123437
cg07780180	-0.672882	1.61369e-07	0.00515588	chr1	OpenSea	CFH	TSS200	0.0619857	0.0505602	0.0457292	0.268236	0.0228797
cg27278861	0.672718	1.62907e-07	0.00515588	chr3	OpenSea		Intergenic	0.798174	0.0657771	0.81269	0.350863	0.070797
cg00660433	-0.672118	1.68662e-07	0.00515588	chr2	OpenSea	MYT1L	Body	0.666558	0.173698	0.713693	0.608092	0.285204
cg02123704	-0.671517	1.74607e-07	0.00515588	chr6	OpenSea	AHI1	Body	0.444134	0.180398	0.432513	0.67503	0.234801
cg27601014	-0.671081	1.79053e-07	0.00515588	chr3	OpenSea		Intergenic	0.79597	0.0995051	0.826846	0.383222	0.113568
cg19730314	-0.670316	1.87089e-07	0.00515588	chr2	OpenSea		Intergenic	0.672032	0.191248	0.706181	0.616211	0.241184
cg20662836	-0.670153	1.88854e-07	0.00515588	chr1	OpenSea		Intergenic	0.30893	0.11771	0.300894	0.46022	0.178051
cg06368642	-0.668897	2.02912e-07	0.00515588	chr20	OpenSea		Intergenic	0.265979	0.123038	0.234469	0.481686	0.180884
cg15278742	-0.668733	2.04816e-07	0.00515588	chr20	OpenSea		Intergenic	0.719581	0.189297	0.802436	0.715732	0.276906
cg05734790	-0.667642	2.17943e-07	0.00515588	chr1	OpenSea		Intergenic	0.515276	0.144017	0.53305	0.56622	0.173632
cg06003566	-0.667533	2.19298e-07	0.00515588	chr6	S_Shore	METTL24	TSS1500	0.764483	0.205479	0.85885	0.786998	0.139995
cg20104737	-0.667369	2.21345e-07	0.00515588	chr2	OpenSea		Intergenic	0.391803	0.160579	0.386293	0.693604	0.210815
cg16415710	-0.66726	2.2272e-07	0.00515588	chr20	OpenSea	FAM65C	Body	0.364382	0.147608	0.342705	0.633824	0.182579
cg10852211	-0.666223	2.36183e-07	0.00531132	chr13	OpenSea	DCUN1D2	Body	0.807206	0.10411	0.84402	0.433713	0.128588
cg21614855	-0.665076	2.51945e-07	0.0055084	chr14	OpenSea	SERPINA3	1stExon	0.455974	0.154692	0.458492	0.677995	0.213263
cg22758486	0.662456	2.91731e-07	0.00620589	chr1	OpenSea	RXRG	TSS1500	0.849877	0.142482	0.912636	0.528834	0.0429893
cg01170387	-0.66191	3.00726e-07	0.00622888	chr16	S_Shore	ZNF668	TSS1500	0.452568	0.195189	0.466018	0.733475	0.271844
cg26325291	-0.661146	3.13753e-07	0.00633208	chr14	OpenSea		Intergenic	0.507079	0.195124	0.558858	0.752754	0.231636
cg25588576	0.659072	3.51815e-07	0.00671282	chr14	OpenSea	MIR7641-2	TSS1500	0.718652	0.188222	0.794384	0.693495	0.31362
cg26380686	-0.658963	3.53933e-07	0.00671282	chr20	OpenSea	L3MBTL1	Body	0.434682	0.0984302	0.417167	0.427227	0.123133
cg23534492	-0.658744	3.58205e-07	0.00671282	chr3	S_Shore	SMC4	Body	0.0655418	0.119129	0.0223424	0.60285	0.0419965
cg12850814	-0.657161	3.90641e-07	0.00684525	chr5	OpenSea	GHR	Body	0.513718	0.193123	0.544104	0.695948	0.287625
cg00673794	-0.657052	3.92976e-07	0.00684525	chr19	OpenSea		Intergenic	0.801823	0.136464	0.854741	0.592071	0.099232
cg05683808	-0.656888	3.96503e-07	0.00684525	chr7	S_Shelf	DNAJB6	5'UTR	0.372251	0.154779	0.349944	0.72791	0.202003
cg10269431	-0.656725	4.00059e-07	0.00684525	chr4	OpenSea	EGF	Body	0.472256	0.151913	0.464335	0.611019	0.222877
cg20801645	-0.656233	4.10907e-07	0.00688127	chr15	S_Shore		Intergenic	0.279608	0.168844	0.237022	0.773149	0.233171
cg07717704	-0.655251	4.33431e-07	0.00690417	chr10	S_Shelf	HPSE2	Body	0.608748	0.14558	0.630003	0.573488	0.190458
cg23181493	0.655087	4.37295e-07	0.00690417	chr5	OpenSea	OSMR	3'UTR	0.860882	0.0319289	0.864474	0.138082	0.034067
cg19808663	-0.655032	4.3859e-07	0.00690417	chr12	N_Shore	CCT2;MIR3913-1	TSS1500	0.192109	0.0637248	0.195425	0.320039	0.0582186
cg17153306	-0.654432	4.53074e-07	0.00699233	chr12	OpenSea		Intergenic	0.319826	0.1886	0.275017	0.690093	0.186533
cg21498503	-0.653504	4.76338e-07	0.00712897	chr4	S_Shore	GAK	Body	0.518184	0.108787	0.521644	0.424358	0.161387
cg08770571	-0.653286	4.81971e-07	0.00712897	chr2	OpenSea		Intergenic	0.549229	0.182442	0.58598	0.737916	0.264671
cg19163350	-0.653013	4.891e-07	0.00712897	chr2	OpenSea	SDPR	TSS1500	0.41373	0.191497	0.369558	0.680373	0.297816
cg02232796	-0.651921	5.1861e-07	0.00727039	chr5	OpenSea		Intergenic	0.816479	0.141065	0.882071	0.665581	0.162277
cg01464849	-0.651812	5.2165e-07	0.00727039	chr3	S_Shore	SMC4	ExonBnd	0.36872	0.308491	0.25785	0.837524	0.582503
cg24246165	-0.651375	5.33978e-07	0.00727039	chr2	OpenSea	ACYP2	Body	0.397853	0.170329	0.401234	0.699182	0.27841
cg06479902	-0.651102	5.41821e-07	0.00727039	chr19	N_Shore	EXOC3L2	Body	0.411685	0.172927	0.382649	0.695025	0.258603
cg16598810	-0.650993	5.44988e-07	0.00727039	chr1	N_Shore	DEPDC1	Body	0.0464516	0.0368516	0.0351767	0.248137	0.0237986
cg21784383	0.649738	5.82668e-07	0.00756193	chr1	Island	ESRRG	TSS200	0.229233	0.17713	0.184679	0.710928	0.268931
cg13305373	-0.649628	5.86057e-07	0.00756193	chr17	OpenSea	RGS9	Body	0.475845	0.264012	0.441311	0.848444	0.483459
cg06388730	0.648755	6.13834e-07	0.0077926	chr7	Island		Intergenic	0.387037	0.223529	0.37177	0.824142	0.327692
cg09650089	-0.646626	6.86761e-07	0.00830221	chr9	OpenSea	CEP78	Body	0.461965	0.180518	0.435971	0.727404	0.260514
cg06112781	-0.646517	6.9071e-07	0.00830221	chr11	OpenSea		Intergenic	0.389084	0.157066	0.382406	0.628511	0.221432
cg15827285	-0.646408	6.9468e-07	0.00830221	chr5	OpenSea	RNASEN	Body	0.645697	0.210892	0.671525	0.699138	0.315
cg09920353	0.646353	6.96673e-07	0.00830221	chr5	OpenSea	RICTOR	Body	0.87206	0.0357783	0.879441	0.170992	0.0371849
cg14322760	-0.64608	7.06718e-07	0.00830221	chr3	S_Shore	SMC4	ExonBnd	0.412514	0.311795	0.305832	0.854371	0.635294
cg02276070	-0.644934	7.50397e-07	0.00847389	chr5	S_Shore	ARSI	TSS1500	0.507936	0.189756	0.493834	0.668667	0.283383
cg05295550	-0.644552	7.65506e-07	0.00847389	chr21	OpenSea	URB1	Body	0.5332	0.239531	0.53795	0.789722	0.362982
cg07473931	-0.644552	7.65506e-07	0.00847389	chr5	OpenSea	NPR3	3'UTR	0.50046	0.192968	0.480433	0.750143	0.315726
cg03341383	-0.643842	7.94319e-07	0.00847389	chr22	OpenSea		Intergenic	0.639306	0.150081	0.655092	0.580609	0.226389
cg00545886	-0.643515	8.07956e-07	0.00847389	chr20	N_Shelf	BLCAP	3'UTR	0.538963	0.217247	0.499112	0.767134	0.380537
cg04111293	-0.643515	8.07956e-07	0.00847389	chr17	OpenSea		Intergenic	0.329131	0.270573	0.224745	0.838238	0.433559
cg06949127	-0.643515	8.07956e-07	0.00847389	chr5	OpenSea	MYO10	Body	0.471291	0.221713	0.403007	0.787345	0.394758
cg20758756	-0.643406	8.12549e-07	0.00847389	chr18	OpenSea		Intergenic	0.387024	0.185658	0.389638	0.717929	0.288236
cg07532796	0.642696	8.43005e-07	0.00847389	chr20	S_Shore	CST3	TSS1500	0.887279	0.0321319	0.894091	0.177415	0.0228735
cg26970042	-0.642423	8.54999e-07	0.00847389	chr11	OpenSea	DIXDC1	Body	0.323272	0.155855	0.319757	0.825442	0.194143
cg09317557	-0.642205	8.64708e-07	0.00847389	chr3	S_Shore	SMC4	Body	0.2619	0.223651	0.151122	0.803071	0.383154
cg14307853	-0.642205	8.64708e-07	0.00847389	chr9	N_Shore	CKS2	TSS1500	0.572212	0.246239	0.599273	0.849104	0.43876
cg22800629	-0.64215	8.67151e-07	0.00847389	chr4	N_Shore	RAB33B	TSS1500	0.136463	0.129008	0.0864243	0.527192	0.146478
cg23479586	-0.642041	8.72057e-07	0.00847389	chr15	N_Shore	ARPP19	Body	0.17456	0.175707	0.0677367	0.564555	0.241072
cg04212239	-0.641168	9.12243e-07	0.00851876	chr3	S_Shore	SMC4	Body	0.186975	0.19609	0.101334	0.753807	0.183637
cg04095097	-0.641113	9.14811e-07	0.00851876	chr10	OpenSea		Intergenic	0.175612	0.120775	0.135364	0.470238	0.167911
cg10463155	-0.641004	9.19968e-07	0.00851876	chr3	OpenSea	VGLL4	5'UTR	0.445714	0.202422	0.451065	0.668685	0.368751
cg24865270	0.641004	9.19968e-07	0.00851876	chr6	Island		Intergenic	0.292738	0.143814	0.265109	0.53803	0.230682
cg19644371	-0.640513	9.43506e-07	0.00863514	chr15	OpenSea		Intergenic	0.131043	0.0681086	0.108044	0.361324	0.0814131
cg11048758	-0.64013	9.622e-07	0.008705	chr20	S_Shore		Intergenic	0.632514	0.202016	0.694832	0.656546	0.28695
cg25692791	-0.639312	1.00342e-06	0.0089748	chr17	OpenSea	KIF18B	5'UTR	0.399578	0.146438	0.418798	0.577898	0.232725
cg10222552	-0.638657	1.03758e-06	0.00917602	chr7	OpenSea	AUTS2	Body	0.599857	0.186258	0.651288	0.740308	0.255373
cg24864973	-0.638384	1.05213e-06	0.00920129	chr12	OpenSea	PTPRR	Body	0.0351132	0.00928176	0.0339709	0.0573175	0.00937338
cg06190732	-0.638002	1.07281e-06	0.0092791	chr14	OpenSea	SERPINA3	TSS200	0.55456	0.156875	0.579209	0.701103	0.212412
cg09690040	-0.637674	1.09085e-06	0.0093325	chr3	OpenSea	CHCHD6	Body	0.438803	0.228606	0.36827	0.768047	0.317653
cg25000618	-0.63691	1.13402e-06	0.00952145	chr18	OpenSea	TPGS2	3'UTR	0.683458	0.199553	0.738597	0.62671	0.37106
cg26690592	-0.636801	1.14032e-06	0.00952145	chr11	N_Shore	E2F8	5'UTR	0.169139	0.132328	0.13018	0.73985	0.129422
cg26292899	-0.6362	1.17553e-06	0.00952145	chr1	OpenSea	RPS6KC1	Body	0.197666	0.101483	0.171043	0.420997	0.120249
cg11283983	-0.635927	1.19186e-06	0.00952145	chr5	OpenSea	SLC1A3	TSS200	0.0881767	0.119001	0.0673652	0.858684	0.0223426
cg01929505	-0.635873	1.19516e-06	0.00952145	chr21	OpenSea	AATBC	Body	0.335	0.133019	0.324273	0.569627	0.148557
cg00794845	0.635709	1.20509e-06	0.00952145	chr15	OpenSea		Intergenic	0.778701	0.086141	0.790005	0.55364	0.0624861
cg20578731	-0.635709	1.20509e-06	0.00952145	chr2	OpenSea	OSBPL6	Body	0.614464	0.214124	0.62231	0.68234	0.355714
cg11078736	-0.635491	1.21844e-06	0.00952145	chr7	OpenSea		Intergenic	0.177439	0.111768	0.14131	0.54329	0.120359
cg18053725	-0.635436	1.2218e-06	0.00952145	chr12	OpenSea		Intergenic	0.396701	0.196362	0.357644	0.777161	0.239694
cg19578305	-0.635108	1.24215e-06	0.0095851	chr2	OpenSea		Intergenic	0.419245	0.146396	0.407836	0.65245	0.197778
cg04554690	-0.634726	1.26629e-06	0.00958985	chr1	OpenSea	PLEKHA6	5'UTR	0.755397	0.144381	0.78309	0.636732	0.207302
cg07875068	-0.634672	1.26977e-06	0.00958985	chr12	OpenSea		Intergenic	0.440041	0.172408	0.43006	0.749668	0.193856
cg16554145	-0.634453	1.28379e-06	0.00958985	chr1	OpenSea	OPN3	Body	0.185332	0.173335	0.10295	0.669175	0.200065
cg21733794	-0.634181	1.30152e-06	0.00958985	chr20	N_Shore	BLCAP	5'UTR	0.451034	0.217367	0.452899	0.708536	0.41386
cg14876896	-0.634017	1.31227e-06	0.00958985	chr20	OpenSea		Intergenic	0.596283	0.225433	0.656527	0.829904	0.275854
cg20994097	-0.633962	1.31587e-06	0.00958985	chr1	S_Shore	S100A10	TSS1500	0.560848	0.191826	0.596935	0.663332	0.313729
cg24339570	-0.63358	1.34133e-06	0.00965034	chr17	OpenSea	PITPNC1	Body	0.0467132	0.018648	0.0428463	0.109854	0.0136375
cg15722977	-0.633471	1.34869e-06	0.00965034	chr1	OpenSea	CADM3	3'UTR	0.372172	0.156102	0.364445	0.605296	0.249277
cg19916364	-0.632816	1.39364e-06	0.00967645	chr1	N_Shore	DEPDC1	Body	0.365135	0.185998	0.371214	0.694416	0.317844
cg02293426	-0.63227	1.43215e-06	0.00967645	chr14	N_Shelf		Intergenic	0.652275	0.183621	0.700037	0.625859	0.317405
cg03870581	-0.63227	1.43215e-06	0.00967645	chr9	OpenSea	TRPM3	Body	0.398635	0.123178	0.395225	0.554331	0.145725
cg12308391	0.632215	1.43606e-06	0.00967645	chr11	OpenSea	NCAM1	Body	0.944974	0.0196099	0.949092	0.0799597	0.0256418
cg08318660	-0.632052	1.44783e-06	0.00967645	chr17	OpenSea	KIAA1267	Body	0.463149	0.156251	0.448772	0.728933	0.221393
cg11637578	-0.632052	1.44783e-06	0.00967645	chr2	OpenSea		Intergenic	0.771611	0.13616	0.818452	0.595654	0.125009
cg14793611	-0.631833	1.46367e-06	0.00967645	chr10	OpenSea		Intergenic	0.506479	0.164283	0.521178	0.662848	0.210323
cg07872430	-0.63156	1.4837e-06	0.00967645	chr5	OpenSea	SEMA5A	Body	0.480638	0.21047	0.466289	0.760069	0.310284
cg07987463	-0.63156	1.4837e-06	0.00967645	chr6	S_Shore	FUCA2	TSS200	0.504518	0.147713	0.504906	0.70242	0.177871
cg10822495	-0.631397	1.49584e-06	0.00967645	chr17	N_Shelf	SKA2;MIR301A	Body	0.589456	0.188578	0.626315	0.679049	0.25414
cg25591888	-0.631342	1.4999e-06	0.00967645	chr2	OpenSea	SH3BP4	5'UTR	0.266488	0.133666	0.237086	0.562632	0.133853
cg03316359	-0.631233	1.50807e-06	0.00967645	chr7	OpenSea	HECW1	Body	0.454132	0.189078	0.434152	0.726516	0.316612
cg00901878	-0.631178	1.51216e-06	0.00967645	chr13	OpenSea		Intergenic	0.414089	0.205069	0.369775	0.808628	0.290833
cg11681321	-0.63025	1.58342e-06	0.00984562	chr15	OpenSea	ANXA2	5'UTR	0.372221	0.238994	0.266417	0.837822	0.302553
cg13165983	-0.630141	1.592e-06	0.00984562	chr2	OpenSea		Intergenic	0.571355	0.209744	0.570161	0.684255	0.34864
cg24980366	-0.630032	1.60063e-06	0.00984562	chr14	OpenSea	CCDC85C	Body	0.555284	0.156402	0.561053	0.649074	0.268071
cg10040625	-0.629868	1.61365e-06	0.00984562	chr7	OpenSea	JAZF1	Body	0.619466	0.246162	0.615349	0.824727	0.431868
cg11080218	-0.629868	1.61365e-06	0.00984562	chr5	N_Shelf		Intergenic	0.0545675	0.0255175	0.0469437	0.121255	0.0186102
cg15889594	-0.629868	1.61365e-06	0.00984562	chr17	N_Shelf		Intergenic	0.67869	0.219337	0.75462	0.660551	0.389949
cg11927233	-0.629541	1.64e-06	0.00992938	chr5	S_Shore	NPM1	Body	0.29937	0.20044	0.251441	0.768636	0.211068
cg05830034	-0.629213	1.66674e-06	0.0100032	chr12	OpenSea		Intergenic	0.486765	0.255486	0.496797	0.836629	0.447741
cg05118735	-0.628777	1.70302e-06	0.0100032	chr2	OpenSea	SCTR	Body	0.427929	0.165747	0.402418	0.669536	0.223162
cg13314718	-0.628777	1.70302e-06	0.0100032	chr20	OpenSea	MIR646HG	Body	0.614341	0.216155	0.607027	0.717176	0.33006
cg21594043	-0.628777	1.70302e-06	0.0100032	chr15	OpenSea	SLCO3A1	Body	0.222845	0.129698	0.200183	0.571589	0.176727
cg01638185	-0.628231	1.74941e-06	0.0101995	chr17	OpenSea	PRKCA	Body	0.413725	0.21559	0.351008	0.846064	0.301456
cg05645292	-0.627903	1.7778e-06	0.0102628	chr3	OpenSea	FHIT	Body	0.392134	0.179945	0.379637	0.740594	0.222623
cg06989378	-0.627794	1.78736e-06	0.0102628	chr3	OpenSea	GOLIM4	Body	0.67583	0.146762	0.692687	0.601295	0.218596
cg19371349	-0.627576	1.80662e-06	0.0102628	chr4	N_Shore	HMGB2	Body	0.259596	0.221896	0.185817	0.771023	0.329911
cg11177743	-0.627139	1.84572e-06	0.0102628	chr20	OpenSea		Intergenic	0.314615	0.137411	0.269514	0.612883	0.210692
cg16610086	-0.627139	1.84572e-06	0.0102628	chr5	OpenSea	SLC1A3	TSS200	0.103562	0.11811	0.0758841	0.823155	0.0284877
cg09740425	-0.62703	1.85562e-06	0.0102628	chr3	OpenSea	MED12L	Body	0.36779	0.179382	0.305295	0.660845	0.211536
cg21390755	-0.626921	1.86557e-06	0.0102628	chr2	OpenSea	TANC1	Body	0.731182	0.14826	0.793013	0.582037	0.184916
cg09145516	-0.626757	1.88058e-06	0.0102628	chr2	OpenSea	SH3BP4	5'UTR	0.255669	0.151996	0.211693	0.670126	0.165939
cg27298602	0.626702	1.88561e-06	0.0102628	chr19	OpenSea	CATSPERG	Body	0.905168	0.0336307	0.909688	0.243884	0.0164546
cg17256859	0.626648	1.89065e-06	0.0102628	chr14	OpenSea		Intergenic	0.583077	0.253201	0.629036	0.765598	0.494912
cg05687378	-0.626484	1.90585e-06	0.0102745	chr20	OpenSea	CNBD2	Body	0.0751357	0.0191449	0.0711264	0.0824586	0.0272406
cg11908202	0.62632	1.92117e-06	0.0102847	chr17	Island	LOC100130581	Body	0.977312	0.00581226	0.977467	0.0258061	0.0064088
cg07516591	-0.626047	1.94694e-06	0.0102847	chr2	OpenSea	CLASP1	Body	0.491221	0.194781	0.540517	0.699173	0.302381
cg21148531	-0.626047	1.94694e-06	0.0102847	chr6	S_Shore	ATG5	TSS1500	0.635629	0.237939	0.69009	0.801454	0.343106
cg06973155	0.625283	2.02084e-06	0.0105616	chr5	OpenSea	CDH9	Body	0.748822	0.107628	0.776023	0.571596	0.113228
cg04876252	-0.625228	2.02621e-06	0.0105616	chr9	S_Shelf	CKS2	Body	0.708001	0.186055	0.76366	0.762518	0.174976
cg10069298	-0.624901	2.05875e-06	0.0106191	chr7	S_Shore	CDCA7L	TSS1500	0.574709	0.165616	0.590603	0.702157	0.175492
cg17766651	-0.624846	2.06422e-06	0.0106191	chr12	OpenSea		Intergenic	0.653621	0.208967	0.68203	0.754788	0.339735
cg06418267	-0.62441	2.10847e-06	0.0107763	chr3	OpenSea	SHQ1	Body	0.501671	0.181555	0.480533	0.732866	0.256277
cg22595531	-0.6231	2.24654e-06	0.0114079	chr9	OpenSea		Intergenic	0.800569	0.158345	0.873966	0.559421	0.134442
cg00068408	-0.622717	2.28837e-06	0.0115458	chr5	OpenSea	CDH10	1stExon	0.0462007	0.0178484	0.0408402	0.0907089	0.0170499
cg26025224	-0.622062	2.36176e-06	0.0115931	chr15	OpenSea	MRPS11	Body	0.32692	0.123558	0.315896	0.462539	0.182124
cg03573529	0.622062	2.36176e-06	0.0115931	chr5	Island		Intergenic	0.35933	0.176731	0.304136	0.577966	0.278597
cg19684498	-0.622008	2.36797e-06	0.0115931	chr16	OpenSea		Intergenic	0.423277	0.175629	0.382178	0.718424	0.228613
cg27302255	-0.622008	2.36797e-06	0.0115931	chr12	OpenSea		Intergenic	0.68369	0.175041	0.739963	0.710641	0.246612
cg14333579	-0.621899	2.38044e-06	0.0115931	chr11	OpenSea		Intergenic	0.778944	0.149715	0.823064	0.700415	0.154057
cg08176914	-0.621626	2.41189e-06	0.0115931	chr17	OpenSea		Intergenic	0.196646	0.106192	0.18184	0.376808	0.145647
cg21804825	0.621626	2.41189e-06	0.0115931	chr10	OpenSea	ABLIM1	Body	0.852171	0.025365	0.849837	0.124332	0.0316937
cg05405094	-0.621462	2.43094e-06	0.0115931	chr12	OpenSea		Intergenic	0.275282	0.113927	0.266351	0.50513	0.155826
cg02347255	-0.621353	2.44372e-06	0.0115931	chr4	N_Shelf	MAML3	Body	0.726738	0.183753	0.802089	0.703751	0.232335
cg05974269	0.62108	2.47594e-06	0.0115931	chr20	OpenSea	GNAS	Body	0.944499	0.0119373	0.944875	0.0466096	0.0188076
cg07788369	0.621025	2.48243e-06	0.0115931	chr7	OpenSea	DLX6AS	Body	0.251972	0.168373	0.166874	0.519122	0.233347
cg22510091	-0.620971	2.48893e-06	0.0115931	chr12	S_Shore	RAP1B	5'UTR	0.0601723	0.0249656	0.0522782	0.145353	0.0194144
cg13836412	-0.620862	2.50199e-06	0.0115931	chr9	OpenSea	VAV2	3'UTR	0.735293	0.0971166	0.753369	0.441562	0.11079
cg06208382	-0.620589	2.53493e-06	0.0115931	chr12	OpenSea	PPM1H	Body	0.221818	0.189669	0.136448	0.722214	0.156923
cg02200938	0.620589	2.53493e-06	0.0115931	chr11	N_Shore	PLEKHB1	Body	0.842759	0.0196284	0.843013	0.0869818	0.0248044
cg12358054	-0.620534	2.54156e-06	0.0115931	chr21	OpenSea		Intergenic	0.334504	0.162129	0.304087	0.697614	0.20393
cg25012577	-0.62037	2.56156e-06	0.0115931	chr1	S_Shore	ADAR	TSS1500	0.0859008	0.0477974	0.0733116	0.293743	0.0425496
cg13603445	-0.620152	2.58845e-06	0.0115931	chr14	OpenSea	LINC00911	Body	0.736374	0.128395	0.76268	0.473972	0.158823
cg10855283	-0.620097	2.59522e-06	0.0115931	chr1	OpenSea	MIR5187;TOMM40L	TSS1500	0.126541	0.136168	0.0597723	0.576555	0.141598
cg15867963	-0.619934	2.61561e-06	0.0115931	chr4	OpenSea	SLC7A11	Body	0.467921	0.177029	0.453598	0.741903	0.263701
cg18776460	-0.619934	2.61561e-06	0.0115931	chr12	N_Shelf	LRIG3	Body	0.389621	0.184256	0.347698	0.769425	0.228165
cg26042746	-0.619824	2.62928e-06	0.0115931	chr12	OpenSea	SYT1	Body	0.634627	0.232312	0.742001	0.743406	0.371876
cg08358683	-0.619551	2.66377e-06	0.0115931	chr5	N_Shore	NNT	TSS1500	0.0743799	0.058425	0.0587636	0.359572	0.0193626
cg17386578	-0.619551	2.66377e-06	0.0115931	chr6	N_Shore	FBXL4	5'UTR	0.271209	0.190891	0.236106	0.668358	0.32036
cg11888921	-0.619279	2.69867e-06	0.0115931	chr12	N_Shelf	NUAK1	Body	0.137209	0.15473	0.0596447	0.563868	0.151028
cg21971800	-0.619115	2.71981e-06	0.0115931	chr17	OpenSea	NXN	Body	0.257043	0.111606	0.229002	0.559108	0.1159
cg06824795	-0.618733	2.76974e-06	0.0115931	chr20	OpenSea	C20orf70	Body	0.278111	0.193249	0.190639	0.75577	0.252668
cg18361098	0.618514	2.79866e-06	0.0115931	chr14	S_Shore	PAX9	Body	0.247654	0.23777	0.102042	0.803092	0.427156
cg19640374	-0.618514	2.79866e-06	0.0115931	chr20	OpenSea		Intergenic	0.648268	0.186491	0.66368	0.725744	0.266525
cg01959652	-0.61846	2.80593e-06	0.0115931	chr18	OpenSea	DLGAP1	5'UTR	0.453199	0.190662	0.458204	0.716859	0.224641
cg19716930	-0.618405	2.81322e-06	0.0115931	chr17	Island	ARHGDIA	Body	0.482658	0.119371	0.46654	0.536345	0.167224
cg27269903	-0.618296	2.82785e-06	0.0115931	chr6	N_Shore	SYNCRIP	Body	0.101619	0.0779779	0.0720636	0.31311	0.0427119
cg07556498	-0.618241	2.83519e-06	0.0115931	chr5	OpenSea		Intergenic	0.442435	0.179809	0.426461	0.637043	0.179755
cg21854896	-0.618241	2.83519e-06	0.0115931	chr11	OpenSea	PC	5'UTR	0.468981	0.249254	0.435573	0.762692	0.448978
cg26954135	-0.618241	2.83519e-06	0.0115931	chr4	OpenSea	NOCT	Body	0.315233	0.182152	0.321035	0.743582	0.30776
cg08445782	-0.618132	2.84993e-06	0.0115931	chr20	N_Shelf	ZNF217	Body	0.091157	0.0277848	0.0888515	0.121851	0.0241772
cg17280533	0.618078	2.85732e-06	0.0115931	chr1	OpenSea		Intergenic	0.895986	0.0364173	0.902155	0.230019	0.0320243
cg07896386	-0.617968	2.87217e-06	0.0115931	chr11	OpenSea		Intergenic	0.275174	0.127333	0.236611	0.653607	0.142012
cg25437674	0.617968	2.87217e-06	0.0115931	chr11	N_Shore	MIR675;H19	TSS1500	0.484297	0.0810155	0.467075	0.346654	0.0529907
cg02523263	0.617805	2.89457e-06	0.0116239	chr12	OpenSea	C12orf56	Body	0.928654	0.00980002	0.929466	0.0473694	0.0117867
cg04778099	-0.617586	2.92469e-06	0.0116852	chr7	OpenSea	TNS3	Body	0.574663	0.195343	0.591499	0.727706	0.294998
cg10843148	-0.617095	2.99352e-06	0.0118439	chr20	OpenSea	SULF2	5'UTR	0.41991	0.177982	0.451646	0.609951	0.312904
cg23767550	-0.617041	3.00126e-06	0.0118439	chr1	N_Shore	KCTD3	TSS1500	0.608501	0.193156	0.643105	0.710957	0.272519
cg24045508	-0.616931	3.01679e-06	0.0118439	chr20	OpenSea	FKBP1A;FKBP1A-SDCBP2;SDCBP2-AS1	3'UTR	0.366924	0.140021	0.307797	0.611287	0.197976
cg24867502	-0.616877	3.02459e-06	0.0118439	chr4	Island	DOK7	TSS200	0.708895	0.220006	0.738177	0.750032	0.376178
cg23268102	-0.616768	3.04024e-06	0.0118462	chr5	OpenSea		Intergenic	0.325877	0.117636	0.312863	0.555441	0.130874
cg17454298	-0.616658	3.05596e-06	0.0118488	chr2	OpenSea		Intergenic	0.453243	0.175424	0.437164	0.719219	0.289232
cg00335802	-0.61644	3.08763e-06	0.0118582	chr18	OpenSea	FAM38B	Body	0.551458	0.205736	0.579499	0.710178	0.302838
cg02529485	-0.616331	3.10358e-06	0.0118582	chr2	OpenSea	AGAP1	Body	0.732946	0.215401	0.832164	0.750803	0.265857
cg23555395	-0.616331	3.10358e-06	0.0118582	chr2	OpenSea		Intergenic	0.66764	0.175095	0.70709	0.731607	0.171279
cg24141690	-0.615894	3.16815e-06	0.0120464	chr10	Island		Intergenic	0.0655694	0.0374003	0.0584196	0.250838	0.0269421
cg21099148	-0.615676	3.20089e-06	0.0121124	chr17	S_Shore		Intergenic	0.320822	0.117216	0.291504	0.560525	0.138365
cg14942588	-0.615512	3.22566e-06	0.0121477	chr10	OpenSea	NMT2	ExonBnd	0.702557	0.153641	0.738691	0.617285	0.247793
cg02769172	-0.615294	3.25896e-06	0.0122147	chr11	Island	SUV420H1	TSS1500	0.047163	0.0106579	0.0454659	0.0493648	0.0115926
cg00509607	-0.61513	3.28414e-06	0.0122507	chr7	OpenSea	AUTS2	Body	0.341775	0.136545	0.328131	0.628979	0.154526
cg12944530	-0.615021	3.30103e-06	0.0122556	chr2	N_Shore	CFLAR	5'UTR	0.0347565	0.0451782	0.0254712	0.310194	0.00796728
cg10120185	-0.614802	3.33504e-06	0.0123238	chr10	OpenSea		Intergenic	0.56686	0.152365	0.58599	0.600363	0.233322
cg18462596	-0.614366	3.40406e-06	0.0124359	chr12	S_Shelf	CISTR	Body	0.448206	0.225423	0.398329	0.731641	0.402963
cg01809170	-0.614311	3.41278e-06	0.0124359	chr4	OpenSea	WWC2	Body	0.420388	0.210433	0.375674	0.77202	0.292531
cg15167075	-0.614311	3.41278e-06	0.0124359	chr1	N_Shelf	SYTL1	Body	0.741294	0.144508	0.78406	0.565303	0.174495
cg06288489	-0.614147	3.43906e-06	0.0124739	chr20	N_Shore		Intergenic	0.40782	0.163778	0.379773	0.632879	0.244464
cg21428393	-0.61382	3.49218e-06	0.0125971	chr7	S_Shelf	CBX3	Body	0.266048	0.145154	0.254702	0.688423	0.198524
cg27344315	-0.613711	3.51006e-06	0.0125971	chr15	OpenSea	ADAMTS17	Body	0.370674	0.18186	0.313897	0.654683	0.266401
cg17882867	-0.613602	3.52802e-06	0.0125971	chr15	OpenSea	THSD4	Body	0.453803	0.24673	0.461327	0.810041	0.367052
cg05254646	-0.613547	3.53703e-06	0.0125971	chr6	OpenSea		Intergenic	0.799603	0.187427	0.884337	0.759299	0.194965
cg04551619	-0.613438	3.55512e-06	0.0126045	chr1	OpenSea		Intergenic	0.706592	0.165747	0.729018	0.627758	0.259593
cg13123331	-0.613056	3.61911e-06	0.0127738	chr8	OpenSea		Intergenic	0.726278	0.152814	0.771073	0.684859	0.170027
cg03174330	-0.612947	3.63759e-06	0.0127817	chr12	OpenSea	KCTD10	Body	0.434788	0.132311	0.420153	0.547713	0.17717
cg25659357	0.612837	3.65615e-06	0.0127898	chr5	OpenSea	ZFR	Body	0.933542	0.0109678	0.934128	0.0522738	0.0120768
cg04726566	-0.612674	3.68417e-06	0.0128308	chr3	OpenSea	SLC25A26	Body	0.830091	0.132725	0.882773	0.501193	0.106503
cg24082249	-0.61251	3.71238e-06	0.0128721	chr11	OpenSea	C11orf30	Body	0.358206	0.247199	0.285252	0.839795	0.345113
cg12510568	0.612237	3.75984e-06	0.0129388	chr6	N_Shore		Intergenic	0.818558	0.0907304	0.857094	0.350282	0.114612
cg04940991	-0.612128	3.77898e-06	0.0129388	chr14	OpenSea	STON2	Body	0.411352	0.209956	0.375128	0.748493	0.286154
cg16102247	-0.611909	3.81754e-06	0.0129388	chr3	OpenSea	BCHE	1stExon	0.128608	0.12099	0.0938393	0.799554	0.0592381
cg20819895	-0.611909	3.81754e-06	0.0129388	chr17	OpenSea	MYO1D	Body	0.508351	0.175961	0.538396	0.722985	0.229803
cg04056946	0.611746	3.84669e-06	0.0129388	chr1	OpenSea	LPGAT1	Body	0.924939	0.0146959	0.926718	0.0734827	0.0168969
cg12930169	0.611746	3.84669e-06	0.0129388	chr12	OpenSea	CFAP54	ExonBnd	0.743744	0.0914229	0.774077	0.445568	0.105113
cg07125486	-0.611746	3.84669e-06	0.0129388	chr1	OpenSea	XPR1	Body	0.120692	0.0673925	0.101363	0.270185	0.0538463
cg22284448	-0.611473	3.89574e-06	0.0129922	chr2	N_Shore	CENPA	TSS1500	0.414773	0.171212	0.382245	0.631085	0.285332
cg16856920	-0.611309	3.92545e-06	0.0129922	chr5	OpenSea		Intergenic	0.53968	0.230499	0.557594	0.788292	0.365696
cg06719018	0.611254	3.9354e-06	0.0129922	chr1	OpenSea	ERO1B	Body	0.921279	0.0101484	0.922227	0.0458244	0.00886897
cg16058607	-0.611036	3.97543e-06	0.0129922	chr15	S_Shore		Intergenic	0.114842	0.062921	0.098741	0.365272	0.0591187
cg18328843	-0.610981	3.9855e-06	0.0129922	chr2	OpenSea		Intergenic	0.610502	0.200509	0.653003	0.753567	0.295646
cg05823917	-0.610927	3.99559e-06	0.0129922	chr8	N_Shore	SORBS3	TSS1500	0.499748	0.118885	0.512846	0.505477	0.158066
cg08911370	-0.610927	3.99559e-06	0.0129922	chr4	OpenSea	FBXW7	Body	0.246644	0.141535	0.20439	0.672477	0.167968
cg22548335	-0.610872	4.0057e-06	0.0129922	chr15	OpenSea	SLC28A1	Body	0.26467	0.136708	0.236861	0.491611	0.198252
cg22552084	-0.610763	4.026e-06	0.0129922	chr21	OpenSea	APP	5'UTR	0.319619	0.15342	0.302151	0.812961	0.193261
cg25742745	-0.610709	4.03618e-06	0.0129922	chr6	S_Shore	TUBB	Body	0.160008	0.0923967	0.134366	0.492936	0.055867
cg18817459	-0.610654	4.04639e-06	0.0129922	chr6	OpenSea	SOBP	3'UTR	0.666481	0.157758	0.66804	0.592051	0.23044
cg15632862	-0.610545	4.06688e-06	0.0129922	chr1	S_Shore	FHL3	TSS1500	0.194555	0.121951	0.16006	0.511992	0.120788
cg06151723	-0.61049	4.07716e-06	0.0129922	chr12	OpenSea		Intergenic	0.609035	0.231952	0.629615	0.792257	0.376273
cg01744331	-0.610326	4.10815e-06	0.0130382	chr11	S_Shore	KCNQ1OT1;KCNQ1	TSS1500	0.451233	0.245914	0.407581	0.894584	0.256712
cg00669258	-0.609944	4.1813e-06	0.013217	chr16	OpenSea	NUP93	Body	0.240088	0.0794576	0.221947	0.3472	0.099011
cg15872617	0.609453	4.27712e-06	0.0133501	chr12	OpenSea		Intergenic	0.730745	0.0748924	0.746521	0.419904	0.0807688
cg15208785	0.609398	4.28789e-06	0.0133501	chr5	S_Shelf		Intergenic	0.919513	0.0110643	0.919603	0.0616014	0.0136615
cg13834567	-0.609344	4.29869e-06	0.0133501	chr19	Island	TMEM145	Body	0.210518	0.0419336	0.211402	0.188097	0.0529097
cg14234457	-0.609289	4.30951e-06	0.0133501	chr10	OpenSea		Intergenic	0.14801	0.115336	0.109908	0.420833	0.145309
cg10640333	0.60918	4.33123e-06	0.0133501	chr2	N_Shore	OTX1	Body	0.690586	0.202226	0.757309	0.897738	0.202473
cg05722931	-0.609126	4.34213e-06	0.0133501	chr5	N_Shore		Intergenic	0.222578	0.121927	0.191243	0.506524	0.175435
cg16417703	0.609126	4.34213e-06	0.0133501	chr16	OpenSea	ADGRG1	5'UTR	0.798035	0.0572367	0.807957	0.208109	0.0876782
cg01189606	-0.608853	4.397e-06	0.0134662	chr3	S_Shore	PLXNB1	TSS1500	0.396711	0.135047	0.374183	0.521291	0.210095
cg01045113	-0.608525	4.46369e-06	0.0135467	chr7	OpenSea		Intergenic	0.3763	0.202631	0.377311	0.72562	0.329095
cg07140886	-0.608525	4.46369e-06	0.0135467	chr18	OpenSea		Intergenic	0.474759	0.164804	0.484491	0.629922	0.210177
cg24047802	-0.608471	4.4749e-06	0.0135467	chr1	Island	CAPN2	Body	0.396172	0.137085	0.37107	0.505042	0.224016
cg21442998	-0.608143	4.54268e-06	0.0136992	chr3	OpenSea	VGLL4;ATG7	3'UTR	0.451186	0.150099	0.429818	0.590698	0.235863
cg10764101	-0.60787	4.59989e-06	0.0138188	chr2	N_Shore	GPC1	TSS1500	0.16601	0.0938551	0.140264	0.345636	0.120909
cg27207110	-0.607761	4.62296e-06	0.0138353	chr1	OpenSea		Intergenic	0.782528	0.122532	0.825858	0.561712	0.14251
cg00235537	0.607543	4.66942e-06	0.0138513	chr1	OpenSea	VPS45	Body	0.883927	0.0327066	0.895446	0.1568	0.0322654
cg01353621	0.607488	4.68111e-06	0.0138513	chr1	OpenSea	CNIH4	3'UTR	0.56442	0.125457	0.590035	0.519995	0.191408
cg02169146	-0.607433	4.69282e-06	0.0138513	chr18	OpenSea	TWSG1	Body	0.605136	0.165481	0.610472	0.69991	0.267837
cg19657303	-0.607324	4.71632e-06	0.0138513	chr18	OpenSea	LDLRAD4	Body	0.872424	0.0881103	0.903219	0.481909	0.0421794
cg13701770	0.607324	4.71632e-06	0.0138513	chr1	OpenSea	SEMA4A	Body	0.768534	0.0611754	0.77542	0.283055	0.0728842
cg19442702	0.606942	4.79943e-06	0.0139064	chr5	OpenSea	AHRR	Body	0.949736	0.0077824	0.94991	0.0390705	0.00956372
cg13244312	0.606888	4.81142e-06	0.0139064	chr14	S_Shore	TTC9	Body	0.573167	0.120255	0.577659	0.550183	0.190112
cg05080015	-0.606888	4.81142e-06	0.0139064	chr4	OpenSea	LRIT3	TSS1500	0.74205	0.152174	0.812038	0.638628	0.233418
cg05494668	-0.606888	4.81142e-06	0.0139064	chr11	OpenSea		Intergenic	0.403006	0.160137	0.409039	0.652973	0.258075
cg22778978	-0.606833	4.82343e-06	0.0139064	chr1	OpenSea		Intergenic	0.894088	0.0440189	0.904945	0.245026	0.0418235
cg11031714	-0.60656	4.8839e-06	0.0140294	chr3	S_Shelf	ABTB1	Body	0.655125	0.170736	0.684811	0.630347	0.266428
cg04209173	0.606396	4.92052e-06	0.0140671	chr1	N_Shelf		Intergenic	0.774153	0.0589377	0.782407	0.232398	0.0867043
cg21807306	-0.606342	4.93279e-06	0.0140671	chr20	OpenSea	TAF4	Body	0.750856	0.121274	0.783247	0.566502	0.129335
cg14821518	-0.606014	5.00696e-06	0.0142171	chr20	OpenSea	RALGAPA2	Body	0.100732	0.0721351	0.0797789	0.429039	0.0617634
cg08356614	-0.60585	5.04443e-06	0.0142171	chr12	S_Shore	KLHDC5	Body	0.679471	0.193644	0.730039	0.721797	0.26165
cg24248505	-0.605687	5.08217e-06	0.0142171	chr7	OpenSea	ATXN7L1	Body	0.529171	0.198754	0.528787	0.658711	0.351218
cg25141766	-0.605687	5.08217e-06	0.0142171	chr17	N_Shore	ARHGDIA	3'UTR	0.635557	0.135241	0.648671	0.524761	0.230706
cg02123759	-0.605577	5.10747e-06	0.0142171	chr10	OpenSea	CAMK1D	Body	0.500725	0.225161	0.491686	0.767123	0.312445
cg13628444	-0.605577	5.10747e-06	0.0142171	chr9	OpenSea	MED27	Body	0.50226	0.156829	0.48678	0.619618	0.255548
cg14282126	0.605468	5.13288e-06	0.0142171	chr12	N_Shore	MRPL42	TSS1500	0.903426	0.0168602	0.905417	0.0842845	0.0178526
cg07441122	-0.605414	5.14563e-06	0.0142171	chr16	S_Shore		Intergenic	0.640304	0.173602	0.612429	0.710218	0.217921
cg00526397	0.605359	5.15842e-06	0.0142171	chr5	OpenSea	MTMR12	3'UTR	0.917939	0.0116661	0.920071	0.0529134	0.0155639
cg09082203	-0.60525	5.18407e-06	0.0142171	chr3	OpenSea	PEX5L	Body	0.666315	0.205481	0.712663	0.703403	0.297444
cg19324459	-0.60525	5.18407e-06	0.0142171	chr6	OpenSea		Intergenic	0.379265	0.243991	0.362142	0.804159	0.464686
cg24696974	-0.605141	5.20984e-06	0.0142382	chr5	OpenSea	EGFLAM	Body	0.467141	0.145377	0.468071	0.594216	0.222456
cg23555770	-0.604704	5.3141e-06	0.014409	chr12	OpenSea	RBM19	Body	0.887026	0.0711687	0.904653	0.376714	0.0225621
cg12255818	-0.604649	5.32727e-06	0.014409	chr2	OpenSea	OSGEPL1	TSS1500	0.074313	0.0378771	0.0618975	0.208805	0.0314573
cg19312590	-0.604649	5.32727e-06	0.014409	chr13	OpenSea	PIBF1	Body	0.617602	0.136743	0.637067	0.577689	0.145716
cg06832225	-0.604431	5.38024e-06	0.0144228	chr6	OpenSea		Intergenic	0.37823	0.178982	0.350433	0.76437	0.258836
cg02277646	0.604431	5.38024e-06	0.0144228	chr1	OpenSea		Intergenic	0.941534	0.016163	0.944768	0.0807177	0.0148807
cg12306853	-0.604377	5.39356e-06	0.0144228	chr6	S_Shore	FUCA2	TSS1500	0.628815	0.207914	0.600403	0.718346	0.362106
cg09151803	-0.604322	5.40691e-06	0.0144228	chr1	OpenSea	EFCAB2	Body	0.709128	0.16706	0.750702	0.806573	0.227766
cg27287281	-0.604213	5.4337e-06	0.0144228	chr2	OpenSea		Intergenic	0.156399	0.0668164	0.160523	0.318993	0.0893534
cg24004686	-0.604158	5.44715e-06	0.0144228	chr11	N_Shelf	KLHL35	Body	0.451023	0.164802	0.40828	0.667086	0.217155
cg20449048	-0.604104	5.46062e-06	0.0144228	chr7	N_Shelf	C7orf50	Body	0.802015	0.190018	0.872683	0.640041	0.313463
cg09645045	-0.60394	5.50122e-06	0.0144676	chr7	OpenSea	IMMP2L	Body	0.455399	0.199676	0.421764	0.661004	0.37642
cg10973762	-0.603885	5.51482e-06	0.0144676	chr15	S_Shore	DUT	Body	0.671427	0.177345	0.729001	0.660474	0.23607
cg01613249	-0.603776	5.5421e-06	0.0144676	chr2	OpenSea	SPTBN1	5'UTR	0.563153	0.169184	0.579902	0.661211	0.231608
cg05837520	-0.603722	5.55579e-06	0.0144676	chr19	S_Shore	SSC5D	Body	0.397959	0.183325	0.364144	0.800763	0.155172
cg10545854	-0.603667	5.56951e-06	0.0144676	chr17	S_Shore	SPOP	TSS1500	0.126043	0.115019	0.083845	0.482566	0.0768151
cg19377674	0.603503	5.61086e-06	0.0145152	chr15	S_Shelf	DIS3L	Body	0.870997	0.0421944	0.876747	0.176345	0.0461779
cg18536118	-0.603449	5.62471e-06	0.0145152	chr5	OpenSea		Intergenic	0.532598	0.240344	0.55857	0.810383	0.340844
cg26997923	-0.60323	5.68041e-06	0.014611	chr1	OpenSea		Intergenic	0.483121	0.250187	0.41471	0.791897	0.413338
cg07535316	-0.603121	5.70846e-06	0.0146354	chr7	OpenSea	CACNA2D1	Body	0.691872	0.156573	0.723652	0.677678	0.173082
cg10776057	0.603012	5.73663e-06	0.0146598	chr1	OpenSea	RASAL2	Body	0.783808	0.0668828	0.801525	0.318278	0.0655239
cg14904284	0.602903	5.76493e-06	0.0146654	chr14	OpenSea		Intergenic	0.838146	0.15032	0.900537	0.68711	0.0629168
cg13324247	-0.602794	5.79336e-06	0.0146654	chr5	S_Shore	NIPBL-AS1;NIPBL	TSS1500	0.053181	0.0300813	0.0459984	0.18936	0.0183826
cg22809618	-0.60263	5.83624e-06	0.0146654	chr16	N_Shore		Intergenic	0.0938015	0.0306551	0.0883585	0.121654	0.040853
cg07779313	-0.602575	5.8506e-06	0.0146654	chr2	OpenSea		Intergenic	0.376831	0.179116	0.338161	0.644691	0.29111
cg14942350	0.602575	5.8506e-06	0.0146654	chr11	OpenSea	TMEM135	Body	0.878133	0.0282237	0.885043	0.120534	0.037136
cg19593182	-0.602575	5.8506e-06	0.0146654	chr6	OpenSea	TRIM26	5'UTR	0.702429	0.189222	0.729318	0.59028	0.316102
cg21018997	0.602466	5.87942e-06	0.0146804	chr17	OpenSea		Intergenic	0.813037	0.120135	0.851374	0.599868	0.0966009
cg11609909	0.602411	5.89388e-06	0.0146804	chr15	OpenSea	VPS13C	Body	0.685207	0.109684	0.704578	0.412186	0.122382
cg01758993	-0.602302	5.92289e-06	0.0147061	chr20	S_Shore	SLC35C2	TSS1500	0.0490364	0.0177731	0.0453721	0.0921617	0.0140338
cg19011876	0.602139	5.96666e-06	0.0147581	chr1	OpenSea	GALNT2	Body	0.90083	0.0209389	0.903778	0.0983849	0.0213847
cg17030055	-0.602084	5.98132e-06	0.0147581	chr5	OpenSea	CDH10	TSS200	0.0493831	0.0125273	0.0480822	0.0595322	0.0177489
cg04650961	-0.601866	6.04028e-06	0.014857	chr3	OpenSea	TRA2B	Body	0.207842	0.187175	0.147717	0.826476	0.216882
cg19273756	-0.601702	6.08485e-06	0.0148908	chr17	N_Shelf	SKA2;MIR301A	Body	0.436798	0.237732	0.409298	0.798196	0.378306
cg22587773	-0.601647	6.09978e-06	0.0148908	chr3	OpenSea	LMCD1	5'UTR	0.391143	0.16806	0.383176	0.72049	0.235662
cg20866569	-0.601593	6.11474e-06	0.0148908	chr20	S_Shore	BMP7	TSS1500	0.127171	0.0837016	0.0968403	0.314901	0.0937852
cg18110362	-0.601538	6.12973e-06	0.0148908	chr11	OpenSea		Intergenic	0.744252	0.202334	0.84965	0.769315	0.304099
cg06229048	-0.601101	6.2509e-06	0.0150827	chr10	N_Shore		Intergenic	0.557728	0.197302	0.582371	0.659591	0.270462
cg13029013	-0.601101	6.2509e-06	0.0150827	chr10	N_Shelf		Intergenic	0.492649	0.156181	0.486768	0.532945	0.262043
cg25096636	0.601047	6.2662e-06	0.0150827	chr20	OpenSea	WFDC8	TSS1500	0.9025	0.0252546	0.907941	0.123083	0.0189834
cg14395218	-0.600883	6.31231e-06	0.0151474	chr15	OpenSea	LRRC49	Body	0.445461	0.160919	0.440889	0.657475	0.199901
cg10338364	-0.600774	6.34323e-06	0.0151753	chr17	S_Shelf	B3GNTL1	Body	0.830296	0.0998079	0.866598	0.446419	0.103919
cg19085543	-0.600446	6.43681e-06	0.0152973	chr4	OpenSea	EVC	Body	0.457766	0.175907	0.427532	0.674851	0.250511
cg02347652	-0.600392	6.45254e-06	0.0152973	chr12	OpenSea	PSMD9	Body	0.473943	0.172172	0.457202	0.696186	0.248923
cg24724664	0.600392	6.45254e-06	0.0152973	chr2	Island	MAP1D	3'UTR	0.651373	0.188214	0.677947	0.732551	0.307841
cg12629925	-0.600283	6.48408e-06	0.0153259	chr2	OpenSea		Intergenic	0.848746	0.0964606	0.894983	0.383156	0.0985702
cg01346767	-0.600173	6.51578e-06	0.0153463	chr22	N_Shore	SCARF2	3'UTR	0.458933	0.14264	0.430181	0.557606	0.226709
cg18804945	0.600119	6.53168e-06	0.0153463	chr22	OpenSea	MICALL1	Body	0.836478	0.0291804	0.838483	0.120713	0.0285276
cg13514175	-0.60001	6.56358e-06	0.0153728	chr17	OpenSea	SERPINF1	Body	0.408129	0.204567	0.407593	0.820477	0.332961
cg13078880	-0.599846	6.61171e-06	0.0153728	chr9	OpenSea		Intergenic	0.569319	0.185577	0.549825	0.706065	0.283651
cg11805403	-0.599791	6.62783e-06	0.0153728	chr1	OpenSea		Intergenic	0.277171	0.128217	0.245902	0.594174	0.191079
cg26651840	-0.599791	6.62783e-06	0.0153728	chr6	OpenSea		Intergenic	0.753138	0.18802	0.840995	0.715803	0.235697
cg05769834	-0.599737	6.64398e-06	0.0153728	chr1	OpenSea	LINC00184	Body	0.590166	0.241739	0.670195	0.782593	0.445085
cg09315121	0.599682	6.66017e-06	0.0153728	chr5	OpenSea	PPARGC1B	Body	0.926484	0.00885302	0.927479	0.0551774	0.00752624
cg17156659	-0.599464	6.72529e-06	0.0154777	chr17	OpenSea	PLXDC1;LOC100131347	3'UTR	0.499665	0.176599	0.472996	0.706008	0.234242
cg04043077	-0.599355	6.75807e-06	0.0155004	chr10	OpenSea	PARD3	Body	0.646892	0.250439	0.724703	0.808161	0.438228
cg10977352	-0.5993	6.77451e-06	0.0155004	chr2	OpenSea		Intergenic	0.472138	0.217792	0.467452	0.740397	0.384093
cg03896269	-0.599027	6.85729e-06	0.0156159	chr1	OpenSea	ACBD6	Body	0.279398	0.149653	0.253338	0.541364	0.214131
cg13932370	-0.598973	6.87396e-06	0.0156159	chr12	OpenSea	PTPRB	Body	0.629782	0.18367	0.655243	0.755602	0.215467
cg01356872	-0.598863	6.90741e-06	0.0156159	chr2	OpenSea		Intergenic	0.394457	0.14241	0.367812	0.646839	0.171061
cg14263021	-0.598863	6.90741e-06	0.0156159	chr9	OpenSea		Intergenic	0.672353	0.172357	0.727841	0.596927	0.248569
cg07128624	-0.598809	6.92419e-06	0.0156159	chr12	N_Shore	PRDM4	Body	0.479031	0.218618	0.433411	0.782865	0.324699
cg18213257	0.5987	6.95786e-06	0.0156403	chr20	OpenSea	CSE1L	5'UTR	0.905822	0.0143513	0.905182	0.0726041	0.0179797
cg07219227	-0.598645	6.97476e-06	0.0156403	chr7	N_Shore		Intergenic	0.397186	0.175226	0.35486	0.594132	0.285641
cg17600393	-0.598099	7.14579e-06	0.0159783	chr2	N_Shore	SNTG2	Body	0.495488	0.212186	0.534452	0.723366	0.361803
cg05484949	-0.59799	7.18046e-06	0.0160103	chr17	OpenSea		Intergenic	0.383293	0.231571	0.321801	0.896246	0.298325
cg11985360	0.597826	7.23276e-06	0.0160235	chr22	Island	GSC2	TSS1500	0.0561858	0.081741	0.0316275	0.485811	0.0116562
cg24953313	-0.597772	7.25027e-06	0.0160235	chr22	OpenSea	PRR5	5'UTR	0.531684	0.180604	0.54839	0.676606	0.278049
cg00145289	-0.597717	7.26782e-06	0.0160235	chr12	OpenSea		Intergenic	0.268539	0.108833	0.250597	0.54703	0.114785
cg01473670	-0.597717	7.26782e-06	0.0160235	chr1	OpenSea	ABCA4	Body	0.379459	0.232022	0.32336	0.792487	0.375928
cg09558966	-0.597553	7.3207e-06	0.0160274	chr13	OpenSea		Intergenic	0.507463	0.186434	0.502449	0.695526	0.281118
cg03814462	-0.597444	7.35615e-06	0.0160274	chr4	OpenSea		Intergenic	0.13455	0.072759	0.103081	0.314438	0.0677759
cg11282110	-0.597444	7.35615e-06	0.0160274	chr3	OpenSea		Intergenic	0.716098	0.240887	0.799755	0.786476	0.322089
cg00023804	-0.597335	7.39176e-06	0.0160274	chr1	OpenSea		Intergenic	0.25089	0.131162	0.211861	0.486371	0.171098
cg06070576	-0.597335	7.39176e-06	0.0160274	chr2	OpenSea		Intergenic	0.811884	0.126503	0.859085	0.463874	0.127507
cg12889133	-0.597335	7.39176e-06	0.0160274	chr20	S_Shelf		Intergenic	0.38479	0.126462	0.379028	0.628463	0.132269
cg11507544	-0.597226	7.42753e-06	0.0160554	chr15	N_Shore	TM2D3	Body	0.422657	0.167494	0.400039	0.627978	0.267938
cg15325186	-0.597171	7.44548e-06	0.0160554	chr14	OpenSea	HSP90AA1	Body	0.355774	0.0793232	0.357303	0.326609	0.10617
cg17478846	-0.597007	7.49955e-06	0.0161279	chr20	OpenSea	KCNB1	Body	0.597978	0.20072	0.615404	0.699744	0.31732
cg00071012	-0.596898	7.5358e-06	0.0161566	chr15	OpenSea		Intergenic	0.25407	0.137908	0.21437	0.52885	0.148634
cg14686645	0.596844	7.55399e-06	0.0161566	chr17	OpenSea	ITGA2B	Body	0.731604	0.123972	0.748946	0.476467	0.188043
cg02590188	0.596407	7.70095e-06	0.0163771	chr1	OpenSea	RASAL2	Body	0.859245	0.0323861	0.86507	0.157084	0.0423242
cg13679842	-0.596407	7.70095e-06	0.0163771	chr12	OpenSea		Intergenic	0.45586	0.198732	0.454087	0.676362	0.326455
cg19047158	-0.596352	7.7195e-06	0.0163771	chr2	OpenSea		Intergenic	0.823766	0.137657	0.890706	0.604177	0.137406
cg25980682	0.596189	7.77541e-06	0.0163901	chr19	OpenSea		Intergenic	0.89625	0.0155708	0.898561	0.0718473	0.0163688
cg17941677	0.596134	7.79413e-06	0.0163901	chr10	OpenSea		Intergenic	0.437093	0.221564	0.482189	0.794838	0.384632
cg05328359	-0.596079	7.81289e-06	0.0163901	chr3	S_Shore	DIRC2	Body	0.424357	0.190404	0.42812	0.76187	0.267382
cg03196115	-0.596025	7.8317e-06	0.0163901	chr15	OpenSea	SLC24A1	TSS1500	0.748612	0.14021	0.789032	0.596621	0.130625
cg04621866	-0.596025	7.8317e-06	0.0163901	chr8	N_Shore	ZC3H3	Body	0.530967	0.189854	0.501125	0.730011	0.195217
cg26531716	-0.59597	7.85054e-06	0.0163901	chr1	OpenSea	ESRRG	TSS1500	0.140952	0.106029	0.107479	0.600309	0.0637858
cg03900565	-0.595807	7.90733e-06	0.016465	chr1	OpenSea	PPFIA4	Body	0.479907	0.201277	0.507487	0.750122	0.322586
cg19654061	-0.595697	7.9454e-06	0.0164893	chr2	N_Shore	ALPP	1stExon	0.476194	0.175424	0.4537	0.718812	0.220205
cg24504289	-0.595643	7.96449e-06	0.0164893	chr6	N_Shelf	TNXB	Body	0.378201	0.183127	0.344489	0.758173	0.2464
cg03385472	-0.595534	8.00282e-06	0.0164893	chr1	OpenSea		Intergenic	0.430381	0.144127	0.413326	0.733578	0.187004
cg20571513	-0.595534	8.00282e-06	0.0164893	chr2	OpenSea	ATG4B	Body	0.634859	0.122937	0.6281	0.469132	0.166805
cg12010687	-0.595315	8.07997e-06	0.0166048	chr5	OpenSea		Intergenic	0.294926	0.157419	0.26293	0.753471	0.177624
cg16320329	-0.595097	8.15782e-06	0.0167177	chr3	OpenSea	FYCO1	Body	0.38366	0.167792	0.370482	0.668431	0.220077
cg13251269	-0.595042	8.17738e-06	0.0167177	chr7	OpenSea	GPR85	5'UTR	0.0329679	0.0579663	0.0222246	0.409294	0.0105628
cg18091264	-0.594933	8.21665e-06	0.0167481	chr15	OpenSea	SNORD18A;RPL4;SNORD18B;SNORD16	Body	0.23526	0.107596	0.22593	0.477819	0.116817
cg06861511	-0.594824	8.25609e-06	0.0167481	chr16	S_Shore	TERF2	TSS1500	0.619672	0.212762	0.621282	0.777788	0.27006
cg24890392	-0.594824	8.25609e-06	0.0167481	chr12	OpenSea	MSRB3	Body	0.432569	0.175953	0.467927	0.78193	0.273669
cg04064840	-0.594715	8.29571e-06	0.0167823	chr3	OpenSea	TRA2B	Body	0.261243	0.221562	0.200097	0.805027	0.288889
cg23559228	0.59466	8.31558e-06	0.0167823	chr7	S_Shore	HOXA11-AS	Body	0.466822	0.238544	0.507084	0.691572	0.405226
cg04694022	-0.594551	8.35546e-06	0.0168169	chr6	N_Shelf	PPP1R10	5'UTR	0.298751	0.19256	0.236351	0.759022	0.255653
cg09298159	-0.594496	8.37547e-06	0.0168169	chr6	N_Shore	FBXO5	Body	0.583306	0.210446	0.640241	0.77803	0.260294
cg13214605	-0.594387	8.41561e-06	0.0168495	chr13	OpenSea		Intergenic	0.545902	0.242431	0.620566	0.780535	0.426573
cg05662997	-0.594333	8.43575e-06	0.0168495	chr12	N_Shore	CNOT2;LINC01481	TSS1500	0.14894	0.0936628	0.118523	0.404863	0.0933786
cg10082110	-0.594278	8.45594e-06	0.0168495	chr18	OpenSea	LDLRAD4	5'UTR	0.447615	0.195228	0.408867	0.775656	0.282388
cg02032112	-0.59406	8.53712e-06	0.016966	chr12	OpenSea	YBX3	Body	0.308577	0.142621	0.282673	0.701126	0.180956
cg25028639	-0.594005	8.55752e-06	0.016966	chr11	OpenSea	SBF2	Body	0.430147	0.23089	0.415357	0.770359	0.408208
cg09313587	-0.593787	8.6396e-06	0.017073	chr19	S_Shore	BRUNOL5	3'UTR	0.731485	0.117965	0.764842	0.57017	0.0824865
cg17020052	-0.593678	8.68092e-06	0.017073	chr5	OpenSea	NME5	Body	0.512746	0.223885	0.553365	0.814753	0.359191
cg05220857	-0.593569	8.72241e-06	0.017073	chr17	S_Shelf	LLGL2	5'UTR	0.851613	0.0790994	0.870584	0.365391	0.0245624
cg19262104	-0.593514	8.74323e-06	0.017073	chr4	Island	DOK7	TSS200	0.556708	0.144318	0.552758	0.534879	0.192836
cg18124445	0.593405	8.785e-06	0.017073	chr1	OpenSea	CNST	Body	0.917878	0.0140644	0.920726	0.0681633	0.0148448
cg04226749	-0.593405	8.785e-06	0.017073	chr1	Island	MOSC2	1stExon	0.0299659	0.0375858	0.0240934	0.266401	0.00507896
cg15292058	-0.593405	8.785e-06	0.017073	chr12	OpenSea	NUAK1	Body	0.227586	0.166099	0.17307	0.750852	0.144399
cg16971827	-0.593405	8.785e-06	0.017073	chr11	N_Shelf	CBL	3'UTR	0.486955	0.195261	0.479808	0.673624	0.353214
cg09714035	-0.593241	8.848e-06	0.0171517	chr19	N_Shelf	MUM1	Body	0.574969	0.169568	0.602619	0.659649	0.267264
cg26337563	-0.593186	8.86909e-06	0.0171517	chr14	OpenSea	FOXN3	Body	0.104966	0.115839	0.0673511	0.525581	0.0657938
cg14811011	-0.593023	8.93265e-06	0.01723	chr17	OpenSea	KCTD2	Body	0.622535	0.194984	0.621513	0.727684	0.32212
cg12904135	-0.592968	8.95392e-06	0.01723	chr2	N_Shore		Intergenic	0.342571	0.160129	0.323316	0.635259	0.231947
cg21662263	-0.592913	8.97525e-06	0.01723	chr15	Island	CYFIP1	5'UTR	0.0646374	0.0575718	0.0463924	0.361737	0.0283942
cg03987786	-0.592804	9.01804e-06	0.01727	chr17	OpenSea	LOC100128288	TSS1500	0.263358	0.164174	0.212434	0.720429	0.224505
cg22716262	-0.592586	9.10419e-06	0.0173492	chr10	OpenSea	MPP7	Body	0.659228	0.190708	0.71272	0.7159	0.275528
cg22933449	-0.592586	9.10419e-06	0.0173492	chr11	OpenSea		Intergenic	0.389434	0.120686	0.378138	0.52056	0.166743
cg23811499	0.592531	9.12585e-06	0.0173492	chr5	OpenSea	NSD1	Body	0.915531	0.0154291	0.916865	0.101516	0.0154918
cg25350421	0.592477	9.14755e-06	0.0173492	chr5	OpenSea	SYNPO	5'UTR	0.740228	0.082686	0.749265	0.320028	0.118501
cg03475546	0.592149	9.27877e-06	0.0175558	chr5	OpenSea	C5orf42	Body	0.89082	0.0379199	0.896501	0.240465	0.0317629
cg15232971	-0.59204	9.3229e-06	0.0175958	chr10	S_Shore	CCDC6	TSS200	0.309471	0.110738	0.307799	0.46258	0.177519
cg08142776	-0.591931	9.36722e-06	0.0175958	chr5	OpenSea		Intergenic	0.421386	0.152144	0.423859	0.571716	0.251439
cg16585631	0.591822	9.41173e-06	0.0175958	chr1	OpenSea		Intergenic	0.795926	0.107241	0.81874	0.490491	0.126819
cg23708282	0.591822	9.41173e-06	0.0175958	chr1	OpenSea		Intergenic	0.94109	0.00739822	0.942238	0.0338385	0.00934362
cg11453336	-0.591767	9.43406e-06	0.0175958	chr1	OpenSea		Intergenic	0.447001	0.217876	0.431928	0.770263	0.335252
cg02185164	-0.591713	9.45644e-06	0.0175958	chr1	OpenSea	VANGL1	Body	0.824155	0.141743	0.872415	0.609595	0.0500667
cg23563656	-0.591713	9.45644e-06	0.0175958	chr12	S_Shore	PPM1H	TSS1500	0.194722	0.0978889	0.183172	0.488656	0.108343
cg05963604	-0.591658	9.47887e-06	0.017596	chr3	S_Shore	APPL1	Body	0.208447	0.146431	0.169381	0.558212	0.148786
cg02972527	-0.591058	9.72884e-06	0.0180175	chr10	OpenSea		Intergenic	0.161803	0.130946	0.114575	0.603327	0.0744836
cg17821321	-0.590948	9.77494e-06	0.0180604	chr15	Island	RASGRF1	TSS1500	0.0900566	0.043113	0.0783918	0.225338	0.0398731
cg05223441	-0.590839	9.82123e-06	0.0181034	chr6	OpenSea		Intergenic	0.438123	0.167068	0.398526	0.649655	0.230004
cg03559836	-0.59073	9.86774e-06	0.0181467	chr12	S_Shore	CPSF6	Body	0.105433	0.08284	0.0818688	0.408427	0.0799563
cg22839114	0.590566	9.93787e-06	0.018233	chr12	OpenSea	RAP1B	5'UTR	0.916248	0.00898638	0.916514	0.0406239	0.0110323
cg12571493	-0.590403	1.00085e-05	0.0182799	chr4	S_Shore	HMGB2	TSS1500	0.28522	0.187	0.225262	0.769455	0.276738
cg02332577	-0.590348	1.00321e-05	0.0182799	chr1	N_Shore	ETV3	Body	0.255117	0.0939204	0.235037	0.370179	0.112394
cg09802223	0.590293	1.00558e-05	0.0182799	chr11	S_Shore	SLC22A11	Body	0.857525	0.0285113	0.858302	0.153097	0.0288784
cg20767356	0.590239	1.00795e-05	0.0182799	chr1	OpenSea	HORMAD1	5'UTR	0.952972	0.0115498	0.954481	0.063092	0.0131968
cg18060687	-0.590239	1.00795e-05	0.0182799	chr16	OpenSea	NLRC5	Body	0.668714	0.216749	0.710482	0.761518	0.320847
cg11303701	-0.59002	1.0175e-05	0.0183276	chr1	N_Shore	DENND1B	5'UTR	0.0357909	0.0109609	0.0325965	0.0542536	0.0113173
cg16433873	-0.589966	1.0199e-05	0.0183276	chr8	OpenSea	MMP16	Body	0.11559	0.117384	0.0662867	0.460379	0.0992586
cg23149053	-0.589966	1.0199e-05	0.0183276	chr12	N_Shore	MMP17	TSS1500	0.402903	0.137883	0.403305	0.633832	0.174793
cg18029321	0.589966	1.0199e-05	0.0183276	chr5	Island	PCDHA6;PCDHA2;PCDHA1;PCDHA7;PCDHA5;PCDHA9;PCDHA3;PCDHA4;PCDHA8	Body	0.886912	0.119989	0.930774	0.541587	0.0484827
cg17200999	-0.589911	1.0223e-05	0.018329	chr4	OpenSea	SYNPO2	Body	0.402362	0.143602	0.397733	0.570973	0.213792
cg11761535	-0.589747	1.02955e-05	0.0184169	chr3	OpenSea	TM4SF18	Body	0.387598	0.155552	0.343142	0.63134	0.236578
cg04811843	-0.589584	1.03684e-05	0.0185053	chr5	OpenSea		Intergenic	0.501397	0.141781	0.499016	0.595754	0.17352
cg23210514	-0.589529	1.03928e-05	0.0185069	chr19	OpenSea	KIAA0355	5'UTR	0.422714	0.211425	0.477378	0.765636	0.332672
cg13037791	0.589365	1.04664e-05	0.0185142	chr1	OpenSea	RPRD2	Body	0.912967	0.0236691	0.91796	0.156552	0.0172043
cg06294319	-0.589365	1.04664e-05	0.0185142	chr8	OpenSea		Intergenic	0.729412	0.14291	0.765004	0.574164	0.204019
cg19081503	-0.589311	1.0491e-05	0.0185142	chr17	S_Shore	MYBBP1A	TSS1500	0.322981	0.196984	0.25775	0.747985	0.267173
cg26469586	0.589311	1.0491e-05	0.0185142	chr11	Island	H19	TSS1500	0.522108	0.0780552	0.500601	0.331522	0.0584834
cg22833485	-0.589202	1.05405e-05	0.0185598	chr16	OpenSea	LOC101927817;ANKRD11	Body	0.390448	0.111388	0.393746	0.512121	0.132322
cg16319129	-0.589147	1.05652e-05	0.018562	chr6	OpenSea		Intergenic	0.287266	0.116865	0.271068	0.517999	0.144088
cg06664486	-0.589038	1.0615e-05	0.0186078	chr6	OpenSea		Intergenic	0.421299	0.151786	0.387688	0.640329	0.192321
cg08372784	-0.588983	1.06399e-05	0.0186101	chr19	S_Shore	ZNF780B	TSS1500	0.203269	0.236155	0.0869887	0.803385	0.23988
cg01653110	-0.588765	1.07403e-05	0.0187025	chr1	S_Shore	VAMP4	TSS1500	0.0496603	0.0187992	0.0449379	0.0805159	0.0221995
cg22977072	-0.588765	1.07403e-05	0.0187025	chr17	S_Shore	RAC3	Body	0.957914	0.020059	0.962106	0.114245	0.0171023
cg01819912	-0.588656	1.07908e-05	0.0187077	chr1	OpenSea	TBCE	Body	0.867329	0.135885	0.925067	0.710143	0.0631498
cg15850220	-0.588656	1.07908e-05	0.0187077	chr6	N_Shore	AKAP12	TSS1500	0.101073	0.0517548	0.0858503	0.226823	0.04162
cg12695122	-0.588492	1.0867e-05	0.0187823	chr5	OpenSea	SEMA5A	Body	0.353784	0.178359	0.356182	0.658177	0.24471
cg01775612	-0.588274	1.09693e-05	0.0187823	chr16	S_Shore	TGFB1I1	Body	0.553697	0.173572	0.566118	0.677888	0.229027
cg02606526	-0.588274	1.09693e-05	0.0187823	chr3	OpenSea	STAB1	Body	0.36722	0.117876	0.360555	0.503513	0.173324
cg03391402	0.588274	1.09693e-05	0.0187823	chr20	OpenSea	NCOA3	5'UTR	0.925463	0.0104508	0.924999	0.0472865	0.0138177
cg12211557	-0.588219	1.0995e-05	0.0187823	chr2	OpenSea		Intergenic	0.760185	0.136225	0.798073	0.564381	0.154378
cg10326441	0.588164	1.10208e-05	0.0187823	chr11	OpenSea	TMPRSS5	TSS1500	0.922645	0.0108926	0.923917	0.05893	0.0144109
cg13123232	-0.588164	1.10208e-05	0.0187823	chr1	OpenSea	NAV1;IPO9-AS1	Body	0.511394	0.247673	0.50204	0.810169	0.416821
cg05429955	-0.58811	1.10466e-05	0.0187823	chr1	Island	LHX4	Body	0.0432965	0.0488231	0.0298798	0.315782	0.0125715
cg14394005	-0.588055	1.10725e-05	0.0187823	chr1	OpenSea	SMYD3	Body	0.723336	0.172158	0.78736	0.706994	0.248968
cg14996712	-0.588055	1.10725e-05	0.0187823	chr20	OpenSea		Intergenic	0.346447	0.205039	0.280895	0.859888	0.279224
cg17109140	-0.588001	1.10984e-05	0.0187859	chr4	N_Shore	RAB33B	TSS1500	0.0910264	0.0930162	0.0633263	0.523245	0.0506471
cg23906204	0.587946	1.11244e-05	0.0187895	chr1	Island		Intergenic	0.888571	0.0198204	0.890327	0.102677	0.0234696
cg02169705	-0.587892	1.11505e-05	0.0187931	chr8	OpenSea	OXR1	Body	0.625585	0.132562	0.632642	0.564606	0.162182
cg22786748	-0.587837	1.11766e-05	0.0187969	chr6	OpenSea		Intergenic	0.534605	0.207329	0.578076	0.714535	0.326054
cg17629647	-0.587728	1.1229e-05	0.0188433	chr15	OpenSea	SLC28A1	Body	0.772175	0.178595	0.827526	0.594944	0.263034
cg15192041	-0.587564	1.1308e-05	0.0188433	chr11	OpenSea		Intergenic	0.322627	0.183687	0.265169	0.687993	0.238116
cg08583286	-0.587509	1.13344e-05	0.0188433	chr3	OpenSea		Intergenic	0.456791	0.147609	0.431963	0.574796	0.238785
cg25001764	-0.587509	1.13344e-05	0.0188433	chr15	OpenSea		Intergenic	0.324166	0.133868	0.30741	0.64542	0.147005
cg03081253	-0.587455	1.1361e-05	0.0188433	chr12	OpenSea		Intergenic	0.867191	0.0976772	0.896952	0.456454	0.0289491
cg18217102	0.587455	1.1361e-05	0.0188433	chr1	OpenSea	MIR548F3	Body	0.908426	0.0207691	0.912727	0.0994602	0.0180513
cg17838848	-0.587346	1.14141e-05	0.0188433	chr5	S_Shore	DPYSL3	Body	0.317532	0.169278	0.334597	0.704118	0.249558
cg22599653	-0.587346	1.14141e-05	0.0188433	chr8	OpenSea	PSD3	Body	0.601614	0.248805	0.635098	0.764957	0.447523
cg08189652	-0.587237	1.14676e-05	0.0188433	chr1	OpenSea	PRUNE	5'UTR	0.790206	0.158286	0.84379	0.708026	0.196942
cg15112747	-0.587237	1.14676e-05	0.0188433	chr2	OpenSea		Intergenic	0.297684	0.121601	0.279405	0.510483	0.175579
cg24727130	-0.587237	1.14676e-05	0.0188433	chr7	OpenSea	ELFN1	5'UTR	0.713992	0.193587	0.790642	0.734328	0.232023
cg25645008	0.587182	1.14944e-05	0.018848	chr12	OpenSea	NEMP1	Body	0.882743	0.022089	0.886991	0.089498	0.0256378
cg06530089	-0.586964	1.16021e-05	0.0189066	chr17	OpenSea	ANKFN1	Body	0.181925	0.109007	0.156986	0.394404	0.170705
cg16948335	-0.586964	1.16021e-05	0.0189066	chr12	OpenSea	PSMD9	Body	0.543908	0.187446	0.550178	0.677523	0.30792
cg17611146	-0.586964	1.16021e-05	0.0189066	chr12	OpenSea	RNF10	Body	0.675909	0.198197	0.716778	0.760207	0.260854
cg02622559	-0.586854	1.16563e-05	0.0189166	chr1	OpenSea		Intergenic	0.072568	0.0490267	0.0561398	0.190629	0.0329368
cg10622174	-0.586854	1.16563e-05	0.0189166	chr6	OpenSea		Intergenic	0.396232	0.184082	0.383453	0.757832	0.230137
cg17927583	-0.5868	1.16835e-05	0.0189217	chr4	OpenSea	ANXA3	Body	0.480272	0.182375	0.45433	0.770727	0.212221
cg14159523	-0.586527	1.18204e-05	0.0190539	chr9	OpenSea	DAPK1	Body	0.712362	0.13567	0.755797	0.559701	0.103571
cg19027850	-0.586527	1.18204e-05	0.0190539	chr14	OpenSea	TRIP11	Body	0.720424	0.167985	0.773737	0.660901	0.19552
cg08401872	-0.586418	1.18756e-05	0.0190539	chr2	OpenSea	DIRC3	Body	0.351735	0.194466	0.296307	0.701668	0.260943
cg04974616	-0.586363	1.19033e-05	0.0190539	chr9	OpenSea	ANKS6	Body	0.712619	0.126396	0.725332	0.536837	0.149827
cg02097667	0.586309	1.1931e-05	0.0190539	chr5	OpenSea	ZSWIM6	Body	0.849797	0.0447065	0.856989	0.217052	0.0389067
cg04834402	-0.586254	1.19588e-05	0.0190539	chr2	OpenSea	MROH2A	Body	0.285599	0.0970056	0.271466	0.382402	0.122088
cg06291334	-0.586254	1.19588e-05	0.0190539	chr17	Island	SPOP	TSS1500	0.0762178	0.0740274	0.0540315	0.42563	0.0346293
cg27509616	0.586254	1.19588e-05	0.0190539	chr11	OpenSea		Intergenic	0.797874	0.057104	0.804079	0.265484	0.0694244
cg20267775	-0.586145	1.20146e-05	0.0190715	chr1	OpenSea		Intergenic	0.397758	0.204837	0.375433	0.765723	0.305222
cg03505504	-0.58609	1.20425e-05	0.0190715	chr20	OpenSea	LOC100131496;ZMYND8	Body	0.18175	0.0799233	0.180471	0.44963	0.0919561
cg21474683	-0.58609	1.20425e-05	0.0190715	chr17	OpenSea	C17orf54	Body	0.491292	0.185797	0.502038	0.881509	0.252924
cg07342631	-0.586036	1.20706e-05	0.0190775	chr7	OpenSea	POU6F2	Body	0.654331	0.19254	0.679119	0.695336	0.28891
cg06761437	-0.585981	1.20986e-05	0.0190835	chr1	N_Shore	MSTO2P	TSS1500	0.072001	0.0295355	0.0668295	0.163679	0.0292549
cg24621952	0.585763	1.22116e-05	0.0192232	chr20	OpenSea	KIF3B	5'UTR	0.881611	0.0270579	0.885904	0.146409	0.0323586
cg20014398	0.585162	1.25273e-05	0.0194998	chr11	Island	PAX6	Body	0.512657	0.304419	0.637668	0.878168	0.606885
cg25024442	-0.585162	1.25273e-05	0.0194998	chr2	OpenSea	SLC4A1AP	Body	0.533505	0.210388	0.496727	0.731809	0.310209
cg06227093	-0.585108	1.25564e-05	0.0194998	chr1	OpenSea	SPAG17	Body	0.681709	0.187442	0.742971	0.729556	0.289642
cg07956282	0.585108	1.25564e-05	0.0194998	chr15	OpenSea		Intergenic	0.860709	0.0553576	0.877837	0.265272	0.039643
cg24002513	-0.585108	1.25564e-05	0.0194998	chr4	N_Shore	RNF212	Body	0.617751	0.183679	0.648934	0.62654	0.283816
cg09046080	0.585053	1.25855e-05	0.0194998	chr1	OpenSea	ATP1A4	TSS1500	0.947142	0.0186265	0.948676	0.0868705	0.022961
cg13491071	-0.585053	1.25855e-05	0.0194998	chr9	N_Shore	ROR2	Body	0.308796	0.11619	0.314286	0.438078	0.180831
cg19923052	-0.585053	1.25855e-05	0.0194998	chr20	OpenSea		Intergenic	0.343999	0.230065	0.303267	0.766783	0.40871
cg12731252	-0.584999	1.26147e-05	0.0195066	chr1	OpenSea	BLACAT1	Body	0.73131	0.168039	0.821664	0.629844	0.271157
cg00076325	0.58478	1.27321e-05	0.0196111	chr2	S_Shore		Intergenic	0.562063	0.167943	0.549175	0.638916	0.2384
cg25838936	-0.58478	1.27321e-05	0.0196111	chr8	N_Shore	MCM4;PRKDC	TSS1500	0.476146	0.193209	0.500953	0.705267	0.287032
cg01650159	-0.584616	1.28208e-05	0.0196848	chr5	OpenSea		Intergenic	0.57846	0.216698	0.549204	0.780699	0.388271
cg07269574	-0.584562	1.28505e-05	0.0196848	chr2	OpenSea		Intergenic	0.416197	0.178767	0.397361	0.706582	0.259225
cg00013688	-0.584453	1.29101e-05	0.0196848	chr9	OpenSea	TRPM3	Body	0.331644	0.148876	0.303668	0.706337	0.183612
cg10909026	-0.584453	1.29101e-05	0.0196848	chr12	OpenSea		Intergenic	0.41491	0.163667	0.37771	0.595237	0.223742
cg11052961	0.584453	1.29101e-05	0.0196848	chr11	OpenSea	CEP295;SCARNA9	Body	0.898017	0.0176904	0.902172	0.0803599	0.0252519
cg08936063	-0.584343	1.297e-05	0.0196848	chr2	OpenSea	FLJ33534;C2orf50	TSS1500	0.128247	0.105641	0.0854234	0.494576	0.122051
cg24341376	0.584343	1.297e-05	0.0196848	chr5	OpenSea	LOC101929412	Body	0.909257	0.0232234	0.912318	0.164097	0.0160562
cg21348795	-0.584289	1.3e-05	0.0196848	chr12	OpenSea	C1S	5'UTR	0.474968	0.185672	0.46574	0.639499	0.309436
cg05816398	-0.584234	1.30301e-05	0.0196848	chr7	N_Shore		Intergenic	0.83987	0.105806	0.880473	0.400578	0.0595873
cg25816739	0.584234	1.30301e-05	0.0196848	chr2	Island	EFR3B	Body	0.480059	0.141062	0.495923	0.60959	0.205211
cg02307184	-0.58418	1.30602e-05	0.0196926	chr5	OpenSea		Intergenic	0.0885638	0.0993169	0.0601944	0.517183	0.0283674
cg19527995	-0.583688	1.33344e-05	0.0200676	chr11	N_Shore	SLC35C1	TSS1500	0.78466	0.151112	0.84587	0.596411	0.121425
cg24196254	-0.583634	1.33652e-05	0.0200755	chr7	OpenSea	HIPK2	3'UTR	0.374558	0.13677	0.363398	0.635936	0.17377
cg11264570	-0.583525	1.3427e-05	0.0200998	chr16	OpenSea	EEF2K	3'UTR	0.418413	0.241885	0.355424	0.795874	0.374362
cg11867620	-0.58347	1.3458e-05	0.0200998	chr8	OpenSea	CDH17	Body	0.682673	0.160936	0.712565	0.671243	0.181366
cg14541557	-0.58347	1.3458e-05	0.0200998	chr10	OpenSea	USP6NL	Body	0.306773	0.202384	0.229339	0.702082	0.249115
cg07136403	0.583361	1.35201e-05	0.0201163	chr1	OpenSea	DNM3	Body	0.908881	0.024529	0.914286	0.116673	0.0251313
cg07321260	-0.583361	1.35201e-05	0.0201163	chr10	OpenSea		Intergenic	0.139358	0.0707331	0.117753	0.346875	0.0638543
cg21604034	0.583252	1.35826e-05	0.0201711	chr20	OpenSea	PHF20	Body	0.821368	0.0376106	0.822767	0.188947	0.0452671
cg08168400	-0.583088	1.36767e-05	0.0202346	chr6	OpenSea	DPCR1	Body	0.164297	0.162164	0.100696	0.637961	0.105158
cg20078807	-0.583088	1.36767e-05	0.0202346	chr22	OpenSea	C22orf9	Body	0.368603	0.127316	0.36793	0.558133	0.141626
cg18264265	0.582924	1.37715e-05	0.0203365	chr1	OpenSea		Intergenic	0.828064	0.0551262	0.841121	0.288778	0.0591094
cg15922651	-0.58287	1.38032e-05	0.0203452	chr6	OpenSea		Intergenic	0.727006	0.141358	0.775584	0.523897	0.201073
cg25518066	-0.582815	1.3835e-05	0.0203539	chr2	OpenSea	KLF7	TSS200	0.289774	0.0794126	0.290172	0.348632	0.104247
cg26234277	-0.582706	1.38988e-05	0.0203806	chr15	N_Shore	DUT	TSS1500	0.367859	0.248375	0.298112	0.805678	0.42894
cg07215281	0.582651	1.39308e-05	0.0203806	chr1	OpenSea	TARBP1	Body	0.895331	0.0259254	0.90146	0.108698	0.0262255
cg17565113	-0.582651	1.39308e-05	0.0203806	chr12	OpenSea	KRT5	TSS1500	0.801322	0.158445	0.861965	0.6499	0.218923
cg10806639	-0.582488	1.40272e-05	0.0204835	chr13	OpenSea	STARD13	1stExon	0.315936	0.226598	0.284075	0.808692	0.340299
cg08653418	-0.582378	1.40918e-05	0.0205397	chr6	OpenSea	ZC3H12D	Body	0.654904	0.168629	0.708899	0.653214	0.2581
cg12454870	0.582324	1.41242e-05	0.0205489	chr11	OpenSea	SIK2	Body	0.846072	0.0370465	0.84712	0.186963	0.0462352
cg17804750	0.582269	1.41566e-05	0.0205581	chr5	OpenSea		Intergenic	0.850055	0.0332644	0.851615	0.160645	0.0342686
cg23475781	0.58216	1.42218e-05	0.0206147	chr17	OpenSea	ITGA3	Body	0.918865	0.0135824	0.920522	0.0600626	0.0182825
cg13110461	0.582105	1.42545e-05	0.0206241	chr1	S_Shore	EPHA2	Body	0.835333	0.0316685	0.833594	0.162467	0.0426411
cg07066520	0.581996	1.432e-05	0.0206526	chr11	OpenSea		Intergenic	0.340612	0.130344	0.311057	0.519017	0.166473
cg02315870	-0.581942	1.43529e-05	0.0206526	chr7	N_Shelf	HNRNPA2B1	Body	0.715706	0.186424	0.781636	0.706681	0.286907
cg26142161	0.581942	1.43529e-05	0.0206526	chr5	OpenSea	TRIO	Body	0.89401	0.0197994	0.897793	0.0714829	0.0241782
cg08325813	-0.581778	1.4452e-05	0.0206916	chr7	OpenSea	LFNG	TSS1500	0.363577	0.174929	0.365525	0.594595	0.298258
cg16182302	-0.581723	1.44851e-05	0.0206916	chr7	OpenSea	VOPP1	Body	0.836106	0.0903548	0.861411	0.455425	0.0509112
cg18932699	-0.581723	1.44851e-05	0.0206916	chr8	OpenSea		Intergenic	0.316374	0.186245	0.250981	0.627013	0.345346
cg21513319	-0.581723	1.44851e-05	0.0206916	chr9	OpenSea	ASTN2	Body	0.566536	0.185456	0.565909	0.698292	0.273053
cg11471298	-0.58156	1.4585e-05	0.0207303	chr2	N_Shore	NGEF	Body	0.531452	0.172318	0.536032	0.684817	0.236907
cg02287710	0.58145	1.4652e-05	0.0207303	chr14	Island	DIO3;MIR1247	TSS200	0.270233	0.192171	0.207105	0.680425	0.251122
cg13102235	-0.581396	1.46856e-05	0.0207303	chr1	OpenSea	NID1	Body	0.347068	0.198262	0.313678	0.738549	0.345702
cg25964299	-0.581396	1.46856e-05	0.0207303	chr1	OpenSea	TMEM51	5'UTR	0.581805	0.164969	0.600788	0.629645	0.271913
cg03318900	-0.581287	1.4753e-05	0.0207303	chr18	OpenSea		Intergenic	0.647361	0.202016	0.683287	0.769472	0.241559
cg19647073	-0.581287	1.4753e-05	0.0207303	chr15	S_Shore	MAPK6	5'UTR	0.0598114	0.0747491	0.042537	0.5171	0.0273459
cg06647121	-0.581177	1.48206e-05	0.0207303	chr14	OpenSea		Intergenic	0.519171	0.185052	0.549698	0.719477	0.246002
cg20528837	-0.581177	1.48206e-05	0.0207303	chr3	OpenSea	EXOSC7	3'UTR	0.677412	0.172437	0.733703	0.648105	0.261519
cg21557219	-0.581123	1.48546e-05	0.0207303	chr8	OpenSea	PSD3	Body	0.564108	0.24659	0.528509	0.891901	0.392557
cg18232975	-0.581068	1.48886e-05	0.0207303	chr2	OpenSea	LIMS1	5'UTR	0.32101	0.138009	0.299631	0.615306	0.157562
cg07950265	0.581014	1.49227e-05	0.0207303	chr1	OpenSea	OR2AK2;OR2L13	TSS1500	0.546677	0.148994	0.578511	0.57109	0.254678
cg07832944	-0.580959	1.49568e-05	0.0207303	chr3	OpenSea		Intergenic	0.757724	0.131424	0.789094	0.504321	0.179307
cg11983385	-0.580959	1.49568e-05	0.0207303	chr1	OpenSea	KIAA0319L	Body	0.353744	0.150368	0.332179	0.74295	0.151178
cg02403198	0.580905	1.49911e-05	0.0207303	chr2	N_Shelf		Intergenic	0.285491	0.210757	0.210498	0.732579	0.260921
cg14019757	-0.580905	1.49911e-05	0.0207303	chr17	OpenSea	ABCA10	5'UTR	0.112709	0.118512	0.0584703	0.546214	0.0699298
cg16136889	-0.580905	1.49911e-05	0.0207303	chr12	OpenSea		Intergenic	0.496294	0.173658	0.492737	0.565376	0.305691
cg02749752	-0.58085	1.50254e-05	0.0207303	chr6	OpenSea	TRIM26	5'UTR	0.751054	0.175186	0.804717	0.565851	0.25546
cg26755729	-0.58085	1.50254e-05	0.0207303	chr1	S_Shore	ZNF644	TSS200	0.0718505	0.0410925	0.0641347	0.272971	0.0282542
cg27258066	-0.580795	1.50597e-05	0.0207303	chr1	OpenSea	VTCN1	Body	0.601482	0.158739	0.603771	0.649158	0.201746
cg12834921	-0.580741	1.50942e-05	0.0207303	chr8	OpenSea		Intergenic	0.840009	0.112471	0.878661	0.655657	0.0729212
cg25834022	-0.580686	1.51287e-05	0.0207303	chr16	OpenSea	SHISA9	Body	0.155104	0.121769	0.107564	0.450235	0.144737
cg22104427	0.580632	1.51633e-05	0.0207303	chr11	OpenSea	YAP1	Body	0.852072	0.0427619	0.858927	0.293531	0.0443112
cg03654058	-0.580468	1.52675e-05	0.0207303	chr11	S_Shore	KCNQ1OT1;KCNQ1	TSS1500	0.635284	0.168954	0.629604	0.611691	0.224225
cg03950441	-0.580468	1.52675e-05	0.0207303	chr14	N_Shore	FOXN3	5'UTR	0.21494	0.209376	0.115553	0.761646	0.248625
cg17253087	-0.580468	1.52675e-05	0.0207303	chr11	N_Shore	HIPK3	TSS1500	0.595082	0.243967	0.558533	0.7801	0.451823
cg27025274	-0.580468	1.52675e-05	0.0207303	chr4	OpenSea	LIAS;MIR1273H	Body	0.585832	0.17966	0.596115	0.628877	0.281528
cg06957975	-0.580413	1.53024e-05	0.0207303	chr10	OpenSea	KCNMA1	Body	0.130903	0.113515	0.0863958	0.407639	0.120415
cg08685426	-0.580413	1.53024e-05	0.0207303	chr15	OpenSea	AKAP13	Body	0.267528	0.0803836	0.259408	0.332046	0.110817
cg09529600	0.580413	1.53024e-05	0.0207303	chr5	OpenSea	SPINK5L3	Body	0.778208	0.0723814	0.793556	0.383831	0.0835294
cg16495154	-0.580413	1.53024e-05	0.0207303	chr12	OpenSea	SYT1	Body	0.226729	0.119362	0.201621	0.445169	0.170379
cg08763224	0.580304	1.53724e-05	0.0207893	chr16	Island		Intergenic	0.252807	0.215932	0.190898	0.855812	0.341879
cg27409831	-0.580195	1.54427e-05	0.0208247	chr19	S_Shore	ZNF780B	TSS1500	0.046165	0.0508569	0.0334089	0.306107	0.011641
cg05657132	-0.58014	1.54779e-05	0.0208247	chr2	OpenSea	KLF7	TSS200	0.355401	0.109762	0.353173	0.520591	0.12804
cg18254784	0.58014	1.54779e-05	0.0208247	chr20	OpenSea	ITCH	Body	0.74895	0.0861037	0.756928	0.431217	0.0831339
cg27188818	0.580031	1.55486e-05	0.0208842	chr1	OpenSea	RYR2	Body	0.889094	0.0230917	0.89324	0.0920718	0.0287219
cg00018179	-0.579758	1.57268e-05	0.021028	chr15	N_Shore	PKM	Body	0.0612073	0.061237	0.0434493	0.376017	0.0263811
cg01645729	-0.579704	1.57626e-05	0.021028	chr2	OpenSea		Intergenic	0.209067	0.125025	0.2045	0.473428	0.154187
cg11401022	-0.579704	1.57626e-05	0.021028	chr16	OpenSea		Intergenic	0.456582	0.198473	0.453881	0.713573	0.334261
cg12260336	-0.579704	1.57626e-05	0.021028	chr5	OpenSea		Intergenic	0.384012	0.158105	0.39784	0.543305	0.261547
cg23897941	-0.57954	1.58706e-05	0.0211363	chr12	OpenSea	CACNA1C	Body	0.510268	0.145375	0.478055	0.557167	0.204325
cg17044200	-0.579485	1.59067e-05	0.0211486	chr8	OpenSea	MATN2	Body	0.668504	0.196963	0.649421	0.747534	0.309656
cg01687663	-0.579158	1.61252e-05	0.021403	chr2	N_Shore	WNT6	TSS1500	0.210623	0.119488	0.168244	0.448653	0.135282
cg07459478	-0.578994	1.62355e-05	0.0215131	chr7	OpenSea	VOPP1	Body	0.665641	0.187805	0.712163	0.731557	0.248252
cg02776249	0.578939	1.62724e-05	0.0215258	chr1	OpenSea		Intergenic	0.901571	0.0207868	0.906815	0.0937971	0.0308142
cg03604030	-0.57883	1.63465e-05	0.0215513	chr20	OpenSea		Intergenic	0.383696	0.148447	0.343053	0.574545	0.218699
cg25815440	-0.57883	1.63465e-05	0.0215513	chr2	OpenSea		Intergenic	0.777033	0.150143	0.82919	0.691656	0.188353
cg03337735	-0.578721	1.64209e-05	0.0215771	chr22	OpenSea		Intergenic	0.564846	0.20853	0.540916	0.646883	0.394099
cg22329152	0.578721	1.64209e-05	0.0215771	chr11	OpenSea	DDX10	Body	0.84473	0.035126	0.845677	0.160327	0.0414532
cg11302988	-0.578667	1.64582e-05	0.02159	chr13	OpenSea		Intergenic	0.680324	0.19009	0.716311	0.644043	0.292864
cg12407685	-0.578503	1.65706e-05	0.0216652	chr6	OpenSea	RREB1	5'UTR	0.4962	0.15788	0.505128	0.65718	0.215357
cg22967145	0.578503	1.65706e-05	0.0216652	chr1	OpenSea	KPNA6	Body	0.937768	0.0114528	0.93932	0.0553024	0.0107464
cg01672943	0.578284	1.67215e-05	0.0218263	chr14	Island	PAX9	TSS1500	0.0773604	0.126369	0.0264282	0.529256	0.0330948
cg07249103	-0.578121	1.68355e-05	0.021916	chr2	OpenSea	MYO1B	Body	0.309868	0.153446	0.297666	0.545278	0.254038
cg10536529	0.578066	1.68737e-05	0.021916	chr2	N_Shore		Intergenic	0.613951	0.189539	0.654196	0.742776	0.233165
cg10556330	-0.578066	1.68737e-05	0.021916	chr2	N_Shore	ITGA6	TSS1500	0.130002	0.0950093	0.0986443	0.360366	0.103901
cg03780505	-0.577848	1.70272e-05	0.0220064	chr22	OpenSea	LINC01589	Body	0.569598	0.211196	0.540295	0.765479	0.31183
cg11571732	0.577848	1.70272e-05	0.0220064	chr1	OpenSea	GOLPH3L	Body	0.899063	0.0213331	0.903826	0.0931561	0.0266618
cg26755962	-0.577848	1.70272e-05	0.0220064	chr2	OpenSea	RAPGEF4	Body	0.601358	0.240849	0.616106	0.728252	0.444733
cg16962191	-0.577793	1.70658e-05	0.0220201	chr21	OpenSea	ERG	3'UTR	0.368906	0.167401	0.366605	0.760345	0.213575
cg02509204	0.577684	1.71431e-05	0.0220837	chr20	N_Shore	PIGT	TSS1500	0.817064	0.0486623	0.822713	0.205097	0.0595778
cg12111234	-0.577629	1.71819e-05	0.0220975	chr1	OpenSea		Intergenic	0.796394	0.120002	0.838227	0.411237	0.127478
cg10766876	-0.577575	1.72208e-05	0.0221114	chr2	OpenSea	VWA3B	Body	0.45449	0.214755	0.424868	0.769359	0.378633
cg23613836	-0.577466	1.72989e-05	0.0221754	chr7	OpenSea		Intergenic	0.751625	0.160229	0.78829	0.667709	0.172629
cg25193240	-0.577356	1.73772e-05	0.0222396	chr2	OpenSea		Intergenic	0.66063	0.187574	0.728734	0.667233	0.26814
cg10214154	0.577138	1.75349e-05	0.022405	chr1	OpenSea	DENND1B	Body	0.800037	0.0574344	0.814987	0.234007	0.0691403
cg08544041	0.577029	1.76142e-05	0.0224699	chr1	Island	GLRX2	Body	0.40207	0.0404517	0.401097	0.206934	0.0538955
cg12663302	-0.576974	1.7654e-05	0.0224842	chr6	OpenSea	TRIM26	5'UTR	0.607379	0.206441	0.645648	0.742141	0.308133
cg22724329	-0.57692	1.76939e-05	0.0224986	chr10	OpenSea	ANK3	Body	0.816567	0.14014	0.868504	0.686485	0.088057
cg16396191	-0.576756	1.7814e-05	0.0226148	chr13	OpenSea	KIAA0564	Body	0.553073	0.254183	0.619193	0.787325	0.482189
cg10446363	-0.576701	1.78542e-05	0.0226294	chr9	OpenSea	RUSC2	5'UTR	0.353379	0.141844	0.345383	0.687509	0.194096
cg15348877	-0.576592	1.79349e-05	0.0226951	chr2	OpenSea	SMC6	Body	0.750488	0.158064	0.812059	0.613214	0.147919
cg05234681	-0.576483	1.80159e-05	0.0227117	chr21	OpenSea		Intergenic	0.166296	0.135564	0.110985	0.533185	0.133525
cg02656609	-0.576429	1.80565e-05	0.0227117	chr17	N_Shelf	SKA2;MIR301A	Body	0.711511	0.213446	0.802826	0.752978	0.322483
cg05841283	0.576429	1.80565e-05	0.0227117	chr15	OpenSea	TMEM62	Body	0.871372	0.026362	0.872097	0.117172	0.0286102
cg16210670	-0.576374	1.80972e-05	0.0227117	chr15	OpenSea	SNUPN	Body	0.247927	0.141227	0.201097	0.559155	0.182415
cg02243606	0.576319	1.8138e-05	0.0227117	chr11	OpenSea	RDX	Body	0.811505	0.0581567	0.824232	0.28738	0.0648473
cg04510459	-0.576319	1.8138e-05	0.0227117	chr1	OpenSea		Intergenic	0.426197	0.22114	0.449927	0.771575	0.305023
cg03956212	-0.576265	1.81789e-05	0.0227117	chr2	OpenSea	ANKRD44-IT1;ANKRD44	Body	0.289147	0.158502	0.24742	0.638118	0.180675
cg12049236	0.576265	1.81789e-05	0.0227117	chr14	S_Shore		Intergenic	0.281873	0.201558	0.194773	0.765524	0.286494
cg27453365	-0.57621	1.82199e-05	0.0227268	chr11	N_Shore	ATM;NPAT	TSS1500	0.0721048	0.111962	0.0372059	0.520071	0.0174519
cg04971836	-0.576046	1.83433e-05	0.0228085	chr13	OpenSea	ZMYM2	Body	0.520511	0.194968	0.504267	0.762737	0.320838
cg06204799	0.576046	1.83433e-05	0.0228085	chr1	Island	LOC103091866	Body	0.413502	0.0967874	0.408528	0.417918	0.139203
cg09626414	-0.575937	1.8426e-05	0.0228752	chr1	OpenSea		Intergenic	0.417668	0.187126	0.407185	0.689115	0.301992
cg04717045	-0.575773	1.85507e-05	0.0228856	chr11	N_Shore	CCND1	3'UTR	0.586812	0.198393	0.566672	0.716849	0.303389
cg13721937	-0.575773	1.85507e-05	0.0228856	chr17	N_Shore	LRRC59	Body	0.403142	0.169253	0.428814	0.744793	0.201452
cg16556677	-0.575773	1.85507e-05	0.0228856	chr11	S_Shore	KCNQ1OT1;KCNQ1	TSS1500	0.432348	0.136041	0.417211	0.607267	0.168356
cg18242505	-0.575773	1.85507e-05	0.0228856	chr20	OpenSea		Intergenic	0.565837	0.197847	0.607384	0.73	0.285753
cg02066277	0.575719	1.85924e-05	0.0229012	chr12	N_Shore		Intergenic	0.539389	0.218583	0.601137	0.738244	0.366563
cg08903122	-0.575228	1.89719e-05	0.0232104	chr15	OpenSea		Intergenic	0.456888	0.200736	0.463461	0.747521	0.303002
cg22772546	-0.575228	1.89719e-05	0.0232104	chr11	OpenSea	ABTB2	Body	0.298132	0.231558	0.207798	0.841637	0.255224
cg22484793	-0.575173	1.90145e-05	0.0232104	chr3	OpenSea	TLR9	TSS1500	0.585734	0.130612	0.593771	0.593822	0.120089
cg09688147	-0.575118	1.90572e-05	0.0232104	chr14	OpenSea	ATG2B	3'UTR	0.821144	0.1325	0.87681	0.517453	0.0924352
cg17590462	-0.575118	1.90572e-05	0.0232104	chr3	OpenSea		Intergenic	0.504432	0.218501	0.473641	0.808778	0.346692
cg22706106	-0.575118	1.90572e-05	0.0232104	chr1	S_Shore	C1orf77;S100A13	5'UTR	0.576699	0.221077	0.588115	0.744065	0.351841
cg04565834	0.575064	1.91e-05	0.0232104	chr1	OpenSea	LIX1L;NBPF20;NBPF10	Body	0.756579	0.0960552	0.769076	0.563412	0.0873729
cg04937480	-0.575064	1.91e-05	0.0232104	chr9	OpenSea		Intergenic	0.298283	0.137824	0.283569	0.713571	0.177699
cg07411476	-0.575009	1.91429e-05	0.0232104	chr6	OpenSea		Intergenic	0.358993	0.188292	0.324755	0.692615	0.244631
cg03372205	-0.574955	1.91859e-05	0.0232104	chr2	S_Shelf		Intergenic	0.813133	0.0797562	0.833419	0.291284	0.0903664
cg04019619	-0.574955	1.91859e-05	0.0232104	chr17	S_Shelf	C1QTNF1-AS1;C1QTNF1	Body	0.314516	0.126994	0.292661	0.515334	0.163913
cg23843180	-0.5749	1.92289e-05	0.0232104	chr2	OpenSea	NGEF	5'UTR	0.421902	0.136519	0.416839	0.603161	0.191515
cg24237609	-0.5749	1.92289e-05	0.0232104	chr12	S_Shore	HSP90B1	Body	0.0910496	0.0531252	0.07722	0.241656	0.0642401
cg00863309	0.574846	1.9272e-05	0.0232104	chr1	OpenSea	DTL	Body	0.923317	0.013893	0.926206	0.060259	0.0164546
cg05264764	-0.574791	1.93153e-05	0.0232104	chr20	S_Shore	ATP9A	TSS1500	0.103326	0.0278868	0.101374	0.135377	0.0236568
cg23270631	-0.574791	1.93153e-05	0.0232104	chr12	OpenSea	DNAH10	Body	0.477359	0.22712	0.44614	0.798218	0.377936
cg16224521	0.574682	1.9402e-05	0.023279	chr5	OpenSea	CCDC127	Body	0.962072	0.00519568	0.96234	0.0227418	0.0087734
cg05899519	-0.574573	1.94891e-05	0.0233125	chr5	OpenSea		Intergenic	0.0697154	0.0311055	0.0599139	0.128109	0.0230419
cg14443953	0.574573	1.94891e-05	0.0233125	chr11	Island	PAX6	5'UTR	0.382416	0.263186	0.325534	0.807265	0.502022
cg17355742	-0.5743	1.97083e-05	0.023539	chr6	OpenSea	MTHFD1L	Body	0.431312	0.190808	0.417615	0.803855	0.232773
cg13698548	-0.574136	1.9841e-05	0.0235888	chr8	S_Shore	MIR1204	TSS200	0.634306	0.21721	0.720078	0.768122	0.288208
cg25526547	-0.574136	1.9841e-05	0.0235888	chr12	OpenSea	MED13L	Body	0.374862	0.129531	0.379855	0.534478	0.194706
cg21115723	-0.574081	1.98854e-05	0.0235888	chr2	S_Shelf		Intergenic	0.472948	0.153373	0.460321	0.603548	0.216246
cg08897844	-0.574027	1.99299e-05	0.0235888	chr5	OpenSea	SLC1A3	TSS1500	0.184504	0.117667	0.170361	0.783448	0.080537
cg11452292	-0.574027	1.99299e-05	0.0235888	chr11	N_Shore	ATP5L	TSS200	0.0574311	0.0171181	0.0540151	0.0755095	0.0210964
cg23370466	0.574027	1.99299e-05	0.0235888	chr5	N_Shore		Intergenic	0.951389	0.00839546	0.952377	0.0345391	0.00944909
cg21931938	-0.573972	1.99745e-05	0.0236061	chr15	OpenSea	PLCB2	TSS1500	0.226937	0.119771	0.23802	0.55721	0.182992
cg15498435	-0.573918	2.00191e-05	0.0236234	chr8	S_Shore		Intergenic	0.275183	0.221721	0.199196	0.798154	0.343825
cg16022942	-0.573863	2.00639e-05	0.0236408	chr22	OpenSea	BCR	Body	0.70338	0.187789	0.758271	0.633822	0.31297
cg12099998	-0.573754	2.01537e-05	0.0236757	chr13	OpenSea	VWA8	Body	0.330721	0.185763	0.281232	0.688784	0.236154
cg25915410	-0.573754	2.01537e-05	0.0236757	chr14	N_Shore	HSP90AA1	Body	0.706044	0.207375	0.768928	0.745994	0.237426
cg06335706	-0.573699	2.01988e-05	0.0236933	chr20	S_Shore	NCOA3	5'UTR	0.0770286	0.0275593	0.0720162	0.131203	0.0266321
cg22265501	-0.573645	2.02439e-05	0.0237109	chr1	OpenSea	PLA2G4A	Body	0.15803	0.0432372	0.161611	0.17534	0.0749047
cg01366958	0.57359	2.02891e-05	0.0237285	chr14	OpenSea	DIO2;DIO2-AS1	5'UTR	0.79694	0.101244	0.823427	0.388046	0.118443
cg27314048	0.573535	2.03344e-05	0.0237463	chr20	S_Shore	SNORA39;SNORA60;SNHG11	TSS200	0.850983	0.0303517	0.848662	0.16108	0.032139
cg05445629	-0.573426	2.04254e-05	0.0238171	chr12	N_Shelf	GSG1	TSS1500	0.455	0.155713	0.450208	0.671658	0.164652
cg17139392	-0.573372	2.0471e-05	0.023835	chr12	OpenSea		Intergenic	0.295269	0.144548	0.258273	0.68418	0.176517
cg07278047	-0.573263	2.05625e-05	0.0238709	chr12	OpenSea	APAF1	Body	0.552562	0.131502	0.557915	0.487477	0.195114
cg19960459	0.573263	2.05625e-05	0.0238709	chr5	OpenSea	CDH12	Body	0.711207	0.0936799	0.730594	0.496293	0.128374
cg06293169	-0.573153	2.06543e-05	0.0238719	chr16	S_Shore	SRRM2;LOC100128788	5'UTR	0.0491569	0.0203109	0.0450375	0.126546	0.0129965
cg06981932	-0.573153	2.06543e-05	0.0238719	chr8	OpenSea		Intergenic	0.726479	0.167957	0.781213	0.567472	0.26517
cg25966829	0.573153	2.06543e-05	0.0238719	chr1	OpenSea	RGS13	5'UTR	0.908807	0.0238161	0.914161	0.1404	0.0234557
cg01304145	-0.573044	2.07466e-05	0.0239433	chr16	OpenSea	EEF2K	3'UTR	0.462494	0.25491	0.418801	0.825963	0.454695
cg08178815	-0.57299	2.07928e-05	0.0239449	chr20	S_Shore	ADRM1	Body	0.692937	0.184289	0.744053	0.648631	0.263176
cg07987890	-0.572935	2.08392e-05	0.0239449	chr15	Island	MIR548H4	Body	0.152959	0.0933639	0.127894	0.416735	0.094945
cg09702096	-0.572935	2.08392e-05	0.0239449	chr6	OpenSea	NOTCH4	Body	0.744249	0.214065	0.847126	0.686898	0.206504
cg00350074	-0.572771	2.09788e-05	0.0240702	chr7	OpenSea	FAM188B;INMT-FAM188B	Body	0.453716	0.212153	0.42591	0.757331	0.268393
cg01339753	-0.572717	2.10255e-05	0.0240723	chr5	OpenSea	DROSHA	Body	0.366865	0.145389	0.347363	0.602558	0.152263
cg00501221	-0.572662	2.10724e-05	0.0240723	chr11	OpenSea	MICAL2	Body	0.517459	0.18178	0.523338	0.592268	0.322598
cg10561189	-0.572662	2.10724e-05	0.0240723	chr1	OpenSea		Intergenic	0.301731	0.15447	0.238599	0.559681	0.247141
cg10042106	0.572553	2.11663e-05	0.0241446	chr14	Island	OTX2	5'UTR	0.0706955	0.0828172	0.0415621	0.409192	0.0388036
cg11774116	-0.572498	2.12134e-05	0.0241633	chr1	OpenSea	MIR548F3	Body	0.360012	0.170413	0.363622	0.676028	0.22726
cg09614808	-0.572444	2.12607e-05	0.0241821	chr21	OpenSea	APP	Body	0.333318	0.244034	0.259044	0.790417	0.443359
cg03885497	-0.572389	2.1308e-05	0.0242009	chr5	OpenSea	FER	Body	0.715532	0.169892	0.776417	0.677878	0.247042
cg17695891	-0.57228	2.14029e-05	0.0242737	chr1	OpenSea	SLC9C2	TSS200	0.146786	0.114515	0.110789	0.544705	0.086512
cg11289100	-0.572225	2.14505e-05	0.0242927	chr17	OpenSea	RNF112	TSS1500	0.93251	0.0201063	0.938207	0.093485	0.0146109
cg02103618	-0.572062	2.15939e-05	0.02435	chr2	OpenSea		Intergenic	0.471719	0.212693	0.460111	0.787933	0.350465
cg09275194	0.572062	2.15939e-05	0.02435	chr1	OpenSea	DNM3	Body	0.841895	0.0566534	0.853789	0.274505	0.0523406
cg22671732	-0.572062	2.15939e-05	0.02435	chr4	OpenSea	RHOH	TSS1500	0.766895	0.162289	0.856489	0.656988	0.204756
cg07834058	-0.572007	2.16419e-05	0.0243692	chr17	OpenSea	LINC00469	Body	0.396632	0.201135	0.341389	0.864117	0.337481
cg12276513	-0.571843	2.17865e-05	0.0244969	chr1	Island	CHD5	Body	0.037789	0.0207581	0.0302008	0.0954296	0.0222854
cg23102138	0.571789	2.18349e-05	0.0245009	chr2	OpenSea		Intergenic	0.811417	0.0652494	0.827457	0.394507	0.0460403
cg22989419	-0.571734	2.18834e-05	0.0245009	chr20	OpenSea	PLCB4	Body	0.0877987	0.0702357	0.0614944	0.340654	0.0440892
cg09082120	0.571734	2.18834e-05	0.0245009	chr5	OpenSea		Intergenic	0.899819	0.0568832	0.917481	0.330129	0.0222665
cg23371680	-0.57168	2.19319e-05	0.0245204	chr2	OpenSea		Intergenic	0.539212	0.176001	0.533999	0.696585	0.237753
cg00321478	-0.571516	2.20783e-05	0.0245793	chr1	OpenSea	CRB1	Body	0.907464	0.0496542	0.922513	0.227463	0.0343067
cg02640331	-0.571516	2.20783e-05	0.0245793	chr2	OpenSea	PARD3B	Body	0.290441	0.178007	0.240803	0.802854	0.212951
cg24718903	-0.571516	2.20783e-05	0.0245793	chr19	OpenSea	RRAS	3'UTR	0.455922	0.154424	0.497773	0.553367	0.239855
cg02993156	-0.571352	2.22256e-05	0.0247083	chr10	OpenSea	CELF2	TSS1500	0.538307	0.243907	0.552905	0.873682	0.408758
cg09151613	-0.571297	2.22748e-05	0.0247132	chr2	OpenSea	DIRC3	Body	0.409236	0.164863	0.394776	0.687064	0.24433
cg13750850	-0.571243	2.23242e-05	0.0247132	chr22	OpenSea	TXNRD2	Body	0.126196	0.0797712	0.104427	0.324906	0.122751
cg16230523	-0.571243	2.23242e-05	0.0247132	chr2	OpenSea		Intergenic	0.0822119	0.0756009	0.0590671	0.445566	0.0369582
cg11373352	-0.571134	2.24233e-05	0.0247734	chr15	S_Shore	KIF23	5'UTR	0.848624	0.145832	0.919095	0.532303	0.0605505
cg02833471	-0.571079	2.2473e-05	0.0247734	chr6	OpenSea		Intergenic	0.688994	0.216151	0.741447	0.709704	0.371025
cg16299898	-0.571079	2.2473e-05	0.0247734	chr17	OpenSea	SPAG9	TSS1500	0.218728	0.10716	0.194214	0.477107	0.129795
cg05934211	0.571024	2.25228e-05	0.0247935	chr1	OpenSea	SNORA42;KIAA0907	Body	0.888564	0.026805	0.890993	0.147573	0.0254838
cg13477806	-0.57097	2.25727e-05	0.0248138	chr1	Island		Intergenic	0.203566	0.182593	0.121421	0.760058	0.182473
cg17868893	-0.570861	2.26728e-05	0.0248402	chr2	OpenSea	SPATS2L	5'UTR	0.742883	0.2179	0.834212	0.663844	0.238045
cg26578682	0.570861	2.26728e-05	0.0248402	chr5	Island	IRX2	Body	0.492257	0.185212	0.457691	0.671383	0.304373
cg05052703	0.570806	2.27229e-05	0.0248402	chr14	OpenSea		Intergenic	0.749045	0.131188	0.805228	0.454999	0.151777
cg01377358	-0.570806	2.27229e-05	0.0248402	chr20	S_Shore	ASXL1	Body	0.234496	0.123752	0.199261	0.5402	0.120457
cg07259541	0.570752	2.27732e-05	0.0248606	chr1	OpenSea		Intergenic	0.921884	0.00997954	0.921514	0.0410944	0.0129343
cg08058544	0.570697	2.28236e-05	0.0248812	chr2	Island		Intergenic	0.219861	0.244591	0.101144	0.714264	0.398958
cg08290614	0.570588	2.29248e-05	0.0249065	chr11	OpenSea	C11orf88	Body	0.865177	0.0395576	0.872353	0.208015	0.0307779
cg03785426	-0.570479	2.30263e-05	0.0249065	chr12	N_Shore	DNAH10	Body	0.638489	0.172259	0.666918	0.686275	0.275949
cg15467395	-0.570479	2.30263e-05	0.0249065	chr1	S_Shelf	MFSD4	Body	0.882721	0.0658093	0.902809	0.328298	0.0421482
cg13140042	-0.570424	2.30772e-05	0.0249065	chr5	OpenSea		Intergenic	0.645712	0.143949	0.644533	0.550568	0.205435
cg04627863	-0.570369	2.31282e-05	0.0249065	chr2	OpenSea		Intergenic	0.317508	0.126697	0.295399	0.536452	0.175399
cg10636426	-0.57026	2.32306e-05	0.0249065	chr15	OpenSea		Intergenic	0.28434	0.0726821	0.272831	0.342942	0.0971262
cg18367720	-0.57026	2.32306e-05	0.0249065	chr12	OpenSea	PPFIBP1	5'UTR	0.389441	0.196747	0.349008	0.855073	0.254018
cg22684507	0.57026	2.32306e-05	0.0249065	chr1	OpenSea	RFWD2	Body	0.924057	0.0140846	0.925496	0.0639366	0.0159071
cg23522895	0.57026	2.32306e-05	0.0249065	chr17	N_Shore	FN3KRP	TSS1500	0.856898	0.0386662	0.861875	0.187464	0.0513703
cg10365597	-0.570206	2.32819e-05	0.0249065	chr2	OpenSea		Intergenic	0.14522	0.114643	0.102991	0.48723	0.0682292
cg11196848	0.570206	2.32819e-05	0.0249065	chr8	S_Shore	FGF20	TSS200	0.732389	0.167085	0.801058	0.617916	0.195695
cg23422152	0.570206	2.32819e-05	0.0249065	chr1	OpenSea	LBR	Body	0.655531	0.125325	0.668672	0.548539	0.152497
cg09613911	-0.570151	2.33333e-05	0.0249065	chr3	S_Shore	TAMM41	TSS1500	0.410157	0.134622	0.401714	0.630035	0.20729
cg17131837	-0.570151	2.33333e-05	0.0249065	chr12	OpenSea	HMGA2	Body	0.613543	0.192833	0.645884	0.735505	0.265832
cg15344716	0.570097	2.33849e-05	0.0249065	chr20	Island	LAMA5	Body	0.935657	0.0173921	0.93912	0.103112	0.0186754
cg19621723	0.570097	2.33849e-05	0.0249065	chr10	OpenSea	CELF2;CELF2-AS2	Body	0.564263	0.197175	0.563249	0.693893	0.318299
cg21339926	-0.570097	2.33849e-05	0.0249065	chr14	S_Shore	CLMN	TSS1500	0.130507	0.111781	0.101001	0.604066	0.126856
cg06128826	-0.570042	2.34365e-05	0.0249278	chr1	OpenSea	STX6	Body	0.844389	0.108149	0.879035	0.565428	0.0850426
cg17271232	-0.569987	2.34883e-05	0.0249491	chr6	N_Shore	METTL24	Body	0.444009	0.215155	0.388395	0.784415	0.237006
cg06850217	-0.569933	2.35401e-05	0.0249705	chr12	OpenSea	LOC728084	TSS200	0.243046	0.216321	0.153774	0.806358	0.25482
cg18479569	0.569878	2.35921e-05	0.0249919	chr1	OpenSea	TSNAX;TSNAX-DISC1	Body	0.81632	0.0349143	0.823975	0.14627	0.0467189
cg24526783	-0.569824	2.36441e-05	0.0250113	chr4	OpenSea		Intergenic	0.644612	0.146843	0.657374	0.579751	0.192378
cg24856024	-0.569769	2.36963e-05	0.0250113	chr13	OpenSea	UBAC2;MIR548AN	Body	0.494716	0.220069	0.480909	0.803172	0.362637
cg21985745	0.569714	2.37486e-05	0.0250113	chr1	OpenSea	STX6	Body	0.924939	0.0289023	0.927221	0.198989	0.0159502
cg12583477	0.56966	2.3801e-05	0.0250113	chr9	OpenSea		Intergenic	0.649546	0.183723	0.67042	0.697872	0.266659
cg16922658	-0.56966	2.3801e-05	0.0250113	chr11	OpenSea	C11orf30	Body	0.4109	0.20917	0.364061	0.829696	0.291238
cg18027831	-0.56966	2.3801e-05	0.0250113	chr1	OpenSea	PSEN2	3'UTR	0.773499	0.16503	0.831676	0.62817	0.145561
cg11927451	-0.569605	2.38535e-05	0.025033	chr4	OpenSea	SHROOM3	Body	0.450665	0.208418	0.422071	0.783501	0.317354
cg04380939	-0.569551	2.39061e-05	0.0250548	chr16	OpenSea	PARN	Body	0.481552	0.163618	0.479746	0.600193	0.245644
cg22399671	0.569441	2.40116e-05	0.0250872	chr10	OpenSea	FBXW4	Body	0.823945	0.0275624	0.823777	0.159104	0.0328221
cg05693531	0.569387	2.40645e-05	0.0250872	chr5	OpenSea		Intergenic	0.884782	0.0339102	0.895532	0.180892	0.0287574
cg03958308	-0.569387	2.40645e-05	0.0250872	chr8	N_Shore	PLEC1	Body	0.300363	0.113252	0.289601	0.459849	0.167222
cg10067021	-0.569387	2.40645e-05	0.0250872	chr7	OpenSea	CDK14	Body	0.361792	0.193117	0.319246	0.802453	0.213735
cg08466395	-0.569278	2.41706e-05	0.0251645	chr11	OpenSea	ST3GAL4	TSS1500	0.573991	0.181044	0.560862	0.683279	0.236605
cg01244939	-0.569223	2.42239e-05	0.0251866	chr12	OpenSea	NT5DC3	Body	0.512211	0.166683	0.535234	0.725733	0.234735
cg04145870	-0.569114	2.43307e-05	0.0251978	chr8	N_Shore	ADGRA2	TSS1500	0.737949	0.182126	0.810901	0.680932	0.239684
cg11024687	-0.569114	2.43307e-05	0.0251978	chr12	OpenSea	C1RL	3'UTR	0.733893	0.158834	0.768974	0.662586	0.22108
cg13209683	-0.569114	2.43307e-05	0.0251978	chr12	OpenSea	DDX55	3'UTR	0.64101	0.14397	0.659733	0.744196	0.201879
cg02027147	0.56895	2.44917e-05	0.0252589	chr1	N_Shelf		Intergenic	0.920402	0.0156302	0.922841	0.0694889	0.0214933
cg25349564	0.56895	2.44917e-05	0.0252589	chr20	OpenSea	RALGAPB	Body	0.76166	0.071574	0.77801	0.399611	0.0848166
cg25635022	-0.568896	2.45456e-05	0.0252589	chr3	OpenSea	CLDN11	Body	0.666717	0.216836	0.733421	0.734048	0.342145
cg13545097	-0.568841	2.45996e-05	0.0252589	chr11	OpenSea	SHANK2	Body	0.51213	0.180634	0.492417	0.666914	0.277276
cg15796521	-0.568841	2.45996e-05	0.0252589	chr2	OpenSea	VWA3B	Body	0.317538	0.153344	0.297746	0.667167	0.193026
cg27383607	-0.568786	2.46537e-05	0.0252589	chr1	OpenSea		Intergenic	0.581638	0.196347	0.58594	0.684639	0.286213
cg07250462	-0.568732	2.47079e-05	0.0252589	chr5	OpenSea		Intergenic	0.6934	0.133091	0.711051	0.546454	0.176093
cg21148594	-0.568623	2.48166e-05	0.0252589	chr14	OpenSea		Intergenic	0.451325	0.156874	0.445342	0.613186	0.252501
cg17548578	0.568568	2.48712e-05	0.0252589	chr1	OpenSea	TADA1	Body	0.780031	0.0673768	0.784989	0.315152	0.0639151
cg10165829	0.568514	2.49258e-05	0.0252589	chr5	OpenSea	MARCH6	Body	0.918141	0.0210568	0.919077	0.15116	0.0129986
cg04267093	-0.568459	2.49806e-05	0.0252589	chr9	Island	TRAF1	TSS200	0.186413	0.119176	0.150459	0.543441	0.144326
cg07081061	-0.568459	2.49806e-05	0.0252589	chr6	OpenSea	SLC22A23	Body	0.550175	0.195215	0.537105	0.733732	0.287307
cg00934355	0.568404	2.50355e-05	0.0252589	chr9	N_Shore	DMRT2	TSS1500	0.287112	0.235274	0.235957	0.752852	0.409595
cg20555854	-0.568404	2.50355e-05	0.0252589	chr8	N_Shore	SLC45A4	Body	0.821938	0.124078	0.883816	0.506838	0.123894
cg25339913	0.56835	2.50905e-05	0.0252589	chr15	OpenSea	UBE3A	Body	0.588013	0.124149	0.579519	0.599625	0.147703
cg11081251	-0.56835	2.50905e-05	0.0252589	chr15	OpenSea		Intergenic	0.809433	0.107104	0.839682	0.549587	0.141526
cg19483696	-0.56835	2.50905e-05	0.0252589	chr22	OpenSea		Intergenic	0.0959676	0.0993826	0.0733429	0.657791	0.0392135
cg24214471	-0.568295	2.51456e-05	0.0252589	chr20	N_Shore	BLCAP	5'UTR	0.435091	0.18794	0.440259	0.69557	0.311437
cg25386639	-0.568295	2.51456e-05	0.0252589	chr14	OpenSea		Intergenic	0.502902	0.188829	0.496883	0.624726	0.300395
cg26418900	0.568295	2.51456e-05	0.0252589	chr7	Island	NPY	5'UTR	0.389345	0.225673	0.396062	0.872898	0.318635
cg00068571	-0.568241	2.52008e-05	0.0252589	chr5	OpenSea	MAST4	Body	0.433418	0.167269	0.435689	0.713119	0.199707
cg16328172	-0.568241	2.52008e-05	0.0252589	chr13	N_Shore	SLITRK5	TSS1500	0.0825548	0.0932422	0.0504596	0.438394	0.0386598
cg25820462	-0.568241	2.52008e-05	0.0252589	chr12	N_Shelf		Intergenic	0.536066	0.188343	0.556251	0.706506	0.293812
cg03820053	0.568186	2.52561e-05	0.0252589	chr11	OpenSea	ARHGAP42	Body	0.863941	0.0311443	0.863646	0.165008	0.0314832
cg07504040	0.568186	2.52561e-05	0.0252589	chr1	OpenSea	ACTN2	3'UTR	0.896757	0.0256348	0.900725	0.100526	0.0355525
cg13221261	0.568186	2.52561e-05	0.0252589	chr20	OpenSea	SLC13A3	ExonBnd	0.935275	0.00841299	0.936408	0.0499194	0.0094775
cg24250684	-0.568186	2.52561e-05	0.0252589	chr1	OpenSea		Intergenic	0.279223	0.176325	0.228271	0.745137	0.216947
cg05558399	0.568077	2.53671e-05	0.0252641	chr11	OpenSea	CASP4	TSS1500	0.906594	0.0237044	0.911584	0.117815	0.0201146
cg19920923	-0.568077	2.53671e-05	0.0252641	chr5	S_Shelf	TNIP1	5'UTR	0.537809	0.166479	0.51648	0.680482	0.259815
cg01825213	-0.568022	2.54227e-05	0.0252641	chr9	N_Shore		Intergenic	0.283637	0.198143	0.202226	0.726302	0.275271
cg05927229	-0.567968	2.54785e-05	0.0252641	chr6	OpenSea	GMDS	Body	0.595321	0.210487	0.577878	0.711158	0.341823
cg16267060	-0.567968	2.54785e-05	0.0252641	chr2	OpenSea	CCNT2	Body	0.497693	0.17218	0.504699	0.678991	0.291758
cg04698723	0.567968	2.54785e-05	0.0252641	chr22	OpenSea	PACSIN2	5'UTR	0.925214	0.0109039	0.927265	0.0527491	0.0147564
cg04231888	-0.567913	2.55344e-05	0.0252641	chr11	OpenSea	NAV2	Body	0.302884	0.147729	0.292702	0.610983	0.197783
cg04505943	0.567858	2.55903e-05	0.0252641	chr9	OpenSea	CENPP	TSS1500	0.901987	0.0152861	0.901849	0.0626055	0.0166243
cg23445255	-0.567858	2.55903e-05	0.0252641	chr20	OpenSea	HSPC072;LOC100270804	Body	0.253274	0.167372	0.193312	0.644319	0.258444
cg08747761	-0.567804	2.56465e-05	0.0252641	chr14	OpenSea		Intergenic	0.190453	0.133462	0.151407	0.731515	0.141076
cg23939000	-0.567804	2.56465e-05	0.0252641	chr20	OpenSea	PLCB4	Body	0.328324	0.14671	0.279496	0.590823	0.183489
cg08620695	0.567804	2.56465e-05	0.0252641	chr5	OpenSea	PARP8	Body	0.904462	0.0150863	0.905569	0.0625416	0.0200146
cg12736516	0.567749	2.57027e-05	0.0252878	chr1	OpenSea	HSPG2	Body	0.920137	0.012972	0.921388	0.06634	0.0178578
cg00094875	-0.567695	2.5759e-05	0.0253116	chr19	N_Shore	ZNF841	5'UTR	0.450716	0.147986	0.453907	0.619803	0.175342
cg24170344	-0.56764	2.58154e-05	0.0253354	chr1	OpenSea		Intergenic	0.0668565	0.0536907	0.0485104	0.236567	0.0219085
cg21503989	0.567586	2.5872e-05	0.0253517	chr2	OpenSea	MIR7853;NCKAP5	Body	0.762954	0.142528	0.809501	0.680843	0.120669
cg04729655	-0.567531	2.59287e-05	0.0253517	chr2	N_Shore	CHPF	3'UTR	0.334964	0.0947205	0.342113	0.488843	0.104183
cg08057786	-0.567531	2.59287e-05	0.0253517	chr14	OpenSea	SERPINA3	TSS200	0.568443	0.140708	0.59512	0.532473	0.227684
cg11150901	-0.567476	2.59855e-05	0.0253757	chr1	OpenSea	KMO	TSS1500	0.0615104	0.0699932	0.0418605	0.38957	0.0180107
cg21763827	0.567367	2.60994e-05	0.0254554	chr11	OpenSea		Intergenic	0.863894	0.0474522	0.878667	0.248643	0.055495
cg20574266	0.567149	2.63286e-05	0.0256471	chr20	N_Shore	NAA20	TSS1500	0.838015	0.0569554	0.847926	0.305042	0.0629616
cg17778607	-0.567094	2.63862e-05	0.02565	chr3	N_Shore		Intergenic	0.179587	0.102551	0.158932	0.482145	0.131285
cg21585493	-0.56704	2.64439e-05	0.02565	chr1	Island	ARHGEF11	TSS200	0.0439283	0.00806374	0.0426215	0.03542	0.0130003
cg17776324	-0.566985	2.65017e-05	0.02565	chr12	OpenSea		Intergenic	0.065559	0.0227819	0.06203	0.112308	0.0180625
cg19611886	-0.566985	2.65017e-05	0.02565	chr8	N_Shore		Intergenic	0.146824	0.0996341	0.11928	0.414872	0.120309
cg03739378	-0.566931	2.65596e-05	0.02565	chr7	OpenSea	ATXN7L1	Body	0.679733	0.225493	0.699995	0.730594	0.432771
cg10212705	-0.566931	2.65596e-05	0.02565	chr1	N_Shore	ATP8B2	TSS200	0.0194848	0.00227009	0.0192025	0.0112467	0.00296627
cg19050277	-0.566931	2.65596e-05	0.02565	chr6	OpenSea	PPARD	5'UTR	0.801209	0.152483	0.87655	0.551621	0.192871
cg15951907	0.566876	2.66177e-05	0.0256678	chr1	OpenSea	LOC400794	Body	0.856327	0.0720986	0.882287	0.321342	0.0476046
cg04436024	-0.566821	2.66759e-05	0.0256678	chr8	OpenSea		Intergenic	0.162449	0.0520759	0.166073	0.333967	0.0640563
cg10334385	-0.566821	2.66759e-05	0.0256678	chr2	OpenSea	C2orf50	TSS1500	0.0859287	0.0691006	0.0710162	0.40365	0.0339441
cg06564860	-0.566658	2.68511e-05	0.0257853	chr10	OpenSea	PARD3	Body	0.430384	0.149636	0.41697	0.568633	0.233109
cg05767891	-0.566603	2.69097e-05	0.0257853	chr5	OpenSea	LOC101927697	Body	0.651455	0.119904	0.668959	0.489663	0.158607
cg09632413	0.566603	2.69097e-05	0.0257853	chr5	OpenSea	C5orf42	Body	0.774398	0.062966	0.781748	0.253445	0.078866
cg03483427	-0.566548	2.69685e-05	0.0257853	chr13	OpenSea	CSNK1A1L	TSS1500	0.590667	0.235206	0.559021	0.823313	0.408644
cg19502359	-0.566548	2.69685e-05	0.0257853	chr11	OpenSea		Intergenic	0.45128	0.143051	0.45785	0.603457	0.181518
cg02324227	0.566494	2.70274e-05	0.0257853	chr5	OpenSea		Intergenic	0.479789	0.17437	0.499491	0.680005	0.210647
cg18700153	-0.566494	2.70274e-05	0.0257853	chr7	N_Shore	MALSU1	TSS1500	0.439236	0.175305	0.414699	0.637772	0.306435
cg13657981	0.566385	2.71455e-05	0.0258354	chr7	OpenSea	CALD1	Body	0.889297	0.0394871	0.893679	0.164797	0.0469991
cg15682717	0.566385	2.71455e-05	0.0258354	chr15	Island	PTPN9	Body	0.574008	0.05313	0.576499	0.224164	0.0764276
cg20454336	0.56633	2.72047e-05	0.0258605	chr5	OpenSea		Intergenic	0.875578	0.109207	0.903869	0.658089	0.0242387
cg14427528	-0.566276	2.7264e-05	0.0258856	chr9	OpenSea		Intergenic	0.522213	0.280833	0.475948	0.820686	0.549085
cg13648501	-0.566166	2.73831e-05	0.0259361	chr5	S_Shore	NR3C1	5'UTR	0.0485497	0.0183735	0.0415241	0.0784887	0.0143427
cg13815676	-0.566166	2.73831e-05	0.0259361	chr9	OpenSea	LOC100499484-C9ORF174;CCDC180	Body	0.809458	0.108666	0.830296	0.407777	0.129604
cg20844771	-0.566112	2.74428e-05	0.0259614	chr4	N_Shore	CCNA2	Body	0.0777405	0.0711873	0.0539614	0.298622	0.0531258
cg05509534	0.566057	2.75026e-05	0.0259867	chr5	N_Shelf	ANKH	Body	0.937215	0.00952061	0.939316	0.0539278	0.00943264
cg19928377	0.566003	2.75626e-05	0.0260122	chr5	Island	PCDHA6;PCDHA2;PCDHA1;PCDHA9;PCDHA7;PCDHA5;PCDHA11;PCDHA10;PCDHA3;PCDHA4;PCDHA8	Body	0.734879	0.134498	0.768086	0.482331	0.212145
cg21921016	-0.565893	2.76828e-05	0.0260576	chr8	OpenSea	SLC20A2	5'UTR	0.625786	0.165348	0.652503	0.641718	0.230328
cg02651357	-0.565839	2.77431e-05	0.0260576	chr6	OpenSea		Intergenic	0.49659	0.209477	0.447061	0.748183	0.362162
cg26650383	-0.565839	2.77431e-05	0.0260576	chr13	N_Shelf	SLC46A3	Body	0.771054	0.197311	0.861355	0.7245	0.152706
cg26963277	-0.565839	2.77431e-05	0.0260576	chr11	S_Shore	KCNQ1OT1;KCNQ1	TSS1500	0.448305	0.199857	0.422415	0.776241	0.270619
cg21454516	-0.565784	2.78036e-05	0.0260779	chr1	S_Shore	EFCAB2	Body	0.0476737	0.0317224	0.0452838	0.225328	0.0185692
cg15105081	-0.56573	2.78641e-05	0.0260779	chr11	Island	C11orf67;RSF1	5'UTR	0.0274847	0.00488234	0.0263413	0.0291776	0.00495141
cg23755586	-0.56573	2.78641e-05	0.0260779	chr12	OpenSea		Intergenic	0.276585	0.171742	0.278655	0.765909	0.237061
cg11058807	-0.565675	2.79248e-05	0.0261036	chr13	OpenSea	PCCA	Body	0.256526	0.147642	0.222843	0.618077	0.200132
cg07007943	-0.565457	2.81687e-05	0.0262381	chr2	OpenSea	IKZF2	Body	0.274665	0.146591	0.249291	0.796722	0.167492
cg12800803	-0.565457	2.81687e-05	0.0262381	chr20	N_Shore	PSMA7	Body	0.0528036	0.053896	0.0327773	0.243197	0.0201156
cg24855846	-0.565457	2.81687e-05	0.0262381	chr14	N_Shelf	AJUBA	TSS1500	0.452738	0.175658	0.434615	0.719571	0.240341
cg12992827	-0.565348	2.82913e-05	0.0262901	chr3	OpenSea		Intergenic	0.354168	0.126018	0.344334	0.554345	0.197826
cg16469992	-0.565348	2.82913e-05	0.0262901	chr19	N_Shelf	DNMT1	Body	0.475147	0.180289	0.496731	0.661002	0.277867
cg06826710	0.565293	2.83529e-05	0.0263162	chr1	OpenSea		Intergenic	0.925046	0.013184	0.927007	0.0723412	0.0129653
cg24479690	-0.565238	2.84145e-05	0.0263376	chr10	OpenSea	PARD3	Body	0.424504	0.163485	0.419143	0.723418	0.232131
cg22982368	0.565184	2.84763e-05	0.0263376	chr11	Island	PAX6	Body	0.325678	0.261783	0.260647	0.778957	0.480858
cg13523698	-0.565184	2.84763e-05	0.0263376	chr2	OpenSea	SLC9A2	Body	0.77799	0.0959768	0.803532	0.383977	0.0780128
cg00587472	-0.565075	2.86002e-05	0.0263593	chr2	OpenSea		Intergenic	0.18462	0.110882	0.156399	0.493206	0.174573
cg07473553	-0.565075	2.86002e-05	0.0263593	chr3	OpenSea	ALG1L	5'UTR	0.671083	0.243946	0.774421	0.821973	0.363306
cg14418756	-0.565075	2.86002e-05	0.0263593	chr10	S_Shore	STK32C	Body	0.44345	0.194921	0.463091	0.755815	0.285375
cg11161622	0.564965	2.87246e-05	0.026443	chr1	OpenSea	DAP3	5'UTR	0.818093	0.0631512	0.830803	0.367033	0.0632275
cg19499998	-0.564911	2.8787e-05	0.026449	chr6	S_Shore	SLC22A2	TSS1500	0.541329	0.192836	0.49294	0.802088	0.321419
cg10291951	-0.564856	2.88495e-05	0.026449	chr5	OpenSea		Intergenic	0.662961	0.216817	0.734896	0.693889	0.348583
cg23598052	-0.564856	2.88495e-05	0.026449	chr4	S_Shore	SPCS3	Body	0.430432	0.231521	0.408287	0.813937	0.409323
cg07706810	0.564802	2.89121e-05	0.026449	chr1	OpenSea	LGR6	Body	0.905384	0.024897	0.911269	0.123651	0.0253426
cg14839892	0.564747	2.89749e-05	0.026449	chr11	OpenSea	UVRAG	Body	0.895955	0.0169605	0.898431	0.0823607	0.0208828
cg00032376	-0.564693	2.90378e-05	0.026449	chr20	OpenSea	COMMD7	Body	0.616523	0.202136	0.66156	0.699954	0.290623
cg24310913	-0.564693	2.90378e-05	0.026449	chr15	OpenSea	USP3	Body	0.626751	0.186827	0.642313	0.627409	0.265766
cg26424147	-0.564693	2.90378e-05	0.026449	chr2	S_Shore		Intergenic	0.278585	0.0889632	0.26436	0.398953	0.117165
cg01662894	-0.564638	2.91008e-05	0.026449	chr9	S_Shelf	SPTAN1;MIR1268A	5'UTR	0.661332	0.189931	0.701	0.689294	0.323606
cg03464475	-0.564638	2.91008e-05	0.026449	chr7	OpenSea	EPDR1	Body	0.737273	0.219278	0.806464	0.836885	0.207811
cg07661141	-0.564638	2.91008e-05	0.026449	chr8	OpenSea	GRHL2	Body	0.546981	0.209439	0.521963	0.75044	0.388383
cg02544160	0.564474	2.92906e-05	0.0265602	chr1	OpenSea	TPR;MIR548F1	Body	0.926141	0.0155944	0.929886	0.0733888	0.0193272
cg08824129	0.564474	2.92906e-05	0.0265602	chr10	OpenSea	CDH23	Body	0.846417	0.0204621	0.847218	0.0913086	0.0254889
cg03227076	-0.56431	2.94815e-05	0.0267026	chr8	OpenSea		Intergenic	0.521041	0.246872	0.485375	0.81618	0.425473
cg12995645	0.564147	2.96736e-05	0.02675	chr17	OpenSea	TRPV1	5'UTR	0.81644	0.0229421	0.818319	0.114786	0.0278941
cg15554554	-0.564147	2.96736e-05	0.02675	chr11	OpenSea		Intergenic	0.230894	0.143932	0.205539	0.598499	0.17302
cg14908307	-0.564092	2.97379e-05	0.02675	chr12	OpenSea		Intergenic	0.348271	0.125268	0.338443	0.550876	0.168126
cg15919849	-0.564092	2.97379e-05	0.02675	chr3	OpenSea	PRICKLE2-AS3;PRICKLE2	Body	0.419861	0.183094	0.392283	0.735336	0.214782
cg20530855	-0.564092	2.97379e-05	0.02675	chr10	S_Shelf		Intergenic	0.0849572	0.0897419	0.0551173	0.522424	0.0588487
cg24405567	-0.564092	2.97379e-05	0.02675	chr15	OpenSea		Intergenic	0.244528	0.126553	0.219642	0.444788	0.182491
cg22241686	-0.564037	2.98023e-05	0.0267774	chr13	OpenSea	VWA8	Body	0.158764	0.121368	0.108402	0.53699	0.150047
cg20500964	-0.563983	2.98668e-05	0.0268017	chr2	OpenSea		Intergenic	0.677246	0.198042	0.675717	0.646953	0.301947
cg01726448	-0.563928	2.99315e-05	0.0268017	chr7	OpenSea		Intergenic	0.428283	0.148649	0.420531	0.726879	0.167087
cg09640070	-0.563928	2.99315e-05	0.0268017	chr12	OpenSea	ITPR2	Body	0.57222	0.187127	0.557694	0.665662	0.267424
cg13593090	-0.563874	2.99963e-05	0.0268235	chr19	S_Shore	ZNF266	TSS1500	0.259327	0.167692	0.208378	0.727528	0.242238
cg08304325	0.563819	3.00612e-05	0.0268235	chr20	OpenSea	RBM12;CPNE1	5'UTR	0.903728	0.0165625	0.904359	0.0852024	0.0184642
cg11212594	-0.563819	3.00612e-05	0.0268235	chr5	OpenSea		Intergenic	0.633351	0.162932	0.66075	0.699249	0.193326
cg02939875	-0.563765	3.01262e-05	0.0268235	chr10	OpenSea		Intergenic	0.220255	0.147822	0.186775	0.667531	0.227702
cg27193370	-0.563765	3.01262e-05	0.0268235	chr2	OpenSea		Intergenic	0.607231	0.134569	0.627194	0.517693	0.184545
cg11046772	-0.563655	3.02567e-05	0.0268591	chr12	OpenSea	CACNA1C	Body	0.482691	0.176519	0.455409	0.675211	0.287204
cg02739455	-0.563601	3.03222e-05	0.0268591	chr2	OpenSea		Intergenic	0.530241	0.192961	0.522291	0.767519	0.289884
cg07777362	-0.563601	3.03222e-05	0.0268591	chr12	OpenSea		Intergenic	0.164525	0.12202	0.131316	0.555913	0.0794531
cg04975966	0.563492	3.04534e-05	0.0268591	chr1	N_Shore	ALX3	Body	0.64233	0.261002	0.724833	0.734078	0.511364
cg16244683	-0.563492	3.04534e-05	0.0268591	chr17	OpenSea		Intergenic	0.266031	0.0893935	0.249733	0.361919	0.124238
cg17375269	-0.563492	3.04534e-05	0.0268591	chr15	OpenSea	RORA	Body	0.743523	0.200118	0.831936	0.72411	0.245061
cg10081359	0.563437	3.05192e-05	0.0268591	chr7	S_Shore	HOTTIP	Body	0.688106	0.102712	0.710059	0.512318	0.13385
cg15148933	0.563437	3.05192e-05	0.0268591	chr4	Island		Intergenic	0.19451	0.201665	0.107879	0.716754	0.127622
cg26550787	-0.563437	3.05192e-05	0.0268591	chr3	OpenSea	HGD	Body	0.848143	0.0830273	0.8758	0.35466	0.0663861
cg27606384	-0.563437	3.05192e-05	0.0268591	chr7	OpenSea	ST7	Body	0.575044	0.164077	0.583513	0.716341	0.203828
cg09399610	-0.563382	3.05852e-05	0.0268591	chr5	OpenSea	LOC285696	Body	0.0772707	0.0541888	0.0692364	0.371484	0.0310862
cg16375290	0.563382	3.05852e-05	0.0268591	chr5	Island		Intergenic	0.153558	0.191857	0.0466228	0.680014	0.181818
cg20901032	-0.563328	3.06513e-05	0.0268591	chr13	OpenSea	CSNK1A1L	TSS1500	0.539988	0.202302	0.522524	0.796905	0.332002
cg25748904	0.563273	3.07175e-05	0.0268591	chr5	OpenSea		Intergenic	0.903234	0.0217774	0.90632	0.0927885	0.0230014
cg18813575	-0.563273	3.07175e-05	0.0268591	chr19	OpenSea		Intergenic	0.839659	0.0897426	0.875626	0.364313	0.0912679
cg07534892	-0.563219	3.07839e-05	0.0268591	chr12	OpenSea		Intergenic	0.47331	0.178405	0.468199	0.664861	0.254813
cg11497758	-0.563219	3.07839e-05	0.0268591	chr8	N_Shore	ZC3H3	Body	0.496292	0.156598	0.478569	0.669155	0.182429
cg15917298	-0.563219	3.07839e-05	0.0268591	chr12	OpenSea		Intergenic	0.43007	0.16814	0.422402	0.725958	0.251461
cg01622718	0.563164	3.08503e-05	0.0268591	chr7	S_Shore	PTPRN2	Body	0.863118	0.148765	0.932392	0.695423	0.0543146
cg07391577	-0.563164	3.08503e-05	0.0268591	chr2	OpenSea		Intergenic	0.335851	0.192308	0.277649	0.670007	0.296967
cg05090939	-0.56311	3.0917e-05	0.0268591	chr6	OpenSea	HIVEP2	5'UTR	0.760496	0.155361	0.823304	0.730906	0.162065
cg10440232	-0.56311	3.0917e-05	0.0268591	chr7	OpenSea		Intergenic	0.401444	0.187976	0.370297	0.794445	0.241282
cg17515760	-0.563055	3.09837e-05	0.026884	chr2	OpenSea		Intergenic	0.32776	0.154251	0.29502	0.576703	0.169233
cg25611443	0.563	3.10506e-05	0.026884	chr1	S_Shore	ELK4	TSS1500	0.787531	0.0842186	0.801177	0.53331	0.060863
cg02426325	-0.562946	3.11176e-05	0.026884	chr2	OpenSea	D2HGDH	Body	0.423481	0.181694	0.405793	0.700502	0.281319
cg04397884	-0.562946	3.11176e-05	0.026884	chr14	OpenSea	PELI2	Body	0.320935	0.16997	0.270429	0.603116	0.240571
cg09615521	-0.562946	3.11176e-05	0.026884	chr11	S_Shore	ZW10	TSS1500	0.0437133	0.0134076	0.0400939	0.0703964	0.0132261
cg10999505	-0.562891	3.11847e-05	0.026884	chr5	OpenSea	ATG10	Body	0.504732	0.157834	0.52665	0.660777	0.184466
cg13974313	-0.562891	3.11847e-05	0.026884	chr4	OpenSea	TXK	Body	0.441342	0.24159	0.379373	0.765042	0.461576
cg02796229	-0.562782	3.13194e-05	0.0269117	chr1	OpenSea	RGS7	Body	0.61145	0.218513	0.628587	0.723812	0.366232
cg04262188	-0.562782	3.13194e-05	0.0269117	chr17	OpenSea	ULK2	Body	0.661426	0.130167	0.698973	0.518015	0.122439
cg26663696	-0.562782	3.13194e-05	0.0269117	chr3	S_Shelf	MIR15B;MIR16-2;SMC4	TSS1500	0.531957	0.334972	0.693526	0.865487	0.695478
cg20642756	-0.562727	3.1387e-05	0.0269391	chr10	S_Shore	ZNF22;C10orf25	5'UTR	0.634979	0.179217	0.668364	0.667568	0.31266
cg12435935	0.562673	3.14547e-05	0.0269391	chr1	OpenSea	RPS6KC1	5'UTR	0.910915	0.0223442	0.915378	0.108995	0.0308973
cg11830580	0.562618	3.15225e-05	0.0269391	chr5	OpenSea	DNAJC21	ExonBnd	0.903416	0.0170156	0.904624	0.067422	0.0252769
cg18020480	-0.562618	3.15225e-05	0.0269391	chr1	OpenSea	RABGAP1L	5'UTR	0.483876	0.173664	0.498249	0.720791	0.278538
cg25795773	-0.562618	3.15225e-05	0.0269391	chr15	OpenSea	ACTC1;LOC101928174	TSS1500	0.260444	0.0768238	0.251966	0.393287	0.102772
cg19506628	-0.562509	3.16585e-05	0.0269673	chr5	OpenSea	CEP72	3'UTR	0.788113	0.0762879	0.794624	0.340768	0.0909976
cg13751683	0.562454	3.17267e-05	0.0269673	chr1	OpenSea	SYT11	Body	0.924397	0.0108807	0.925065	0.0474789	0.0136332
cg14861778	-0.562454	3.17267e-05	0.0269673	chr2	OpenSea	KDM3A	Body	0.658929	0.171976	0.676178	0.67025	0.233748
cg18094111	-0.562454	3.17267e-05	0.0269673	chr9	OpenSea		Intergenic	0.822402	0.124018	0.872559	0.543187	0.121026
cg23581666	-0.562454	3.17267e-05	0.0269673	chr5	OpenSea	ANKH	Body	0.543208	0.22184	0.529485	0.805319	0.351541
cg00650240	-0.562345	3.18636e-05	0.0270543	chr21	OpenSea	MIR99AHG	Body	0.28145	0.136366	0.285946	0.811363	0.170595
cg03762502	-0.562291	3.19322e-05	0.0270543	chr21	OpenSea	MIR99AHG	Body	0.680415	0.240486	0.765322	0.828732	0.336343
cg13293988	-0.562291	3.19322e-05	0.0270543	chr3	OpenSea	MGLL	3'UTR	0.803702	0.154355	0.861391	0.60153	0.12638
cg12272160	-0.562236	3.20009e-05	0.0270543	chr20	N_Shelf		Intergenic	0.291061	0.119354	0.272325	0.522334	0.141061
cg20540806	-0.562236	3.20009e-05	0.0270543	chr5	S_Shore	TMCO6	Body	0.0780787	0.0155505	0.0763052	0.0727829	0.0166247
cg01709798	0.562182	3.20698e-05	0.0270834	chr5	OpenSea	ZNF131	Body	0.756902	0.0708305	0.77082	0.340305	0.0781203
cg12445875	-0.562127	3.21389e-05	0.0270839	chr20	S_Shore	ARFRP1;ZGPAT	TSS1500	0.768605	0.132512	0.794798	0.623072	0.13973
cg03140714	-0.562072	3.2208e-05	0.0270839	chr17	OpenSea		Intergenic	0.459467	0.142207	0.448905	0.570103	0.184085
cg24032265	-0.562072	3.2208e-05	0.0270839	chr8	S_Shore	MIR1204	TSS1500	0.646477	0.237122	0.707289	0.816087	0.332724
cg25338994	-0.562072	3.2208e-05	0.0270839	chr2	OpenSea		Intergenic	0.767969	0.162862	0.823163	0.625302	0.161488
cg14737257	-0.561963	3.23468e-05	0.0271715	chr11	OpenSea	ORAOV1	Body	0.725481	0.167465	0.786802	0.670947	0.147157
cg01181009	-0.561909	3.24163e-05	0.027172	chr3	S_Shore	C3orf14	TSS200	0.13759	0.0707784	0.120001	0.29369	0.0629673
cg25564059	0.561909	3.24163e-05	0.027172	chr3	OpenSea	RASA2	Body	0.882736	0.0221553	0.888875	0.109687	0.0170163
cg04811924	-0.561854	3.2486e-05	0.0272014	chr1	Island	ARHGEF11	TSS200	0.0449825	0.010862	0.0435598	0.0516892	0.0128456
cg27486714	-0.561799	3.25559e-05	0.027231	chr4	N_Shelf	HS3ST1	5'UTR	0.783849	0.132231	0.83097	0.546549	0.131935
cg15357165	-0.56169	3.2696e-05	0.0272612	chr9	OpenSea	FANCC	Body	0.666505	0.191338	0.680596	0.723811	0.243766
cg16590552	-0.56169	3.2696e-05	0.0272612	chr16	OpenSea	USP31	Body	0.735554	0.228335	0.815674	0.765985	0.272853
cg19801025	-0.56169	3.2696e-05	0.0272612	chr7	S_Shore	ST7;ST7OT1;ST7OT4	Body	0.0654247	0.0223459	0.0630957	0.118669	0.0227614
cg09117588	-0.561636	3.27663e-05	0.0272621	chr8	OpenSea	SLC25A37	Body	0.390344	0.120351	0.375926	0.456162	0.169648
cg15798997	-0.561636	3.27663e-05	0.0272621	chr1	OpenSea	C1orf198	Body	0.292636	0.127027	0.263136	0.52336	0.16858
cg08660495	-0.561527	3.29072e-05	0.0272951	chr2	OpenSea	TTC27	Body	0.664115	0.177046	0.711468	0.587525	0.34569
cg03896003	-0.561472	3.29779e-05	0.0272951	chr17	OpenSea	TOM1L2	Body	0.686937	0.189534	0.742742	0.718226	0.25167
cg16776028	0.561472	3.29779e-05	0.0272951	chr11	OpenSea		Intergenic	0.910694	0.0129851	0.912708	0.0523154	0.0163757
cg19734747	0.561472	3.29779e-05	0.0272951	chr5	OpenSea	ANKH	Body	0.875856	0.0253602	0.874412	0.138393	0.0292705
cg10140932	-0.561417	3.30487e-05	0.0272951	chr7	OpenSea	ATXN7L1	Body	0.397252	0.202788	0.374192	0.753056	0.347434
cg10256976	-0.561417	3.30487e-05	0.0272951	chr11	OpenSea	NAV2	Body	0.783546	0.168285	0.880418	0.660711	0.232582
cg12340144	-0.561417	3.30487e-05	0.0272951	chr3	S_Shore	XYLB	Body	0.274172	0.197201	0.214534	0.744618	0.328512
cg06151145	-0.561308	3.31908e-05	0.0273837	chr4	S_Shelf	SLAIN2	Body	0.575605	0.135042	0.574575	0.584729	0.165515
cg20071873	-0.561254	3.3262e-05	0.0273881	chr13	OpenSea	LHFP	Body	0.345201	0.129786	0.323576	0.531108	0.211334
cg08339172	-0.561199	3.33334e-05	0.0273881	chr17	OpenSea	CCDC46	Body	0.535848	0.164597	0.564706	0.618062	0.231051
cg19935951	-0.561199	3.33334e-05	0.0273881	chr4	OpenSea	LRBA	Body	0.601169	0.183987	0.660341	0.731082	0.255323
cg01664172	-0.561144	3.34049e-05	0.0273881	chr7	OpenSea	EGFR	Body	0.16458	0.0922006	0.152976	0.508315	0.0871956
cg04615481	-0.561144	3.34049e-05	0.0273881	chr8	OpenSea	TRAPPC9	Body	0.466438	0.161584	0.506086	0.676837	0.217223
cg21766667	-0.561144	3.34049e-05	0.0273881	chr17	OpenSea		Intergenic	0.272498	0.152309	0.225985	0.56561	0.217195
cg09127493	-0.56109	3.34766e-05	0.0274183	chr17	N_Shelf		Intergenic	0.444611	0.156567	0.402061	0.560761	0.271585
cg12762469	-0.560981	3.36203e-05	0.0274352	chr19	S_Shelf	KLHL26	Body	0.291701	0.125617	0.272841	0.602816	0.162237
cg16364372	-0.560981	3.36203e-05	0.0274352	chr11	OpenSea		Intergenic	0.353719	0.113603	0.338151	0.538703	0.117221
cg24792360	-0.560926	3.36924e-05	0.0274352	chr1	S_Shore	FUCA1	TSS1500	0.357564	0.160594	0.293821	0.513078	0.264144
cg12288473	0.560817	3.3837e-05	0.0274352	chr20	S_Shore	SALL4	TSS1500	0.927842	0.0308125	0.93413	0.20394	0.0201348
cg06797280	-0.560817	3.3837e-05	0.0274352	chr15	N_Shore	MAPK6	TSS1500	0.193161	0.116737	0.151003	0.496503	0.170253
cg01157320	0.560708	3.39822e-05	0.0274352	chr1	OpenSea		Intergenic	0.901443	0.0235513	0.900884	0.106333	0.0235465
cg02127935	0.560708	3.39822e-05	0.0274352	chr1	S_Shore	ATP2B4	5'UTR	0.939861	0.00936509	0.940968	0.0476347	0.0103033
cg08965685	-0.560708	3.39822e-05	0.0274352	chr12	OpenSea	B4GALNT3	Body	0.537973	0.300311	0.504577	0.897534	0.561297
cg12452539	-0.560708	3.39822e-05	0.0274352	chr3	S_Shelf	SELT	Body	0.813422	0.12928	0.845883	0.571405	0.155834
cg19187012	-0.560708	3.39822e-05	0.0274352	chr1	OpenSea	FAM129A	Body	0.0704968	0.0232248	0.0650651	0.106967	0.0203991
cg26775866	-0.560708	3.39822e-05	0.0274352	chr5	S_Shore	PTTG1	5'UTR	0.109242	0.0814985	0.0776369	0.460746	0.076607
cg21288644	0.560653	3.4055e-05	0.0274352	chr5	OpenSea		Intergenic	0.8938	0.0360884	0.904453	0.205767	0.0253187
cg17649385	-0.560599	3.41279e-05	0.0274352	chr8	S_Shore		Intergenic	0.0728647	0.0706786	0.0545447	0.432369	0.0263331
cg26482795	-0.560599	3.41279e-05	0.0274352	chr7	OpenSea		Intergenic	0.622886	0.21361	0.636574	0.808543	0.253463
cg12128164	-0.560544	3.4201e-05	0.0274352	chr19	N_Shore	LRFN3	TSS1500	0.248022	0.149072	0.216678	0.718543	0.175853
cg14783029	-0.560544	3.4201e-05	0.0274352	chr11	OpenSea	PPP6R3	5'UTR	0.454723	0.181746	0.429872	0.686307	0.271006
cg26100244	0.560544	3.4201e-05	0.0274352	chr1	OpenSea	NME7	Body	0.867744	0.0410058	0.872077	0.183872	0.0513967
cg07858195	0.560489	3.42742e-05	0.0274352	chr5	OpenSea	COL23A1	Body	0.971805	0.0247006	0.980926	0.106241	0.0120062
cg12596163	0.560489	3.42742e-05	0.0274352	chr1	OpenSea	IARS2	Body	0.912568	0.0172194	0.917695	0.0840671	0.0196427
cg25653641	0.560489	3.42742e-05	0.0274352	chr6	N_Shore		Intergenic	0.704314	0.238447	0.812442	0.829057	0.253994
cg17162510	-0.560435	3.43476e-05	0.0274352	chr13	OpenSea		Intergenic	0.362695	0.228686	0.295352	0.784541	0.339374
cg18334631	-0.560435	3.43476e-05	0.0274352	chr2	N_Shore	CHCHD5	TSS1500	0.463274	0.1918	0.489806	0.789597	0.254597
cg13718369	-0.56038	3.44211e-05	0.0274352	chr2	OpenSea		Intergenic	0.693981	0.146096	0.744959	0.606158	0.137438
cg24579424	0.560326	3.44948e-05	0.0274352	chr1	S_Shore	PTPN14	Body	0.946369	0.0131195	0.948515	0.0570066	0.0163437
cg15056556	-0.560271	3.45686e-05	0.0274352	chr6	Island	RAB32	TSS1500	0.0847111	0.0707035	0.062875	0.372469	0.0357149
cg21563471	-0.560271	3.45686e-05	0.0274352	chr2	OpenSea	ERMN	TSS1500	0.44794	0.1871	0.404683	0.597016	0.331039
cg09162625	0.560271	3.45686e-05	0.0274352	chr11	S_Shelf	NOX4	TSS1500	0.865793	0.0307008	0.8735	0.173187	0.0279692
cg01070948	-0.560216	3.46426e-05	0.0274352	chr14	OpenSea		Intergenic	0.609023	0.240857	0.649531	0.736092	0.404419
cg12461052	-0.560216	3.46426e-05	0.0274352	chr4	OpenSea		Intergenic	0.699141	0.160249	0.749975	0.599323	0.247575
cg06510708	-0.560162	3.47166e-05	0.0274352	chr3	OpenSea	PCBP4	TSS1500	0.313321	0.110188	0.289511	0.560594	0.137591
cg10932625	-0.560162	3.47166e-05	0.0274352	chr10	OpenSea	AFAP1L2	Body	0.679878	0.2176	0.755588	0.726692	0.355646
cg12568337	0.560107	3.47909e-05	0.0274352	chr11	OpenSea	TEAD1	Body	0.590812	0.220231	0.578689	0.732379	0.395072
cg09775048	0.560053	3.48653e-05	0.0274352	chr1	OpenSea	TROVE2	5'UTR	0.895098	0.0266644	0.898636	0.131933	0.030041
cg17807073	-0.560053	3.48653e-05	0.0274352	chr7	S_Shore	TMEM243	TSS1500	0.0291194	0.0092569	0.026889	0.0387977	0.0117853
cg17824540	-0.560053	3.48653e-05	0.0274352	chr2	N_Shelf	RBMS1	Body	0.384178	0.145183	0.366289	0.615283	0.189113
cg21856519	-0.560053	3.48653e-05	0.0274352	chr3	OpenSea		Intergenic	0.772942	0.14033	0.834168	0.602922	0.139797
cg25212131	0.559889	3.50893e-05	0.0274352	chr5	Island	SLC25A2	TSS200	0.708533	0.194577	0.779516	0.684135	0.278504
cg06801734	-0.559889	3.50893e-05	0.0274352	chr19	OpenSea	GRIK5	Body	0.25949	0.143867	0.212666	0.756727	0.158543
cg07307142	-0.559889	3.50893e-05	0.0274352	chr16	OpenSea	HSD17B2	Body	0.510909	0.249847	0.547627	0.824269	0.435098
cg22690558	-0.559889	3.50893e-05	0.0274352	chr12	OpenSea	TMTC1	Body	0.620225	0.239992	0.665678	0.781424	0.269136
cg05236960	0.559834	3.51643e-05	0.0274352	chr5	OpenSea	CDH6	Body	0.931742	0.0105716	0.933322	0.0534713	0.0127847
cg21126707	0.559834	3.51643e-05	0.0274352	chr12	Island	MYF5	1stExon	0.752641	0.122745	0.786808	0.454426	0.128989
cg11507097	-0.55978	3.52394e-05	0.0274352	chr21	S_Shore	N6AMT1	TSS1500	0.7316	0.183529	0.720399	0.587415	0.314301
cg18310794	-0.55978	3.52394e-05	0.0274352	chr17	OpenSea	NPEPPS	Body	0.46628	0.210128	0.446492	0.74083	0.350108
cg00828386	-0.559725	3.53147e-05	0.0274352	chr2	OpenSea		Intergenic	0.184385	0.105798	0.156161	0.452639	0.120651
cg00858400	-0.559725	3.53147e-05	0.0274352	chr16	S_Shore	SLC7A5	TSS1500	0.305297	0.118419	0.294377	0.486321	0.13239
cg01047586	0.559725	3.53147e-05	0.0274352	chr2	Island		Intergenic	0.32581	0.235973	0.254975	0.806409	0.42015
cg05139761	-0.559725	3.53147e-05	0.0274352	chr1	OpenSea	AJAP1	3'UTR	0.519263	0.135218	0.506276	0.522668	0.163701
cg06506040	0.559671	3.53901e-05	0.0274352	chr17	OpenSea	SEC14L1	Body	0.913248	0.0170715	0.915519	0.0944749	0.0128837
cg14538218	-0.559671	3.53901e-05	0.0274352	chr4	OpenSea		Intergenic	0.799941	0.136509	0.847221	0.61351	0.081128
cg27275193	-0.559671	3.53901e-05	0.0274352	chr10	OpenSea	CDNF	Body	0.65407	0.181342	0.699012	0.747425	0.308572
cg05907939	-0.559616	3.54656e-05	0.0274352	chr8	OpenSea	PVT1	Body	0.499607	0.22718	0.531188	0.734919	0.382881
cg06588136	0.559616	3.54656e-05	0.0274352	chr1	OpenSea	CFH	TSS1500	0.86917	0.0460698	0.876181	0.225688	0.0499862
cg06849931	-0.559616	3.54656e-05	0.0274352	chr6	S_Shore	NOTCH4	Body	0.565751	0.186862	0.556041	0.695437	0.279758
cg00058652	-0.559561	3.55414e-05	0.0274352	chr20	N_Shelf	ABALON;BCL2L1	TSS1500	0.462104	0.261216	0.409408	0.830709	0.457338
cg15899292	-0.559561	3.55414e-05	0.0274352	chr7	OpenSea		Intergenic	0.382721	0.183442	0.355454	0.700589	0.308268
cg17990711	-0.559561	3.55414e-05	0.0274352	chr19	N_Shore	MYADM	TSS1500	0.562163	0.176429	0.565909	0.634609	0.2458
cg03290223	-0.559507	3.56172e-05	0.0274352	chr5	OpenSea	LINC01020	Body	0.57786	0.234692	0.609612	0.764937	0.410399
cg05944352	-0.559507	3.56172e-05	0.0274352	chr4	N_Shore	PLRG1	Body	0.370515	0.166314	0.348864	0.787107	0.223976
cg13346508	0.559507	3.56172e-05	0.0274352	chr1	N_Shelf	LSM10	Body	0.883197	0.0225435	0.884529	0.106647	0.0238929
cg02961707	0.559452	3.56932e-05	0.0274352	chr19	Island	EVI5L	Body	0.586372	0.213558	0.610293	0.873658	0.254185
cg21143441	-0.559452	3.56932e-05	0.0274352	chr17	N_Shore	C17orf44	Body	0.480565	0.236125	0.495933	0.816335	0.401282
cg23666702	-0.559452	3.56932e-05	0.0274352	chr17	OpenSea	MSI2	Body	0.191108	0.100159	0.179346	0.466312	0.143479
cg02047049	-0.559398	3.57694e-05	0.0274398	chr9	Island		Intergenic	0.657657	0.156848	0.666764	0.572891	0.28234
cg09216437	-0.559288	3.59221e-05	0.0274398	chr12	OpenSea	UBE2N	Body	0.31801	0.160307	0.316812	0.610409	0.205094
cg10329200	-0.559288	3.59221e-05	0.0274398	chr15	OpenSea	GLDN	Body	0.532512	0.158605	0.581476	0.59504	0.227126
cg13468624	-0.559288	3.59221e-05	0.0274398	chr6	N_Shore	PSORS1C3	TSS1500	0.434201	0.188816	0.420189	0.746867	0.275986
cg05922384	0.559288	3.59221e-05	0.0274398	chr1	OpenSea	CFH	Body	0.937098	0.0154257	0.940034	0.0819206	0.0100947
cg09307012	0.559288	3.59221e-05	0.0274398	chr5	OpenSea	ADCY2	Body	0.916154	0.0156953	0.917005	0.0749187	0.0178041
cg17692230	-0.559234	3.59987e-05	0.0274398	chr4	OpenSea		Intergenic	0.37001	0.176436	0.359964	0.74602	0.295476
cg03836901	-0.559179	3.60755e-05	0.0274398	chr10	OpenSea	DOCK1	Body	0.893233	0.0412778	0.900754	0.219259	0.0285457
cg19781637	-0.559179	3.60755e-05	0.0274398	chr5	OpenSea	LHFPL2	5'UTR	0.534273	0.228182	0.575747	0.759114	0.405279
cg24886083	-0.559179	3.60755e-05	0.0274398	chr7	OpenSea	ZNF655	3'UTR	0.830079	0.0804615	0.857119	0.345949	0.102957
cg19129981	0.559125	3.61524e-05	0.0274398	chr12	OpenSea	PPP1R12A	Body	0.840189	0.0424108	0.848503	0.21043	0.0460113
cg22392029	-0.559125	3.61524e-05	0.0274398	chr3	OpenSea		Intergenic	0.719822	0.16649	0.775465	0.714197	0.168208
cg24868150	-0.559125	3.61524e-05	0.0274398	chr2	N_Shelf		Intergenic	0.253147	0.0766146	0.245039	0.322053	0.122968
cg13422362	0.55907	3.62294e-05	0.0274454	chr1	OpenSea		Intergenic	0.926915	0.0194801	0.933572	0.103772	0.0129299
cg26098517	-0.55907	3.62294e-05	0.0274454	chr15	S_Shore	DUT	Body	0.641357	0.128152	0.658035	0.53434	0.165403
cg12994599	-0.558961	3.6384e-05	0.0274685	chr5	OpenSea		Intergenic	0.839186	0.148877	0.907414	0.607712	0.101088
cg04149518	0.558906	3.64615e-05	0.0274685	chr20	OpenSea	DNMT3B	Body	0.900854	0.0163742	0.899368	0.0865033	0.0200465
cg09025259	-0.558906	3.64615e-05	0.0274685	chr20	OpenSea	MTG2	5'UTR	0.499336	0.175144	0.491385	0.749138	0.276269
cg10317591	-0.558906	3.64615e-05	0.0274685	chr16	N_Shelf		Intergenic	0.519082	0.12711	0.509995	0.643559	0.128415
cg02208063	-0.558852	3.65392e-05	0.0274685	chr17	OpenSea	MSI2	Body	0.139879	0.0581755	0.143484	0.278557	0.0861832
cg07734889	-0.558852	3.65392e-05	0.0274685	chr8	N_Shore	CRISPLD1	TSS1500	0.177137	0.113969	0.152431	0.409048	0.159092
cg09146197	-0.558852	3.65392e-05	0.0274685	chr10	Island	GFRA1	TSS1500	0.0376229	0.0187359	0.0316528	0.08825	0.0227227
cg25424659	-0.558852	3.65392e-05	0.0274685	chr19	S_Shore	RAB3D	TSS1500	0.170761	0.168249	0.0867258	0.603778	0.13935
cg18809076	-0.558797	3.6617e-05	0.0275007	chr7	OpenSea	EGFR	Body	0.578397	0.217823	0.52843	0.701047	0.420314
cg02516888	0.558688	3.6773e-05	0.0275916	chr20	OpenSea		Intergenic	0.916564	0.0188807	0.916848	0.084429	0.0212501
cg14286941	-0.558633	3.68513e-05	0.027624	chr20	S_Shore	EDEM2	TSS1500	0.0597463	0.0220628	0.0535009	0.115898	0.0156495
cg00082132	-0.558579	3.69297e-05	0.0276301	chr15	OpenSea	SLCO3A1	Body	0.186096	0.0703138	0.174349	0.356688	0.0748056
cg00712257	-0.558579	3.69297e-05	0.0276301	chr5	OpenSea	LARP1	ExonBnd	0.781189	0.131614	0.828831	0.615167	0.155596
cg01163974	0.558524	3.70083e-05	0.0276364	chr10	N_Shelf	NDST2	Body	0.848553	0.0291127	0.851268	0.150315	0.033839
cg25293509	-0.558524	3.70083e-05	0.0276364	chr1	OpenSea	GON4L	Body	0.318948	0.133374	0.303039	0.664841	0.147517
cg11791343	0.558415	3.71659e-05	0.0277278	chr1	OpenSea	SMYD3	Body	0.93361	0.00998402	0.934512	0.0452119	0.0141915
cg11715789	-0.558361	3.72449e-05	0.0277604	chr5	OpenSea	RUFY1	Body	0.305666	0.130434	0.282545	0.612604	0.209386
cg03256566	-0.558251	3.74035e-05	0.0277996	chr2	OpenSea	LOC728730	Body	0.42836	0.184411	0.408457	0.75451	0.29613
cg13157794	-0.558251	3.74035e-05	0.0277996	chr20	OpenSea		Intergenic	0.882585	0.113737	0.924293	0.426702	0.0235696
cg16655210	-0.558251	3.74035e-05	0.0277996	chr10	OpenSea		Intergenic	0.275061	0.159658	0.251038	0.738053	0.221911
cg06555240	-0.558197	3.7483e-05	0.0278004	chr2	OpenSea		Intergenic	0.240188	0.0974924	0.215289	0.409657	0.123029
cg11037027	-0.558142	3.75626e-05	0.0278004	chr10	OpenSea	PLXDC2	Body	0.657509	0.175636	0.673329	0.652313	0.233263
cg16008875	-0.558142	3.75626e-05	0.0278004	chr6	OpenSea	ITPR3	Body	0.733239	0.152952	0.772505	0.612257	0.254608
cg16152813	-0.558142	3.75626e-05	0.0278004	chr16	Island	FAM57B	TSS1500	0.060197	0.015284	0.0598751	0.0612522	0.0215229
cg04570316	-0.558088	3.76424e-05	0.0278004	chr6	S_Shore	GMNN	5'UTR	0.821348	0.152283	0.886604	0.705469	0.105918
cg14376791	-0.558088	3.76424e-05	0.0278004	chr12	OpenSea	PLBD1	Body	0.718352	0.22249	0.801392	0.756106	0.299102
cg01919941	-0.558033	3.77224e-05	0.0278004	chr12	OpenSea		Intergenic	0.265822	0.16464	0.217116	0.692255	0.194185
cg04506282	-0.558033	3.77224e-05	0.0278004	chr12	OpenSea	MFAP5	TSS200	0.374409	0.109152	0.367686	0.416639	0.136783
cg07929029	0.558033	3.77224e-05	0.0278004	chr1	OpenSea	GOLPH3L	Body	0.803067	0.0531923	0.810566	0.259426	0.0704766
cg03614452	-0.557924	3.78828e-05	0.0278404	chr6	OpenSea		Intergenic	0.627781	0.221793	0.631169	0.740887	0.340533
cg14113417	-0.557924	3.78828e-05	0.0278404	chr5	OpenSea		Intergenic	0.468909	0.212358	0.461114	0.822003	0.345535
cg14598478	-0.557924	3.78828e-05	0.0278404	chr15	OpenSea	ADAMTSL3	Body	0.179211	0.127807	0.136445	0.595631	0.156324
cg22893227	-0.557869	3.79632e-05	0.0278734	chr2	OpenSea		Intergenic	0.183793	0.102714	0.168732	0.405527	0.134845
cg02743569	-0.557815	3.80438e-05	0.0279066	chr5	OpenSea		Intergenic	0.431601	0.145555	0.458701	0.627534	0.221288
cg18928221	-0.55776	3.81245e-05	0.0279398	chr7	OpenSea		Intergenic	0.397561	0.180581	0.38407	0.755322	0.237291
cg00893986	-0.557705	3.82054e-05	0.027973	chr22	OpenSea		Intergenic	0.302372	0.110144	0.286044	0.438205	0.173911
cg02631134	-0.557651	3.82865e-05	0.0280063	chr3	OpenSea	CLDN11	Body	0.86166	0.144727	0.927382	0.616392	0.0783378
cg10826999	0.557596	3.83677e-05	0.0280137	chr1	N_Shelf		Intergenic	0.919577	0.0316185	0.92544	0.210678	0.021495
cg19885979	-0.557596	3.83677e-05	0.0280137	chr6	OpenSea	TRIM26	5'UTR	0.614417	0.198677	0.653277	0.702632	0.259878
cg00953256	-0.557542	3.84491e-05	0.0280286	chr11	Island	CCND1	3'UTR	0.400116	0.118246	0.385297	0.579214	0.138197
cg06251097	-0.557487	3.85306e-05	0.0280286	chr1	OpenSea	TNNT2	TSS200	0.331154	0.201815	0.240458	0.706662	0.238343
cg23807894	-0.557487	3.85306e-05	0.0280286	chr20	N_Shore	TPX2	TSS1500	0.0554875	0.0120651	0.055737	0.0465548	0.0153142
cg25173010	-0.557487	3.85306e-05	0.0280286	chr1	OpenSea	TXNIP	TSS1500	0.0270569	0.00651904	0.0265996	0.0301546	0.0107528
cg18220560	-0.557378	3.86941e-05	0.0280697	chr2	S_Shore	GEN1;SMC6	5'UTR	0.114551	0.112528	0.0654811	0.464893	0.0624532
cg09604333	0.557378	3.86941e-05	0.0280697	chr20	Island	GNAS	3'UTR	0.388779	0.0371288	0.38575	0.184425	0.0483266
cg25203772	0.557378	3.86941e-05	0.0280697	chr1	N_Shore		Intergenic	0.815634	0.133508	0.862448	0.631822	0.110791
cg04857472	0.557269	3.88583e-05	0.028137	chr1	OpenSea	NR5A2	TSS1500	0.889876	0.0187971	0.893685	0.0812666	0.0197593
cg18766210	-0.557269	3.88583e-05	0.028137	chr3	S_Shelf		Intergenic	0.652687	0.142905	0.674941	0.609788	0.163443
cg01444209	-0.557214	3.89406e-05	0.0281448	chr1	OpenSea	RGS7	Body	0.270473	0.193498	0.190087	0.778593	0.226605
cg23898497	-0.557214	3.89406e-05	0.0281448	chr8	OpenSea	PVT1	Body	0.329644	0.181538	0.314773	0.73598	0.247434
cg15618525	-0.55716	3.90231e-05	0.0281527	chr5	S_Shelf		Intergenic	0.535523	0.143698	0.521166	0.503519	0.205875
cg11815250	0.55716	3.90231e-05	0.0281527	chr1	OpenSea	ITPKB	Body	0.875579	0.0182436	0.876023	0.0811943	0.0268342
cg07654540	0.556996	3.92716e-05	0.0282801	chr1	OpenSea	LOC101928650	Body	0.921299	0.0114129	0.922787	0.0570851	0.0143113
cg23588086	-0.556996	3.92716e-05	0.0282801	chr14	S_Shore	TEP1	TSS1500	0.123797	0.121641	0.0799449	0.62129	0.0811336
cg09853388	-0.556941	3.93547e-05	0.0282882	chr13	OpenSea		Intergenic	0.640196	0.17691	0.680799	0.599691	0.279998
cg15116802	-0.556941	3.93547e-05	0.0282882	chr20	OpenSea	BCL2L1	Body	0.546512	0.176755	0.545256	0.692206	0.225478
cg06723012	-0.556887	3.9438e-05	0.0283222	chr19	OpenSea	AKT2	Body	0.506904	0.222662	0.508772	0.81959	0.349968
cg10812955	0.556832	3.95214e-05	0.0283304	chr1	OpenSea		Intergenic	0.883075	0.0298762	0.889734	0.136534	0.0364266
cg11524513	-0.556832	3.95214e-05	0.0283304	chr2	OpenSea	RHBDD1	Body	0.640605	0.189961	0.626225	0.705737	0.292505
cg08368055	-0.556778	3.9605e-05	0.0283387	chr16	S_Shore	DHX38;TXNL4B	5'UTR	0.460841	0.119025	0.480503	0.482276	0.165662
cg08707949	-0.556778	3.9605e-05	0.0283387	chr1	OpenSea		Intergenic	0.341453	0.178127	0.301578	0.745423	0.269985
cg13728252	0.556668	3.97728e-05	0.0284071	chr5	OpenSea	HARS	Body	0.897001	0.0148364	0.897402	0.0764095	0.0170612
cg22504122	0.556668	3.97728e-05	0.0284071	chr1	OpenSea	KMO;OPN3	3'UTR	0.835441	0.0550387	0.845337	0.33516	0.0571277
cg15362455	-0.556614	3.98569e-05	0.0284414	chr3	OpenSea	PLA1A	5'UTR	0.490431	0.177861	0.503492	0.662305	0.270328
cg05285051	-0.556559	3.99411e-05	0.0284757	chr14	OpenSea		Intergenic	0.511489	0.164619	0.512666	0.61565	0.242833
cg21252175	-0.556505	4.00256e-05	0.0284843	chr15	OpenSea	ZNF609	3'UTR	0.43763	0.119357	0.422479	0.485692	0.13754
cg25509106	0.556505	4.00256e-05	0.0284843	chr1	OpenSea	C1orf21	5'UTR	0.904157	0.023102	0.910325	0.11303	0.0272746
cg22097225	0.55645	4.01101e-05	0.0284929	chr5	OpenSea	GOLPH3	Body	0.921994	0.0127552	0.925951	0.0535645	0.0129796
cg27438425	-0.55645	4.01101e-05	0.0284929	chr1	OpenSea		Intergenic	0.295411	0.146273	0.236732	0.67588	0.184556
cg08245935	0.556395	4.01949e-05	0.0285274	chr15	N_Shore	PEX11A;WDR93	5'UTR	0.855306	0.124304	0.905877	0.555643	0.047901
cg12877335	-0.556341	4.02798e-05	0.0285619	chr12	N_Shelf		Intergenic	0.280932	0.132434	0.242396	0.540416	0.205585
cg07504739	0.556286	4.03649e-05	0.0285965	chr1	OpenSea		Intergenic	0.831863	0.0750222	0.854021	0.363456	0.0558167
cg06657634	-0.556122	4.06212e-05	0.0287005	chr2	OpenSea	DNAH7	Body	0.100738	0.0436402	0.0892267	0.223871	0.0431836
cg14776332	-0.556122	4.06212e-05	0.0287005	chr15	OpenSea	SLCO3A1	Body	0.257346	0.109114	0.225347	0.479666	0.146115
cg17383343	-0.556122	4.06212e-05	0.0287005	chr5	OpenSea		Intergenic	0.747187	0.142106	0.797228	0.565284	0.194781
cg03722044	-0.556013	4.07928e-05	0.0287444	chr16	OpenSea	CREBBP	Body	0.587862	0.148499	0.594306	0.536454	0.22732
cg07231738	0.556013	4.07928e-05	0.0287444	chr16	OpenSea	ATP6V0D1	3'UTR	0.624852	0.0345735	0.627983	0.224861	0.0311239
cg19914320	-0.556013	4.07928e-05	0.0287444	chr10	N_Shore	ATE1-AS1;ATE1	TSS1500	0.123296	0.119899	0.0657014	0.447477	0.178068
cg01023783	-0.555904	4.09651e-05	0.0287722	chr5	N_Shelf	MIR3936;LOC553103	Body	0.737566	0.175102	0.75639	0.593438	0.26766
cg14194384	-0.555904	4.09651e-05	0.0287722	chr1	N_Shelf	SSU72	Body	0.644285	0.158911	0.65381	0.658009	0.218633
cg02034951	-0.55585	4.10515e-05	0.0287722	chr2	OpenSea		Intergenic	0.741281	0.141447	0.770945	0.601435	0.165761
cg02943290	-0.55585	4.10515e-05	0.0287722	chr1	S_Shore	C1orf198	TSS200	0.400626	0.214221	0.342809	0.774742	0.30583
cg13762464	-0.55585	4.10515e-05	0.0287722	chr14	OpenSea		Intergenic	0.615858	0.186548	0.678289	0.642689	0.247838
cg09964061	0.55585	4.10515e-05	0.0287722	chr1	OpenSea	USH2A	Body	0.880644	0.0330795	0.889532	0.143273	0.0422721
cg00804600	-0.555795	4.11381e-05	0.0288072	chr6	N_Shelf		Intergenic	0.749888	0.152929	0.809951	0.575293	0.148941
cg21539392	-0.55574	4.12249e-05	0.0288423	chr3	OpenSea	U2SURP	Body	0.418979	0.177671	0.363834	0.571146	0.33371
cg00688630	0.555686	4.13118e-05	0.0288774	chr1	S_Shelf		Intergenic	0.895586	0.029818	0.903018	0.13705	0.0205007
cg05215304	-0.555577	4.14861e-05	0.0289479	chr2	OpenSea		Intergenic	0.535479	0.214063	0.564354	0.728609	0.370805
cg11128848	-0.555577	4.14861e-05	0.0289479	chr19	OpenSea		Intergenic	0.621368	0.240071	0.652154	0.79436	0.282684
cg00506637	0.555522	4.15735e-05	0.0289575	chr5	OpenSea	IPO11	Body	0.72994	0.0792959	0.730311	0.427558	0.0838881
cg15092039	-0.555522	4.15735e-05	0.0289575	chr6	OpenSea		Intergenic	0.66064	0.193048	0.705924	0.704941	0.2656
cg09999490	0.555467	4.16611e-05	0.0289929	chr1	N_Shelf	NR5A2	Body	0.897979	0.0318916	0.904243	0.196273	0.0269852
cg24703804	-0.555413	4.17489e-05	0.0290125	chr12	Island	MDM2	Body	0.0336058	0.0054923	0.0330866	0.0346745	0.00608745
cg01492934	-0.555358	4.18368e-05	0.0290125	chr19	OpenSea	GLTSCR1	5'UTR	0.71249	0.156978	0.751618	0.6758	0.183439
cg08320413	-0.555358	4.18368e-05	0.0290125	chr10	OpenSea	MMP21	3'UTR	0.567344	0.204811	0.604411	0.695626	0.346224
cg26146900	-0.555358	4.18368e-05	0.0290125	chr21	N_Shore	C21orf33	TSS1500	0.437329	0.145453	0.426308	0.643229	0.203879
cg24274421	-0.555304	4.19249e-05	0.0290225	chr16	OpenSea	USP31	Body	0.584347	0.227808	0.584042	0.794834	0.305607
cg25096570	-0.555304	4.19249e-05	0.0290225	chr14	OpenSea		Intergenic	0.636378	0.238199	0.721885	0.766765	0.3979
cg14210988	-0.555249	4.20132e-05	0.0290325	chr1	OpenSea	LINC00624	Body	0.251439	0.127051	0.21862	0.543468	0.124585
cg26614578	-0.555249	4.20132e-05	0.0290325	chr12	Island	C12orf52;DDX54	5'UTR	0.0430597	0.013175	0.039917	0.0697215	0.0167959
cg08451957	0.555195	4.21016e-05	0.0290426	chr2	N_Shore	FOXD4L1	TSS1500	0.56185	0.0616864	0.568075	0.268702	0.0875903
cg08506931	0.555195	4.21016e-05	0.0290426	chr2	Island	CCDC140	Body	0.344445	0.186719	0.305392	0.69701	0.274232
cg05054831	-0.55514	4.21902e-05	0.0290528	chr20	S_Shore	PIGU	TSS1500	0.219607	0.0865094	0.206312	0.468762	0.105381
cg12258785	0.55514	4.21902e-05	0.0290528	chr3	Island	THRB	TSS1500	0.605642	0.209074	0.636879	0.807647	0.269819
cg06826155	-0.555085	4.2279e-05	0.0290885	chr13	OpenSea	EFNB2	Body	0.628298	0.23575	0.641051	0.701659	0.467919
cg07895719	-0.554922	4.25463e-05	0.0292022	chr17	OpenSea	IGF2BP1	Body	0.605214	0.197563	0.568717	0.672983	0.325803
cg01196219	0.554867	4.26358e-05	0.0292022	chr8	N_Shore		Intergenic	0.72189	0.165739	0.75477	0.59163	0.271588
cg04618783	0.554867	4.26358e-05	0.0292022	chr5	OpenSea	ANKH	Body	0.906065	0.0145042	0.907205	0.0746044	0.017101
cg16758800	0.554867	4.26358e-05	0.0292022	chr7	S_Shore	DLX6AS	Body	0.367729	0.206826	0.301625	0.747375	0.312748
cg05585585	0.554758	4.28153e-05	0.0292022	chr5	OpenSea	ADCY2	Body	0.857796	0.0290385	0.858334	0.113443	0.0371925
cg06684811	-0.554758	4.28153e-05	0.0292022	chr2	S_Shore	KDM3A	Body	0.714411	0.171857	0.768566	0.674217	0.261536
cg06979767	-0.554758	4.28153e-05	0.0292022	chr3	OpenSea	MGLL	Body	0.691462	0.190663	0.741903	0.738838	0.231333
cg07072405	-0.554758	4.28153e-05	0.0292022	chr12	OpenSea		Intergenic	0.558043	0.177716	0.554827	0.644074	0.297079
cg09857826	-0.554758	4.28153e-05	0.0292022	chr8	OpenSea	PVT1	Body	0.849319	0.114273	0.895218	0.572861	0.0724092
cg22304190	-0.554758	4.28153e-05	0.0292022	chr17	OpenSea	ELAC2	Body	0.340242	0.078597	0.336109	0.374962	0.108753
cg10677016	0.554703	4.29052e-05	0.0292382	chr2	OpenSea		Intergenic	0.83141	0.0512473	0.834145	0.277087	0.0605661
cg06127202	-0.554594	4.30857e-05	0.0293358	chr6	OpenSea	FRK	Body	0.546868	0.156878	0.544563	0.607421	0.226074
cg20084221	0.55454	4.31762e-05	0.0293686	chr1	OpenSea	FAM129A	Body	0.887095	0.0250501	0.891681	0.120059	0.022817
cg26335620	-0.554485	4.32669e-05	0.0293686	chr19	N_Shore	EHD2	TSS1500	0.319924	0.0890448	0.315655	0.365966	0.114786
cg01267150	-0.55443	4.33578e-05	0.0293686	chr10	OpenSea	FRMD4A	Body	0.220183	0.143233	0.200203	0.579671	0.116705
cg07725983	-0.55443	4.33578e-05	0.0293686	chr5	OpenSea		Intergenic	0.600584	0.18795	0.639681	0.709818	0.282346
cg13400769	0.55443	4.33578e-05	0.0293686	chr5	OpenSea	RAI14	Body	0.936812	0.00800448	0.937633	0.034464	0.0112203
cg23461926	-0.55443	4.33578e-05	0.0293686	chr5	OpenSea	SPINK7	5'UTR	0.635187	0.19892	0.650385	0.828315	0.28053
cg09295759	0.554376	4.34488e-05	0.0293998	chr1	OpenSea	PGLYRP3	Body	0.918287	0.0152169	0.920333	0.0757101	0.0140306
cg01401641	-0.554267	4.36314e-05	0.0293998	chr19	N_Shore	TSHZ3	Body	0.306201	0.139914	0.274617	0.827982	0.173831
cg01511814	-0.554267	4.36314e-05	0.0293998	chr17	N_Shore	RECQL5;SAP30BP	Body	0.760284	0.192375	0.871007	0.736677	0.307416
cg04151649	-0.554267	4.36314e-05	0.0293998	chr15	OpenSea		Intergenic	0.468832	0.180361	0.475105	0.692801	0.276525
cg10698635	-0.554267	4.36314e-05	0.0293998	chr10	OpenSea	PIK3AP1	Body	0.365841	0.172728	0.350025	0.613183	0.300022
cg23467509	-0.554267	4.36314e-05	0.0293998	chr15	OpenSea	SLC28A1	Body	0.37468	0.158487	0.352731	0.685689	0.182611
cg00966662	-0.554212	4.37229e-05	0.0293998	chr11	S_Shore		Intergenic	0.208151	0.123861	0.17052	0.559242	0.120209
cg00626422	-0.554157	4.38146e-05	0.0293998	chr7	S_Shore	SNORD93	TSS1500	0.299253	0.193398	0.248484	0.619796	0.352052
cg02576296	-0.554157	4.38146e-05	0.0293998	chr10	OpenSea	CNNM2	Body	0.685149	0.139192	0.736407	0.524601	0.192515
cg05653018	-0.554157	4.38146e-05	0.0293998	chr1	OpenSea	ELF3	TSS200	0.437203	0.130709	0.451706	0.576789	0.163252
cg23461092	-0.554157	4.38146e-05	0.0293998	chr22	OpenSea	KIAA1671	Body	0.67665	0.165713	0.725591	0.620987	0.250044
cg22266072	-0.554103	4.39065e-05	0.0294363	chr11	OpenSea	ME3	Body	0.638173	0.11478	0.676229	0.523812	0.123612
cg02541477	-0.553994	4.40909e-05	0.0294846	chr13	OpenSea		Intergenic	0.32696	0.220536	0.293793	0.815521	0.279762
cg04624066	-0.553994	4.40909e-05	0.0294846	chr12	N_Shore		Intergenic	0.652163	0.21812	0.701793	0.732193	0.386575
cg21431338	-0.553994	4.40909e-05	0.0294846	chr20	Island	C20orf20	TSS200	0.0718103	0.0156783	0.0707735	0.0801965	0.0194252
cg12104266	-0.553939	4.41833e-05	0.0295081	chr20	S_Shore	ZNF335	TSS1500	0.191815	0.156266	0.101851	0.586558	0.242549
cg08784511	-0.553884	4.42759e-05	0.0295081	chr1	OpenSea	GLMP	TSS200	0.0845947	0.0268925	0.0811051	0.138367	0.0244636
cg17727709	-0.553884	4.42759e-05	0.0295081	chr9	OpenSea	ECM2;CENPP	TSS1500	0.243085	0.141126	0.206751	0.548054	0.149427
cg19722326	-0.553884	4.42759e-05	0.0295081	chr15	OpenSea		Intergenic	0.852494	0.0797141	0.872462	0.420739	0.0589688
cg06302803	-0.553775	4.44617e-05	0.0295818	chr5	S_Shore	SNHG4;MATR3	Body	0.0329152	0.0110473	0.0317561	0.0752466	0.00973588
cg13801291	-0.553775	4.44617e-05	0.0295818	chr8	OpenSea	LOC101927066	Body	0.611307	0.157142	0.623797	0.667028	0.156591
cg02942008	-0.553721	4.45549e-05	0.0295937	chr20	S_Shore	BMP7	TSS1500	0.43371	0.175956	0.473666	0.614719	0.317461
cg11084334	0.553721	4.45549e-05	0.0295937	chr3	Island	LHFPL4	Body	0.72887	0.156099	0.783675	0.536686	0.250744
cg08997294	0.553666	4.46482e-05	0.0296307	chr5	N_Shore	WDR70	TSS1500	0.876895	0.0151654	0.877236	0.0636697	0.0224268
cg13605646	0.553502	4.49292e-05	0.0297921	chr20	OpenSea	GNAS	3'UTR	0.788503	0.0544357	0.799495	0.253244	0.0764125
cg08199653	-0.553448	4.50233e-05	0.0298042	chr14	OpenSea	SLC7A7	Body	0.690032	0.178953	0.719897	0.605282	0.254397
cg19811076	-0.553448	4.50233e-05	0.0298042	chr5	OpenSea		Intergenic	0.471987	0.196534	0.470802	0.729677	0.365235
cg01737737	-0.553229	4.54013e-05	0.0300162	chr12	OpenSea	APAF1	Body	0.26748	0.106952	0.250292	0.537502	0.132116
cg25060259	-0.553175	4.54962e-05	0.0300162	chr6	OpenSea		Intergenic	0.661091	0.170634	0.642195	0.570683	0.196313
cg25095791	-0.55312	4.55914e-05	0.0300162	chr12	OpenSea	PPM1H	Body	0.34724	0.17648	0.312419	0.702659	0.256031
cg05873635	-0.553066	4.56867e-05	0.0300162	chr3	OpenSea	FYCO1	Body	0.193083	0.0814268	0.167422	0.399989	0.110897
cg14265704	0.553066	4.56867e-05	0.0300162	chr2	Island	VAX2	Body	0.69938	0.12511	0.729703	0.588208	0.126781
cg15380539	-0.553066	4.56867e-05	0.0300162	chr15	OpenSea		Intergenic	0.496872	0.194221	0.489776	0.715249	0.279299
cg16871393	-0.553066	4.56867e-05	0.0300162	chr5	S_Shore	MTX3;THBS4	TSS1500	0.366777	0.161879	0.348691	0.774061	0.210048
cg17931883	-0.553066	4.56867e-05	0.0300162	chr2	OpenSea	LOC101927865	Body	0.552562	0.161862	0.550677	0.685103	0.215478
cg18334881	-0.553066	4.56867e-05	0.0300162	chr10	Island		Intergenic	0.0792562	0.117454	0.0385224	0.505303	0.0287641
cg24363406	-0.553011	4.57822e-05	0.0300415	chr21	OpenSea	IGSF5	Body	0.396633	0.174047	0.367561	0.656629	0.284384
cg05555875	0.552957	4.58779e-05	0.0300415	chr12	OpenSea		Intergenic	0.428726	0.156061	0.429567	0.59355	0.207283
cg08935841	-0.552957	4.58779e-05	0.0300415	chr1	OpenSea		Intergenic	0.442328	0.1979	0.395251	0.768663	0.23527
cg21158944	0.552957	4.58779e-05	0.0300415	chr1	OpenSea	ABL2	Body	0.928115	0.0127889	0.929925	0.0651434	0.0150817
cg23666308	0.552902	4.59737e-05	0.0300542	chr5	OpenSea	MAT2B	Body	0.909147	0.0201107	0.913359	0.104502	0.0190207
cg05240667	-0.552902	4.59737e-05	0.0300542	chr2	OpenSea		Intergenic	0.40711	0.188662	0.340563	0.72416	0.288601
cg11698322	-0.552847	4.60698e-05	0.0300671	chr15	OpenSea	TMOD3	Body	0.406145	0.20843	0.349253	0.795852	0.336073
cg17251526	-0.552847	4.60698e-05	0.0300671	chr11	S_Shore	YAP1	1stExon	0.0536841	0.0178845	0.0486274	0.0748189	0.0191609
cg22749614	-0.552793	4.6166e-05	0.0301049	chr5	OpenSea		Intergenic	0.388206	0.162227	0.385862	0.669882	0.222248
cg08131884	-0.552684	4.6359e-05	0.0301573	chr7	OpenSea	SLC13A4	TSS1500	0.688764	0.179987	0.729197	0.689106	0.256315
cg09453569	-0.552684	4.6359e-05	0.0301573	chr2	OpenSea		Intergenic	0.151786	0.117751	0.122448	0.509538	0.170198
cg08509890	0.552629	4.64558e-05	0.0301573	chr1	OpenSea		Intergenic	0.861376	0.0618648	0.882283	0.305768	0.065049
cg09850137	-0.552629	4.64558e-05	0.0301573	chr3	OpenSea		Intergenic	0.754665	0.153293	0.804953	0.641119	0.207003
cg11831116	-0.552629	4.64558e-05	0.0301573	chr7	OpenSea		Intergenic	0.540281	0.179767	0.524758	0.721886	0.25324
cg02313670	-0.552574	4.65528e-05	0.0301573	chr2	OpenSea	MAP4K4	Body	0.580885	0.2354	0.625047	0.790124	0.387207
cg13666174	-0.552574	4.65528e-05	0.0301573	chr6	OpenSea		Intergenic	0.842955	0.0598183	0.855897	0.261652	0.0566704
cg21761184	-0.552574	4.65528e-05	0.0301573	chr3	OpenSea	IL20RB	Body	0.24612	0.122241	0.22968	0.532638	0.144558
cg22226342	-0.55252	4.66499e-05	0.0301591	chr21	OpenSea	KRTAP26-1	TSS1500	0.569282	0.193564	0.585932	0.717542	0.305523
cg18138321	0.552465	4.67473e-05	0.0301591	chr20	OpenSea	CBFA2T2	Body	0.928237	0.0117762	0.930356	0.0546955	0.0115148
cg01673299	-0.552465	4.67473e-05	0.0301591	chr20	OpenSea		Intergenic	0.417348	0.171312	0.415967	0.760751	0.259638
cg05310072	-0.552465	4.67473e-05	0.0301591	chr16	N_Shelf	PAM16;CORO7-PAM16	Body	0.292784	0.0742775	0.28934	0.27114	0.103686
cg06940367	-0.552465	4.67473e-05	0.0301591	chr15	S_Shore	KIF23	5'UTR	0.635979	0.232544	0.726885	0.770043	0.264739
cg15978937	-0.552411	4.68448e-05	0.0301973	chr18	OpenSea		Intergenic	0.442688	0.207639	0.40153	0.823592	0.230092
cg06053447	-0.552301	4.70404e-05	0.0302491	chr17	OpenSea	GAS7	Body	0.841917	0.0824835	0.869809	0.387219	0.0593335
cg16962463	-0.552301	4.70404e-05	0.0302491	chr12	OpenSea		Intergenic	0.0755152	0.056369	0.0591643	0.254976	0.0328854
cg20116935	-0.552301	4.70404e-05	0.0302491	chr3	OpenSea	SEMA3B	TSS1500	0.378328	0.156364	0.358278	0.592191	0.19799
cg13800802	-0.552247	4.71385e-05	0.0302518	chr9	OpenSea	C9orf130	Body	0.619045	0.229891	0.644721	0.82494	0.353025
cg15789107	0.552192	4.72368e-05	0.0302518	chr5	OpenSea		Intergenic	0.871631	0.0454343	0.88315	0.272481	0.0433011
cg05081953	-0.552192	4.72368e-05	0.0302518	chr2	OpenSea	ERMN	TSS1500	0.344662	0.183732	0.293318	0.66271	0.287135
cg08592734	-0.552192	4.72368e-05	0.0302518	chr18	OpenSea	ARHGAP28	Body	0.285494	0.0837994	0.260985	0.302788	0.0956769
cg14219256	-0.552192	4.72368e-05	0.0302518	chr10	OpenSea	MYST4	Body	0.21615	0.0874317	0.195818	0.390849	0.0984969
cg05522408	-0.552138	4.73352e-05	0.0302795	chr3	OpenSea	ZBTB20	Body	0.764057	0.170581	0.82452	0.766501	0.0869045
cg04291025	-0.552083	4.74339e-05	0.0302795	chr15	S_Shore	RPLP1	Body	0.086482	0.0795832	0.0633483	0.429783	0.0414161
cg05627365	-0.552083	4.74339e-05	0.0302795	chr15	OpenSea		Intergenic	0.426901	0.194253	0.421605	0.692013	0.275414
cg02097033	0.552083	4.74339e-05	0.0302795	chr5	OpenSea	NIPBL	Body	0.884289	0.0270565	0.888908	0.124446	0.0355886
cg01331992	-0.552029	4.75327e-05	0.030318	chr9	N_Shore	RPS6	Body	0.277112	0.177082	0.218074	0.755045	0.206704
cg25508450	0.551974	4.76317e-05	0.0303461	chr1	OpenSea		Intergenic	0.708051	0.0773793	0.719826	0.328754	0.0921696
cg03300353	0.551919	4.7731e-05	0.0303461	chr1	OpenSea	ATP1A4	TSS1500	0.90385	0.0304941	0.90833	0.131152	0.0369189
cg05077768	0.551919	4.7731e-05	0.0303461	chr5	N_Shelf	ADAMTS12	Body	0.794155	0.0528122	0.798337	0.266117	0.0548844
cg12445658	-0.551919	4.7731e-05	0.0303461	chr2	OpenSea	HS6ST1	Body	0.445978	0.201414	0.375093	0.730818	0.315889
cg02631811	-0.55181	4.793e-05	0.030448	chr8	OpenSea	FUT10	Body	0.229417	0.0649066	0.222615	0.319662	0.0808496
cg18718518	-0.551756	4.80297e-05	0.0304622	chr5	S_Shore	NR3C1	TSS1500	0.532248	0.204523	0.55189	0.707251	0.319131
cg19679112	-0.551756	4.80297e-05	0.0304622	chr17	N_Shore		Intergenic	0.369335	0.129156	0.375321	0.522673	0.158871
cg04084126	-0.551483	4.85315e-05	0.0306816	chr4	OpenSea	CLCN3	TSS1500	0.27881	0.162355	0.231215	0.716652	0.192688
cg16102052	-0.551483	4.85315e-05	0.0306816	chr1	OpenSea		Intergenic	0.347084	0.147331	0.322041	0.658812	0.158023
cg17663727	-0.551483	4.85315e-05	0.0306816	chr6	OpenSea		Intergenic	0.504676	0.245123	0.503587	0.86031	0.324941
cg21959781	0.551483	4.85315e-05	0.0306816	chr2	OpenSea		Intergenic	0.785281	0.115407	0.82473	0.55091	0.0440385
cg05974625	-0.551319	4.88349e-05	0.0307991	chr1	OpenSea		Intergenic	0.868673	0.0375155	0.87146	0.217121	0.0337944
cg08060501	-0.551319	4.88349e-05	0.0307991	chr16	OpenSea	GLIS2	3'UTR	0.479906	0.103677	0.474784	0.634877	0.118279
cg23671319	-0.551319	4.88349e-05	0.0307991	chr7	OpenSea	POU6F2	5'UTR	0.112883	0.0475204	0.105998	0.191086	0.0506982
cg10723617	-0.551264	4.89364e-05	0.0308091	chr17	OpenSea	MSI2	Body	0.726082	0.169183	0.789136	0.674328	0.236389
cg00037187	-0.55121	4.90381e-05	0.0308091	chr12	N_Shore	CHD4	Body	0.752229	0.164155	0.793285	0.637174	0.194397
cg15920739	-0.55121	4.90381e-05	0.0308091	chr21	Island	URB1;C21orf119	TSS1500	0.108168	0.116957	0.0661066	0.494488	0.0395536
cg02540827	-0.551155	4.914e-05	0.0308091	chr2	OpenSea	SPATS2L	5'UTR	0.344119	0.214365	0.297924	0.756186	0.331848
cg03107144	-0.551155	4.914e-05	0.0308091	chr4	OpenSea	SLIT2	Body	0.674045	0.150636	0.715562	0.589205	0.191033
cg01330120	-0.551101	4.92421e-05	0.0308091	chr5	OpenSea	LINC01331	Body	0.559728	0.188402	0.571466	0.707796	0.325472
cg10847958	0.551101	4.92421e-05	0.0308091	chr1	OpenSea	RC3H1	1stExon	0.927215	0.0123867	0.929227	0.0564079	0.0115048
cg17988830	-0.551101	4.92421e-05	0.0308091	chr1	OpenSea	PLA2G2A	3'UTR	0.302778	0.16406	0.254259	0.764406	0.1976
cg18816474	-0.551101	4.92421e-05	0.0308091	chr1	OpenSea	PTPN14	5'UTR	0.628558	0.245326	0.686505	0.806843	0.397939
cg19893997	0.551101	4.92421e-05	0.0308091	chr1	OpenSea	CTSS	TSS1500	0.857286	0.0301208	0.864399	0.125517	0.04495
cg11227555	-0.551046	4.93444e-05	0.0308241	chr9	Island	TRAF1	TSS200	0.0768913	0.0727818	0.0562754	0.364969	0.0593785
cg16800580	-0.551046	4.93444e-05	0.0308241	chr5	OpenSea	WDR70	Body	0.136314	0.101304	0.102017	0.420289	0.0999372
cg02890315	-0.550991	4.94469e-05	0.0308391	chr15	OpenSea	USP3	Body	0.32167	0.16712	0.263858	0.779776	0.202851
cg13593192	-0.550991	4.94469e-05	0.0308391	chr4	S_Shelf	SHROOM3	Body	0.542804	0.191034	0.55839	0.710615	0.275604
cg06788631	-0.550937	4.95495e-05	0.0308543	chr10	Island		Intergenic	0.0703454	0.069666	0.0512868	0.399677	0.0258383
cg25039269	-0.550937	4.95495e-05	0.0308543	chr12	S_Shore	KLHL42	1stExon	0.520665	0.143135	0.52589	0.557419	0.20285
cg10342325	-0.550882	4.96524e-05	0.0308939	chr14	OpenSea	FRMD6	Body	0.282639	0.161055	0.261715	0.751204	0.23017
cg19405504	-0.550828	4.97555e-05	0.0309336	chr3	N_Shore	TMCC1	5'UTR	0.300168	0.180247	0.218304	0.700545	0.229348
cg23633089	0.550718	4.99622e-05	0.0310376	chr11	S_Shore	DIXDC1	5'UTR	0.905159	0.0237267	0.909408	0.10925	0.0286068
cg18613421	0.550664	5.00659e-05	0.0310529	chr15	N_Shore	WDR72	5'UTR	0.377725	0.238863	0.384478	0.785952	0.370475
cg27617616	-0.550664	5.00659e-05	0.0310529	chr2	OpenSea	AGAP1	Body	0.263356	0.117109	0.244927	0.510208	0.164908
cg06723553	0.550555	5.02738e-05	0.0311328	chr22	Island	DERL3	TSS1500	0.13478	0.191179	0.0510251	0.730758	0.0614135
cg10982460	-0.550555	5.02738e-05	0.0311328	chr13	N_Shore	RASA3	Body	0.699251	0.140761	0.744195	0.625738	0.159338
cg17112828	-0.5505	5.0378e-05	0.0311729	chr1	S_Shore	LRRN2	TSS1500	0.40507	0.148157	0.392998	0.655608	0.222704
cg09276733	-0.550391	5.05871e-05	0.0312776	chr20	OpenSea	RNF114	Body	0.304466	0.180629	0.273066	0.708143	0.258685
cg06761220	-0.550282	5.0797e-05	0.0313581	chr2	OpenSea		Intergenic	0.424553	0.176968	0.381856	0.606212	0.269079
cg25654973	-0.550282	5.0797e-05	0.0313581	chr8	OpenSea		Intergenic	0.835041	0.103699	0.867959	0.418387	0.122541
cg08599355	-0.550227	5.09022e-05	0.0313985	chr13	OpenSea	DOCK9	Body	0.455981	0.203117	0.491254	0.727848	0.303259
cg11661454	0.550173	5.10076e-05	0.0314389	chr1	OpenSea	HEATR1;LGALS8	3'UTR	0.764446	0.0986284	0.795799	0.473736	0.0899801
cg00429350	-0.550118	5.11133e-05	0.0314547	chr1	OpenSea	NAV1;IPO9-AS1	Body	0.715027	0.177267	0.763654	0.688618	0.257187
cg07596861	-0.550118	5.11133e-05	0.0314547	chr7	OpenSea	COL26A1	Body	0.0913856	0.054782	0.0794077	0.357694	0.0354454
cg07332002	-0.550063	5.12191e-05	0.0314782	chr1	OpenSea	CROCC	TSS1500	0.287903	0.118258	0.282531	0.439655	0.143522
cg18943088	-0.550009	5.13252e-05	0.0314782	chr3	N_Shore	IQCJ-SCHIP1;SCHIP1	Body	0.389942	0.254161	0.299763	0.834076	0.419935
cg22282280	-0.550009	5.13252e-05	0.0314782	chr17	OpenSea	SLFN11	3'UTR	0.608808	0.215044	0.688727	0.709755	0.383844
cg27277403	-0.550009	5.13252e-05	0.0314782	chr1	OpenSea	KMO	TSS1500	0.0635619	0.0522097	0.0517385	0.3644	0.0203128
cg03116938	0.549954	5.14314e-05	0.0314782	chr1	OpenSea	EXO1	Body	0.850466	0.0357838	0.853134	0.150367	0.0446976
cg10039504	-0.549954	5.14314e-05	0.0314782	chr12	OpenSea	TSPAN9	5'UTR	0.552071	0.197808	0.538464	0.731567	0.265523
cg24012900	-0.549954	5.14314e-05	0.0314782	chr2	OpenSea	RALB	Body	0.564974	0.22894	0.609404	0.767308	0.369137
cg10415863	-0.5499	5.15378e-05	0.0315189	chr5	S_Shore	NDUFA2;IK	TSS1500	0.0644693	0.0268133	0.0568366	0.12602	0.0186536
cg17461390	-0.549845	5.16445e-05	0.0315596	chr19	OpenSea	DDA1	Body	0.42309	0.201334	0.380681	0.711203	0.326487
cg02780914	-0.549736	5.18584e-05	0.0316007	chr18	OpenSea	WDR7	Body	0.175665	0.0984639	0.154067	0.456346	0.106671
cg20821314	-0.549736	5.18584e-05	0.0316007	chr2	N_Shore	PDIA6	Body	0.628848	0.202629	0.71178	0.716314	0.264556
cg13727473	-0.549681	5.19656e-05	0.0316007	chr9	OpenSea		Intergenic	0.518288	0.191439	0.529647	0.709536	0.317225
cg18406232	0.549681	5.19656e-05	0.0316007	chr15	N_Shelf		Intergenic	0.881927	0.0610566	0.904105	0.251817	0.0247325
cg20550195	-0.549681	5.19656e-05	0.0316007	chr1	OpenSea	IL12RB2	Body	0.811154	0.112971	0.845898	0.622574	0.0665949
cg20767684	-0.549681	5.19656e-05	0.0316007	chr1	OpenSea	TRABD2B	Body	0.917607	0.0139658	0.91781	0.0784401	0.0171576
cg03930370	-0.549627	5.20731e-05	0.0316007	chr2	OpenSea		Intergenic	0.918544	0.0469669	0.931309	0.290107	0.0305012
cg07652957	-0.549627	5.20731e-05	0.0316007	chr20	OpenSea		Intergenic	0.513451	0.21841	0.516467	0.753781	0.355473
cg14015885	-0.549627	5.20731e-05	0.0316007	chr1	OpenSea		Intergenic	0.717049	0.19113	0.738642	0.634151	0.30504
cg07373212	-0.549572	5.21807e-05	0.0316172	chr3	OpenSea	CHCHD6	Body	0.887806	0.0783351	0.914531	0.362902	0.0365816
cg16969843	0.549572	5.21807e-05	0.0316172	chr1	OpenSea		Intergenic	0.756128	0.083873	0.776712	0.429276	0.118199
cg12516812	0.549518	5.22886e-05	0.0316339	chr11	OpenSea	CCDC89	TSS1500	0.869467	0.0262375	0.875218	0.116937	0.0289475
cg21822140	0.549518	5.22886e-05	0.0316339	chr1	Island	BAI2	Body	0.725035	0.0993448	0.74193	0.451159	0.101931
cg16980372	-0.549408	5.25049e-05	0.031716	chr9	OpenSea		Intergenic	0.595836	0.258731	0.617699	0.793262	0.417373
cg18165289	-0.549408	5.25049e-05	0.031716	chr5	OpenSea	TENM2	Body	0.427322	0.201159	0.431504	0.740441	0.330996
cg19494761	-0.549354	5.26134e-05	0.0317497	chr17	OpenSea	MAP3K14	Body	0.53048	0.156137	0.513532	0.617657	0.225266
cg20890070	0.549299	5.27221e-05	0.0317497	chr20	OpenSea		Intergenic	0.895463	0.0326958	0.899401	0.138069	0.03695
cg26926612	0.549299	5.27221e-05	0.0317497	chr1	Island		Intergenic	0.107793	0.153301	0.0404765	0.633677	0.0960844
cg22430790	-0.549299	5.27221e-05	0.0317497	chr14	N_Shore	FRMD6	TSS1500	0.0622135	0.0242329	0.0568334	0.120418	0.0230994
cg00539049	-0.549245	5.2831e-05	0.0317667	chr2	OpenSea	LYPD6B	5'UTR	0.261841	0.129698	0.239442	0.501859	0.156254
cg27395288	-0.549245	5.2831e-05	0.0317667	chr20	Island	MAPRE1	TSS200	0.0620579	0.0195508	0.0557243	0.107005	0.0222016
cg05090106	-0.54919	5.29401e-05	0.0317837	chr17	Island	SLC5A10;FAM83G	Body	0.0578828	0.0627987	0.037028	0.369175	0.0286555
cg24082630	0.54919	5.29401e-05	0.0317837	chr1	Island	ROR1	TSS200	0.0604863	0.0107227	0.061224	0.0527493	0.0141171
cg05216340	-0.549081	5.31589e-05	0.0318837	chr4	OpenSea	KCTD8	Body	0.293004	0.18565	0.226771	0.763462	0.311751
cg11301254	-0.549026	5.32686e-05	0.0318837	chr5	S_Shore	TTC33	TSS1500	0.239726	0.124793	0.212195	0.477187	0.202592
cg22159430	0.549026	5.32686e-05	0.0318837	chr1	OpenSea	ACBD6	Body	0.917688	0.0146172	0.920321	0.0760516	0.0188789
cg23539450	-0.549026	5.32686e-05	0.0318837	chr13	OpenSea	LINC00462	TSS200	0.644521	0.158907	0.673413	0.606996	0.253323
cg04548513	-0.548972	5.33785e-05	0.0319009	chr5	S_Shore		Intergenic	0.0442285	0.00927742	0.0426435	0.0437437	0.00851755
cg10098639	-0.548972	5.33785e-05	0.0319009	chr14	OpenSea	SLC39A9	5'UTR	0.744083	0.112929	0.755038	0.484403	0.142902
cg04374497	-0.548917	5.34886e-05	0.0319183	chr3	OpenSea	SLC9A9	Body	0.663385	0.244077	0.725494	0.751841	0.464015
cg14992520	-0.548917	5.34886e-05	0.0319183	chr3	OpenSea		Intergenic	0.282659	0.143824	0.238499	0.64368	0.166696
cg07996838	-0.548863	5.3599e-05	0.0319225	chr7	OpenSea	DOCK4	Body	0.226894	0.11839	0.203576	0.540075	0.0797896
cg06152926	-0.548808	5.37095e-05	0.0319225	chr6	OpenSea	PTK7	Body	0.587571	0.174089	0.61521	0.713903	0.253114
cg08365067	-0.548808	5.37095e-05	0.0319225	chr17	OpenSea	GAS7	Body	0.72229	0.148257	0.779909	0.562027	0.209546
cg21949712	0.548753	5.38203e-05	0.0319225	chr7	S_Shore	DLX6;DLX6-AS1	Body	0.472163	0.179016	0.47166	0.683562	0.240305
cg01581262	-0.548753	5.38203e-05	0.0319225	chr1	N_Shore	UBAP2L;C1orf43	TSS1500	0.026596	0.00670283	0.0270815	0.0399701	0.0072858
cg04660157	-0.548753	5.38203e-05	0.0319225	chr12	N_Shore	SSPN	TSS1500	0.718164	0.156221	0.751617	0.615837	0.216191
cg13752749	-0.548753	5.38203e-05	0.0319225	chr9	S_Shore	CRB2	Body	0.610221	0.18115	0.649833	0.721311	0.270356
cg16284844	-0.548753	5.38203e-05	0.0319225	chr6	OpenSea	ANKRD6	Body	0.315375	0.189213	0.289487	0.794073	0.151214
cg04982874	0.548699	5.39312e-05	0.031934	chr1	N_Shore	TRIM58	TSS1500	0.939097	0.00760746	0.93931	0.0416125	0.00822563
cg22567473	-0.548699	5.39312e-05	0.031934	chr15	OpenSea	HERC1	Body	0.0370244	0.0337559	0.0293993	0.196657	0.0131125
cg11101775	0.548644	5.40424e-05	0.031934	chr19	S_Shore	ZNF461	TSS1500	0.912503	0.0118614	0.912274	0.04459	0.0191154
cg11506209	-0.548644	5.40424e-05	0.031934	chr15	OpenSea	MCTP2	Body	0.720553	0.239276	0.850154	0.755353	0.291266
cg25504717	-0.548644	5.40424e-05	0.031934	chr4	OpenSea	TBC1D1	Body	0.13061	0.0806188	0.120917	0.483146	0.0674789
cg08078586	-0.548535	5.42654e-05	0.0319697	chr16	OpenSea	DOC2A	3'UTR	0.74496	0.182274	0.782818	0.678608	0.217707
cg09924551	-0.548535	5.42654e-05	0.0319697	chr3	OpenSea	CCDC66	Body	0.324875	0.105707	0.299325	0.45323	0.142828
cg21897843	-0.548535	5.42654e-05	0.0319697	chr11	OpenSea	GAB2	Body	0.598732	0.187607	0.562705	0.718833	0.335258
cg22050536	-0.548535	5.42654e-05	0.0319697	chr5	OpenSea		Intergenic	0.87062	0.092501	0.903449	0.498334	0.0407116
cg07091781	0.54848	5.43772e-05	0.0319877	chr1	OpenSea	RXRG	TSS1500	0.865818	0.0674698	0.885169	0.355038	0.040318
cg12492336	-0.54848	5.43772e-05	0.0319877	chr20	OpenSea	FAM65C	Body	0.315744	0.133025	0.292338	0.579743	0.171377
cg01086477	-0.548426	5.44892e-05	0.0320058	chr8	OpenSea	MATN2	Body	0.730873	0.164675	0.770954	0.651312	0.246941
cg15529703	0.548426	5.44892e-05	0.0320058	chr5	OpenSea	LOC285696	Body	0.964092	0.0095857	0.966929	0.0511135	0.00962812
cg14031473	-0.548371	5.46014e-05	0.0320074	chr9	OpenSea		Intergenic	0.60545	0.194622	0.672782	0.712683	0.219705
cg12293160	0.548317	5.47138e-05	0.0320074	chr16	OpenSea	XYLT1	Body	0.691498	0.105522	0.713976	0.479069	0.153121
cg10186283	-0.548317	5.47138e-05	0.0320074	chr1	OpenSea	KMO	TSS1500	0.052305	0.020534	0.0460814	0.0864823	0.0194287
cg00992417	-0.548262	5.48265e-05	0.0320074	chr5	OpenSea	TRIP13	3'UTR	0.371811	0.169895	0.367152	0.676729	0.230249
cg14036069	-0.548262	5.48265e-05	0.0320074	chr9	OpenSea	NEK6	5'UTR	0.462306	0.198917	0.483397	0.679779	0.317821
cg16908788	-0.548262	5.48265e-05	0.0320074	chr14	OpenSea		Intergenic	0.458846	0.215962	0.415616	0.735087	0.340357
cg19216010	-0.548262	5.48265e-05	0.0320074	chr17	OpenSea		Intergenic	0.509362	0.162512	0.538486	0.614615	0.249885
cg24174988	-0.548262	5.48265e-05	0.0320074	chr1	N_Shore	BTBD8	TSS200	0.188674	0.0578053	0.179096	0.22566	0.0864153
cg01454528	-0.548208	5.49393e-05	0.0320074	chr17	N_Shore	NME2;NME1-NME2	TSS200	0.0680272	0.0197075	0.0635548	0.0846549	0.0226672
cg09836792	-0.548208	5.49393e-05	0.0320074	chr5	OpenSea		Intergenic	0.702574	0.189998	0.716121	0.86919	0.273812
cg26518528	-0.548208	5.49393e-05	0.0320074	chr17	OpenSea	SEZ6	Body	0.546159	0.184538	0.564524	0.709148	0.246522
cg11629830	-0.548044	5.52792e-05	0.032124	chr5	S_Shore	IQGAP2	Body	0.630284	0.212703	0.692181	0.679331	0.362298
cg00508283	-0.547989	5.53929e-05	0.032124	chr1	OpenSea	C1orf21	Body	0.703846	0.182109	0.785759	0.779006	0.173953
cg06454296	-0.547989	5.53929e-05	0.032124	chr11	S_Shore	RIC3	TSS1500	0.182774	0.0964487	0.165418	0.379611	0.127878
cg10724894	-0.547989	5.53929e-05	0.032124	chr5	OpenSea	LIFR-AS1	Body	0.496657	0.227343	0.507787	0.811312	0.408685
cg21817059	-0.547989	5.53929e-05	0.032124	chr1	OpenSea		Intergenic	0.194563	0.0960132	0.170282	0.376419	0.156244
cg07911001	-0.547935	5.55068e-05	0.032124	chr5	OpenSea		Intergenic	0.568555	0.246334	0.591279	0.773002	0.504917
cg18436810	0.547935	5.55068e-05	0.032124	chr1	OpenSea	CFH	TSS1500	0.945119	0.0326995	0.952954	0.224732	0.0161223
cg19370043	0.547935	5.55068e-05	0.032124	chr1	OpenSea	PRRX1	Body	0.918547	0.0339032	0.925238	0.237258	0.0161932
cg27247852	0.547935	5.55068e-05	0.032124	chr11	OpenSea	DLAT	Body	0.904362	0.0188019	0.905858	0.0882716	0.018898
cg07799920	0.54788	5.56209e-05	0.0321336	chr14	OpenSea		Intergenic	0.55073	0.253815	0.507626	0.770911	0.496417
cg06228828	-0.54788	5.56209e-05	0.0321336	chr13	N_Shelf	DLEU2	Body	0.343444	0.223945	0.271957	0.756785	0.376921
cg03272408	-0.547825	5.57353e-05	0.0321336	chr17	S_Shore	COPZ2	3'UTR	0.214492	0.0832142	0.196083	0.35042	0.102181
cg25206306	-0.547825	5.57353e-05	0.0321336	chr8	OpenSea		Intergenic	0.721833	0.161356	0.768227	0.651666	0.159515
cg09667132	-0.547771	5.58499e-05	0.0321336	chr10	OpenSea	AKR1C2	5'UTR	0.608237	0.21765	0.684534	0.788036	0.289731
cg10507591	-0.547771	5.58499e-05	0.0321336	chr20	Island	MAPRE1	TSS200	0.0720913	0.027444	0.0662379	0.15804	0.0194594
cg11732306	-0.547771	5.58499e-05	0.0321336	chr17	S_Shore	HN1	TSS1500	0.306814	0.172412	0.283862	0.815278	0.286486
cg22067839	-0.547771	5.58499e-05	0.0321336	chr3	N_Shore	DHX30;MIR1226	Body	0.481089	0.167162	0.454513	0.578106	0.246461
cg27505440	0.547716	5.59647e-05	0.0321717	chr1	OpenSea	DCAF8	Body	0.87627	0.0331232	0.883731	0.161283	0.0317288
cg17121176	0.547662	5.60797e-05	0.0321717	chr6	Island	SOBP	Body	0.42071	0.15135	0.41899	0.847157	0.156944
cg02937656	-0.547662	5.60797e-05	0.0321717	chr5	OpenSea		Intergenic	0.460839	0.182432	0.473951	0.777321	0.267662
cg10168894	-0.547662	5.60797e-05	0.0321717	chr12	N_Shore	RAB21	TSS1500	0.170912	0.137984	0.0979152	0.549424	0.170345
cg01139586	-0.547607	5.61949e-05	0.0321909	chr14	S_Shore	C14orf102	TSS1500	0.359475	0.218192	0.297335	0.792945	0.306958
cg13879776	-0.547607	5.61949e-05	0.0321909	chr3	Island	CLDN11	TSS1500	0.129311	0.0957205	0.106872	0.382722	0.0759975
cg15118816	-0.547552	5.63103e-05	0.0322335	chr1	OpenSea	RYR2	Body	0.451579	0.276255	0.33831	0.837707	0.510848
cg09157320	-0.547498	5.6426e-05	0.0322763	chr2	OpenSea	RHBDD1	Body	0.285021	0.168509	0.250014	0.626905	0.263642
cg03796943	-0.547389	5.66579e-05	0.0323384	chr2	OpenSea		Intergenic	0.546946	0.21097	0.538759	0.797918	0.315228
cg07275960	0.547389	5.66579e-05	0.0323384	chr1	OpenSea	LYPLAL1	Body	0.907802	0.0266196	0.91229	0.122183	0.0291471
cg19332649	-0.547389	5.66579e-05	0.0323384	chr9	OpenSea		Intergenic	0.360121	0.151765	0.323121	0.801654	0.195738
cg01425124	0.547334	5.67742e-05	0.0323813	chr11	N_Shore	ALG9	5'UTR	0.924946	0.00990454	0.924888	0.0474653	0.0115813
cg16407760	-0.54728	5.68907e-05	0.0324008	chr5	OpenSea	PIK3R1	Body	0.338234	0.179827	0.298598	0.741579	0.185962
cg27170227	-0.54728	5.68907e-05	0.0324008	chr2	OpenSea	CCDC85A	Body	0.438787	0.200777	0.455303	0.71472	0.283528
cg21083247	0.547225	5.70075e-05	0.0324204	chr2	OpenSea		Intergenic	0.850685	0.112172	0.887124	0.567323	0.0325636
cg23326517	-0.547225	5.70075e-05	0.0324204	chr9	OpenSea	TRPM3	Body	0.53136	0.192762	0.541487	0.706334	0.293534
cg10113107	-0.54717	5.71244e-05	0.0324329	chr11	S_Shelf	RRM1	Body	0.771795	0.125067	0.805178	0.49507	0.135236
cg26969495	-0.54717	5.71244e-05	0.0324329	chr2	OpenSea	AGAP1	Body	0.314919	0.180813	0.269306	0.711558	0.241212
cg09568774	-0.547116	5.72416e-05	0.0324329	chr6	OpenSea	ACOT13	Body	0.347099	0.188026	0.298296	0.722114	0.256866
cg13944632	-0.547116	5.72416e-05	0.0324329	chr9	N_Shelf	VAV2	Body	0.383492	0.150348	0.374741	0.750871	0.151708
cg03324695	-0.547061	5.7359e-05	0.0324329	chr1	OpenSea		Intergenic	0.116026	0.092493	0.0766885	0.351688	0.092656
cg06804823	-0.547061	5.7359e-05	0.0324329	chr6	S_Shore		Intergenic	0.0912465	0.0365222	0.0863127	0.174085	0.0481902
cg13961295	-0.547061	5.7359e-05	0.0324329	chr2	OpenSea	KLHL29	5'UTR	0.404829	0.233893	0.355026	0.857112	0.324444
cg24900205	0.547061	5.7359e-05	0.0324329	chr1	OpenSea	KCNT2	Body	0.824549	0.073412	0.838576	0.359587	0.060266
cg27135510	-0.546897	5.77125e-05	0.0326093	chr11	S_Shore	TSSC4	5'UTR	0.599928	0.131506	0.596928	0.54262	0.184082
cg00348900	0.546788	5.79493e-05	0.0326929	chr16	Island	CCDC102A	Body	0.620848	0.16083	0.598521	0.604878	0.259836
cg05444640	-0.546788	5.79493e-05	0.0326929	chr19	N_Shore	DAPK3;MIR1268A	Body	0.179251	0.0981482	0.157218	0.391649	0.125733
cg00622105	-0.546734	5.80681e-05	0.0326929	chr2	OpenSea	SPRED2	TSS1500	0.885993	0.0524728	0.905214	0.265333	0.0346789
cg17831269	-0.546734	5.80681e-05	0.0326929	chr1	Island	CHD5	Body	0.132412	0.187321	0.0403347	0.731486	0.156776
cg18856776	-0.546734	5.80681e-05	0.0326929	chr3	OpenSea		Intergenic	0.426072	0.21713	0.389129	0.818319	0.335356
cg05157149	0.546679	5.8187e-05	0.0327364	chr17	S_Shore	BECN1	TSS1500	0.896837	0.0162205	0.89765	0.0660093	0.0228974
cg25124030	-0.546625	5.83062e-05	0.03278	chr11	N_Shore	MRPL48	TSS1500	0.502392	0.238091	0.50916	0.77957	0.408589
cg06088282	-0.54657	5.84256e-05	0.0328003	chr17	N_Shore	PSME3	TSS1500	0.241734	0.147597	0.197708	0.639349	0.178426
cg20157318	-0.54657	5.84256e-05	0.0328003	chr2	OpenSea	TCF7L1	Body	0.318182	0.130067	0.300384	0.658544	0.182754
cg10853967	-0.546515	5.85452e-05	0.032844	chr6	OpenSea		Intergenic	0.353084	0.205977	0.321429	0.787891	0.315466
cg08900915	-0.546406	5.87851e-05	0.0328931	chr1	OpenSea		Intergenic	0.470464	0.166184	0.450214	0.698037	0.268202
cg19731541	-0.546406	5.87851e-05	0.0328931	chr2	S_Shelf	NRP2	Body	0.441052	0.161894	0.468316	0.579138	0.252464
cg24360131	-0.546406	5.87851e-05	0.0328931	chr2	OpenSea	ACYP2	Body	0.733163	0.153856	0.793153	0.616415	0.164752
cg01290890	-0.546352	5.89054e-05	0.0328931	chr1	OpenSea		Intergenic	0.893038	0.0696709	0.908462	0.392653	0.0404216
cg15636073	-0.546352	5.89054e-05	0.0328931	chr19	OpenSea	GPATCH1	Body	0.764904	0.142584	0.822805	0.601464	0.229357
cg17502447	-0.546352	5.89054e-05	0.0328931	chr1	S_Shore	ATP13A2	TSS1500	0.554205	0.192312	0.530025	0.731253	0.295696
cg01045626	-0.546297	5.90259e-05	0.0328931	chr11	OpenSea	ST3GAL4	TSS1500	0.320475	0.151086	0.295175	0.813568	0.195209
cg15145174	0.546297	5.90259e-05	0.0328931	chr5	Island	POLS	3'UTR	0.959429	0.00862927	0.960584	0.0419031	0.00886468
cg04162767	-0.546242	5.91467e-05	0.0328931	chr14	OpenSea	SLC25A21	Body	0.645385	0.163647	0.656637	0.604902	0.223403
cg06639820	-0.546242	5.91467e-05	0.0328931	chr3	OpenSea		Intergenic	0.236615	0.141302	0.206622	0.712951	0.154694
cg14788262	-0.546188	5.92676e-05	0.0328931	chr5	OpenSea	LOC101929710	Body	0.38187	0.213191	0.365902	0.81097	0.296237
cg15557798	-0.546188	5.92676e-05	0.0328931	chr9	OpenSea	TRPM3	Body	0.463634	0.193434	0.511908	0.669007	0.31693
cg19176928	-0.546188	5.92676e-05	0.0328931	chr2	OpenSea		Intergenic	0.686065	0.141856	0.704114	0.555729	0.189128
cg21387210	-0.546188	5.92676e-05	0.0328931	chr14	OpenSea		Intergenic	0.756673	0.134982	0.801264	0.663108	0.180624
cg00134134	0.546133	5.93888e-05	0.0328931	chr1	OpenSea	RALGPS2	Body	0.711119	0.11697	0.722217	0.581767	0.115296
cg00913163	0.546133	5.93888e-05	0.0328931	chr1	OpenSea		Intergenic	0.865469	0.0482909	0.885204	0.2015	0.0475299
cg08916447	-0.546133	5.93888e-05	0.0328931	chr1	OpenSea	ABCA4	Body	0.846092	0.14604	0.911999	0.574454	0.0551329
cg13101501	-0.546079	5.95103e-05	0.0328931	chr15	OpenSea		Intergenic	0.17255	0.156301	0.0994001	0.698735	0.160832
cg04353643	0.546079	5.95103e-05	0.0328931	chr20	OpenSea	ENTPD6	ExonBnd	0.880999	0.0273009	0.884102	0.147553	0.032106
cg12530592	0.546079	5.95103e-05	0.0328931	chr1	OpenSea	MIR1255B2;DCAF6	TSS200	0.828017	0.0551926	0.840002	0.294364	0.0685462
cg26371056	0.546079	5.95103e-05	0.0328931	chr1	OpenSea		Intergenic	0.699102	0.169552	0.730163	0.514464	0.329797
cg08440485	-0.546024	5.96319e-05	0.0329372	chr9	OpenSea	MLANA	ExonBnd	0.478615	0.158906	0.465367	0.639976	0.231976
cg15818534	0.545806	6.01208e-05	0.0331587	chr1	OpenSea	FMN2	Body	0.830169	0.0847805	0.859924	0.434308	0.0718411
cg03922629	-0.545751	6.02436e-05	0.0331587	chr5	N_Shelf		Intergenic	0.325782	0.152397	0.282489	0.596113	0.190056
cg20907638	-0.545751	6.02436e-05	0.0331587	chr12	N_Shore		Intergenic	0.292268	0.137348	0.249859	0.701886	0.142994
cg00311360	0.545751	6.02436e-05	0.0331587	chr1	OpenSea	SRP9	Body	0.876995	0.0323852	0.883043	0.154858	0.0359804
cg24776059	0.545751	6.02436e-05	0.0331587	chr13	OpenSea		Intergenic	0.807478	0.148711	0.878693	0.56978	0.159641
cg11062848	-0.545697	6.03666e-05	0.0332032	chr6	S_Shore	NOL7	Body	0.489448	0.21792	0.531752	0.748972	0.371464
cg04911933	-0.545642	6.04899e-05	0.0332245	chr10	OpenSea		Intergenic	0.499226	0.184259	0.496871	0.647357	0.348682
cg20368230	-0.545642	6.04899e-05	0.0332245	chr15	OpenSea	ATP8B4	Body	0.216717	0.118007	0.183645	0.529067	0.104024
cg01995635	-0.545478	6.0861e-05	0.0333818	chr3	OpenSea	TSEN2	Body	0.502018	0.241836	0.450058	0.804942	0.429453
cg15838209	0.545478	6.0861e-05	0.0333818	chr20	OpenSea		Intergenic	0.96847	0.00500771	0.968449	0.0211403	0.00653162
cg09676794	-0.545369	6.11096e-05	0.0334482	chr13	N_Shore	CLYBL	Body	0.0901574	0.120826	0.054641	0.769984	0.0400543
cg12945336	-0.545369	6.11096e-05	0.0334482	chr20	OpenSea	NFATC2	Body	0.556479	0.140196	0.574254	0.584383	0.188771
cg13543544	-0.545369	6.11096e-05	0.0334482	chr1	S_Shore	UCHL5;TROVE2	TSS1500	0.09642	0.0578092	0.0777267	0.248765	0.0607879
cg05366139	-0.545314	6.12342e-05	0.0334699	chr1	OpenSea	NR5A2	Body	0.251313	0.14429	0.237659	0.73463	0.165925
cg26027125	-0.545314	6.12342e-05	0.0334699	chr14	OpenSea	EML1	Body	0.650697	0.208257	0.663385	0.755666	0.325032
cg24626795	-0.54526	6.13591e-05	0.0335149	chr12	OpenSea		Intergenic	0.0617191	0.0235594	0.053652	0.108905	0.0279413
cg14508998	0.545205	6.14842e-05	0.0335599	chr20	S_Shore	C20orf85	Body	0.714345	0.105968	0.730108	0.414497	0.154019
cg05531028	-0.545151	6.16095e-05	0.033605	chr10	OpenSea	EDRF1	Body	0.783319	0.160198	0.858732	0.675362	0.224065
cg06143878	-0.544932	6.21132e-05	0.0338303	chr16	OpenSea		Intergenic	0.56028	0.248813	0.541285	0.776892	0.413426
cg07597892	-0.544932	6.21132e-05	0.0338303	chr20	S_Shore	RRBP1	TSS1500	0.702602	0.158625	0.710172	0.536642	0.251913
cg11134437	-0.544878	6.22397e-05	0.0338303	chr1	OpenSea	FAAH	Body	0.503959	0.165836	0.461102	0.555867	0.258528
cg20364632	-0.544878	6.22397e-05	0.0338303	chr6	OpenSea		Intergenic	0.225012	0.182808	0.115861	0.624119	0.340145
cg01804117	-0.544823	6.23665e-05	0.0338303	chr16	OpenSea	RANBP10	Body	0.583616	0.151851	0.617451	0.65607	0.242876
cg02624443	-0.544823	6.23665e-05	0.0338303	chr11	OpenSea		Intergenic	0.427195	0.265318	0.367731	0.799881	0.462021
cg11937288	-0.544823	6.23665e-05	0.0338303	chr12	OpenSea		Intergenic	0.853662	0.08854	0.882719	0.376147	0.098021
cg25906442	0.544823	6.23665e-05	0.0338303	chr20	Island	C20orf85	TSS200	0.64481	0.156351	0.658621	0.624652	0.18893
cg20717698	-0.544769	6.24934e-05	0.0338526	chr1	S_Shore	LRRC42	5'UTR	0.46231	0.11491	0.462421	0.490321	0.138646
cg22732253	0.544769	6.24934e-05	0.0338526	chr2	N_Shore	OTX1	Body	0.624466	0.125957	0.663277	0.669301	0.151599
cg18037846	0.544714	6.26207e-05	0.0338749	chr5	OpenSea	YTHDC2	Body	0.630677	0.111949	0.640666	0.450497	0.145193
cg23141902	-0.544714	6.26207e-05	0.0338749	chr22	N_Shelf	RPL3;SNORD83A	Body	0.147788	0.136348	0.0903676	0.618008	0.0791362
cg22654397	0.54455	6.30037e-05	0.0340587	chr2	OpenSea		Intergenic	0.823125	0.0657911	0.832614	0.289679	0.0902826
cg18584395	-0.544496	6.31319e-05	0.0341045	chr14	OpenSea		Intergenic	0.443679	0.234832	0.498327	0.793319	0.409836
cg01540129	-0.544441	6.32603e-05	0.0341271	chr6	OpenSea		Intergenic	0.518468	0.166658	0.532059	0.673314	0.251219
cg09016980	0.544441	6.32603e-05	0.0341271	chr20	OpenSea	GGT7	ExonBnd	0.792664	0.0373203	0.792725	0.157814	0.0516296
cg14252956	0.544387	6.3389e-05	0.034149	chr10	OpenSea	SLC29A3	Body	0.853313	0.0367162	0.85731	0.170077	0.0482086
cg15172966	-0.544332	6.35178e-05	0.034149	chr12	OpenSea		Intergenic	0.506174	0.221059	0.477568	0.827265	0.384455
cg20493960	-0.544332	6.35178e-05	0.034149	chr11	Island	AMOTL1	Body	0.0289907	0.00606113	0.028132	0.0354066	0.00593614
cg25424419	-0.544332	6.35178e-05	0.034149	chr17	OpenSea		Intergenic	0.72878	0.139615	0.735134	0.651333	0.175924
cg20805155	0.544332	6.35178e-05	0.034149	chr17	Island	TBX2	Body	0.603302	0.162561	0.653381	0.631538	0.206509
cg22365837	0.544223	6.37763e-05	0.0342174	chr1	OpenSea	LIN9	Body	0.850177	0.0560027	0.868025	0.245304	0.0672453
cg12593908	-0.544223	6.37763e-05	0.0342174	chr14	OpenSea		Intergenic	0.493222	0.149493	0.457592	0.707743	0.204428
cg01902697	-0.544168	6.39059e-05	0.0342174	chr2	OpenSea	AGAP1	Body	0.474259	0.152652	0.501204	0.630703	0.228965
cg20112865	-0.544168	6.39059e-05	0.0342174	chr1	S_Shore	PRDX1	5'UTR	0.074754	0.0564976	0.0540288	0.251082	0.0530379
cg22386425	-0.544168	6.39059e-05	0.0342174	chr7	OpenSea	SMURF1	Body	0.679605	0.147284	0.725476	0.525806	0.210975
cg26261540	-0.544168	6.39059e-05	0.0342174	chr17	OpenSea	TRIM37	Body	0.348043	0.1854	0.304247	0.772821	0.219956
cg18214894	-0.544114	6.40358e-05	0.0342636	chr13	OpenSea		Intergenic	0.689843	0.218961	0.726044	0.769608	0.291779
cg24148629	-0.544004	6.42962e-05	0.0343793	chr19	OpenSea	SARS2	Body	0.522268	0.101429	0.533598	0.466967	0.112028
cg01691522	0.54395	6.44268e-05	0.0343793	chr5	N_Shore		Intergenic	0.813084	0.111161	0.851628	0.545801	0.071001
cg01795776	0.54395	6.44268e-05	0.0343793	chr1	Island		Intergenic	0.914499	0.0697557	0.939654	0.33449	0.0414868
cg09592158	0.54395	6.44268e-05	0.0343793	chr15	OpenSea	MEF2A	Body	0.883382	0.0348192	0.888684	0.181393	0.0326396
cg03596450	-0.543895	6.45576e-05	0.0344025	chr1	N_Shelf	GON4L	TSS200	0.0280251	0.00770012	0.0271468	0.0351337	0.0111355
cg26456554	-0.543895	6.45576e-05	0.0344025	chr2	OpenSea	HDAC4	Body	0.405547	0.134299	0.37584	0.616156	0.158251
cg13913589	0.543841	6.46886e-05	0.034449	chr20	S_Shore		Intergenic	0.858391	0.0413866	0.860699	0.256158	0.0422783
cg27273264	0.543786	6.48199e-05	0.0344956	chr20	OpenSea		Intergenic	0.844818	0.0369238	0.848698	0.174843	0.0429798
cg08580602	-0.543731	6.49515e-05	0.0345189	chr5	OpenSea	MARCH6	Body	0.385972	0.123364	0.37866	0.509844	0.140197
cg21265419	-0.543731	6.49515e-05	0.0345189	chr17	OpenSea	FOXK2	Body	0.222934	0.100235	0.208463	0.416427	0.142131
cg00894361	-0.543622	6.52153e-05	0.034589	chr2	OpenSea	SCN2A	Body	0.242615	0.125472	0.215529	0.651197	0.123446
cg05666696	-0.543622	6.52153e-05	0.034589	chr2	OpenSea	LINC01107	Body	0.759265	0.196051	0.842537	0.763763	0.178103
cg19897874	-0.543622	6.52153e-05	0.034589	chr1	S_Shelf	TMEM201	3'UTR	0.858366	0.095065	0.890311	0.413606	0.036731
cg08139247	0.543513	6.54801e-05	0.0346827	chr14	Island	CLEC14A	1stExon	0.406178	0.255034	0.53413	0.825301	0.478801
cg25714800	-0.543513	6.54801e-05	0.0346827	chr10	OpenSea	SVILP1	Body	0.207931	0.134611	0.165623	0.480954	0.218304
cg00543460	-0.543459	6.56129e-05	0.0346835	chr15	S_Shore	TPM1	Body	0.429416	0.244392	0.346609	0.791241	0.317622
cg15749836	-0.543459	6.56129e-05	0.0346835	chr3	OpenSea	VGLL4	Body	0.465504	0.180129	0.478432	0.678771	0.268063
cg01090358	-0.543404	6.57459e-05	0.0346835	chr11	OpenSea	SLC39A13	3'UTR	0.674507	0.142371	0.682841	0.562802	0.192959
cg04791080	-0.543404	6.57459e-05	0.0346835	chr15	OpenSea		Intergenic	0.250209	0.129133	0.222923	0.640298	0.158429
cg08549115	-0.543404	6.57459e-05	0.0346835	chr2	OpenSea		Intergenic	0.444725	0.201554	0.408688	0.750254	0.219014
cg23049758	-0.543404	6.57459e-05	0.0346835	chr17	OpenSea	SPAG9	Body	0.493826	0.150082	0.472815	0.640337	0.255701
cg02927327	-0.543349	6.58791e-05	0.034684	chr6	OpenSea	DEF6	Body	0.194309	0.113476	0.160463	0.574463	0.1397
cg14537712	-0.543349	6.58791e-05	0.034684	chr5	OpenSea	LOC643201	Body	0.488305	0.154013	0.513712	0.641594	0.208014
cg01014907	0.543349	6.58791e-05	0.034684	chr20	OpenSea		Intergenic	0.91537	0.0108358	0.914957	0.0419568	0.0143576
cg09767346	-0.54324	6.61464e-05	0.0348015	chr1	OpenSea	GORAB	1stExon	0.0293094	0.00569115	0.0282887	0.0252222	0.00899632
cg05845367	0.543186	6.62804e-05	0.0348487	chr15	OpenSea		Intergenic	0.780513	0.0537322	0.797049	0.249044	0.0526053
cg04912542	-0.543076	6.65492e-05	0.0349433	chr1	OpenSea		Intergenic	0.860377	0.0828424	0.893464	0.429553	0.0604689
cg24117592	-0.543076	6.65492e-05	0.0349433	chr5	S_Shore	C5orf36;ANKRD32	TSS1500	0.0338685	0.0131421	0.032757	0.076209	0.00953689
cg08826345	-0.543022	6.66839e-05	0.0349907	chr2	OpenSea		Intergenic	0.897797	0.0687499	0.922067	0.391245	0.0331655
cg04334826	-0.542967	6.68189e-05	0.0349915	chr9	OpenSea	COL5A1	Body	0.42003	0.190985	0.405323	0.787863	0.222163
cg15482717	-0.542967	6.68189e-05	0.0349915	chr11	S_Shelf	FADD	3'UTR	0.664605	0.127629	0.662297	0.48596	0.218889
cg22281702	-0.542967	6.68189e-05	0.0349915	chr17	OpenSea		Intergenic	0.452321	0.159821	0.471118	0.69595	0.228618
cg06429555	-0.542913	6.69542e-05	0.0350158	chr11	OpenSea		Intergenic	0.236372	0.0908878	0.214365	0.394485	0.113774
cg23827173	-0.542913	6.69542e-05	0.0350158	chr17	OpenSea	MYO1D	Body	0.438457	0.192703	0.421293	0.738601	0.314106
cg02389068	-0.542858	6.70896e-05	0.0350168	chr15	OpenSea	ABHD2	5'UTR	0.493644	0.229817	0.485333	0.813802	0.386394
cg07195577	-0.542858	6.70896e-05	0.0350168	chr17	N_Shore	TLCD1	Body	0.0884736	0.051794	0.0791071	0.233125	0.0527363
cg01522820	0.542858	6.70896e-05	0.0350168	chr1	OpenSea		Intergenic	0.905094	0.0183866	0.911366	0.0800123	0.0204505
cg01246398	-0.542749	6.73614e-05	0.0350889	chr3	N_Shore	ADCY5	Body	0.325431	0.147882	0.295226	0.655946	0.170659
cg17681524	0.542749	6.73614e-05	0.0350889	chr5	OpenSea	CDH12	Body	0.955416	0.00976202	0.956442	0.0444881	0.0100797
cg24274653	-0.542749	6.73614e-05	0.0350889	chr18	OpenSea	MBP	Body	0.313768	0.166103	0.260788	0.681695	0.218537
cg13083181	-0.54264	6.76342e-05	0.0351235	chr3	OpenSea		Intergenic	0.175697	0.131642	0.12482	0.459315	0.142572
cg01147107	0.54264	6.76342e-05	0.0351235	chr1	Island	TAL1	TSS1500	0.280781	0.234823	0.177772	0.855633	0.171469
cg24618742	0.54264	6.76342e-05	0.0351235	chr1	OpenSea	ATP1A4	TSS1500	0.911308	0.0165419	0.910125	0.0910114	0.015901
cg13148669	0.542585	6.77709e-05	0.0351235	chr1	Island		Intergenic	0.809481	0.0831189	0.832347	0.412557	0.0628374
cg00396699	-0.542585	6.77709e-05	0.0351235	chr16	N_Shore	CACNA1H	Body	0.37446	0.150296	0.332968	0.505432	0.218944
cg00898683	-0.542585	6.77709e-05	0.0351235	chr2	N_Shore	DNMT3A	Body	0.0652792	0.0494316	0.0483707	0.242255	0.0330903
cg05888741	-0.542585	6.77709e-05	0.0351235	chr5	OpenSea	LOC101928651;C5orf64	TSS1500	0.651118	0.175907	0.676764	0.777916	0.231089
cg04671550	-0.542531	6.79079e-05	0.0351235	chr8	OpenSea		Intergenic	0.685375	0.183471	0.72497	0.726656	0.263408
cg06342406	-0.542476	6.80452e-05	0.0351235	chr10	OpenSea	SFMBT2	Body	0.6081	0.224984	0.603955	0.748784	0.346813
cg09615830	-0.542476	6.80452e-05	0.0351235	chr12	OpenSea	PPFIA2	Body	0.312569	0.154055	0.29988	0.600899	0.200117
cg20915818	0.542476	6.80452e-05	0.0351235	chr20	OpenSea	PLCB1	Body	0.903037	0.0147256	0.904197	0.0699145	0.0167029
cg25583580	-0.542476	6.80452e-05	0.0351235	chr17	N_Shore	SFRS2	3'UTR	0.177188	0.094211	0.13817	0.398534	0.0882262
cg10309230	-0.542421	6.81827e-05	0.0351235	chr13	OpenSea		Intergenic	0.460963	0.166701	0.459028	0.607993	0.234791
cg16863678	-0.542421	6.81827e-05	0.0351235	chr1	S_Shore	PMVK	TSS1500	0.221498	0.185891	0.150965	0.687626	0.261066
cg20941713	0.542421	6.81827e-05	0.0351235	chr1	OpenSea		Intergenic	0.875991	0.0309652	0.87972	0.148472	0.031209
cg24248680	-0.542421	6.81827e-05	0.0351235	chr10	OpenSea	FAM24B	5'UTR	0.769589	0.185028	0.840209	0.619195	0.252596
cg00169657	0.542367	6.83205e-05	0.0351235	chr5	OpenSea		Intergenic	0.82286	0.0450737	0.829492	0.204319	0.0465519
cg10762744	-0.542367	6.83205e-05	0.0351235	chr18	OpenSea	CTIF	Body	0.600698	0.257637	0.554752	0.800915	0.50812
cg18595418	-0.542367	6.83205e-05	0.0351235	chr14	N_Shore		Intergenic	0.284475	0.21526	0.212291	0.725121	0.355059
cg26539468	-0.542367	6.83205e-05	0.0351235	chr4	OpenSea	CCDC111	Body	0.740379	0.151741	0.791238	0.665746	0.153597
cg00386999	-0.542312	6.84585e-05	0.0351245	chr1	OpenSea	RYR2	Body	0.238202	0.132957	0.205381	0.599997	0.154919
cg26807095	-0.542312	6.84585e-05	0.0351245	chr6	OpenSea	GMDS	Body	0.429875	0.186327	0.405758	0.743758	0.261726
cg20129909	-0.542258	6.85968e-05	0.0351245	chr6	OpenSea		Intergenic	0.361783	0.15859	0.324715	0.594852	0.25062
cg05980523	0.542203	6.87353e-05	0.0351245	chr14	S_Shore		Intergenic	0.361707	0.184971	0.326721	0.790943	0.225663
cg12909116	0.542203	6.87353e-05	0.0351245	chr11	OpenSea		Intergenic	0.905458	0.016703	0.904101	0.0850145	0.0234573
cg19010846	-0.542203	6.87353e-05	0.0351245	chr3	N_Shelf	TRA2B	Body	0.0555991	0.032743	0.0479676	0.226657	0.0269181
cg02250581	-0.542148	6.88741e-05	0.0351245	chr10	OpenSea	C10orf54;CDH23	Body	0.466651	0.176038	0.463787	0.670665	0.275542
cg04584206	-0.542148	6.88741e-05	0.0351245	chr8	N_Shore	SORBS3	TSS1500	0.506002	0.18755	0.529301	0.690129	0.286632
cg13280079	-0.542148	6.88741e-05	0.0351245	chr17	Island	TBCD	Body	0.562339	0.114528	0.553819	0.493217	0.155456
cg21075378	-0.542148	6.88741e-05	0.0351245	chr18	N_Shore	PIAS2	Body	0.388689	0.174679	0.342164	0.730153	0.230414
cg09880921	-0.542094	6.90131e-05	0.0351245	chr15	OpenSea	IGF1R	Body	0.217593	0.123857	0.180328	0.540399	0.164119
cg03764808	-0.542039	6.91524e-05	0.0351245	chr2	OpenSea		Intergenic	0.414908	0.149781	0.351232	0.617186	0.189528
cg04649215	-0.542039	6.91524e-05	0.0351245	chr20	N_Shelf	KCNQ2	Body	0.554335	0.152335	0.534714	0.616454	0.209325
cg07452921	-0.542039	6.91524e-05	0.0351245	chr7	S_Shore	FAM3C	TSS1500	0.486236	0.19598	0.501635	0.762358	0.263461
cg10794946	0.542039	6.91524e-05	0.0351245	chr20	S_Shore	GPCPD1	TSS1500	0.897	0.0153043	0.896931	0.0966527	0.0167789
cg11419481	-0.542039	6.91524e-05	0.0351245	chr12	OpenSea	SLC38A4	Body	0.543031	0.170558	0.55745	0.674719	0.231474
cg02987388	0.541985	6.9292e-05	0.0351245	chr1	Island	CCDC17	Body	0.822345	0.0960606	0.860327	0.383729	0.120537
cg03763457	0.541985	6.9292e-05	0.0351245	chr1	OpenSea		Intergenic	0.876425	0.0290503	0.877532	0.125896	0.0395705
cg11088672	-0.541985	6.9292e-05	0.0351245	chr4	OpenSea		Intergenic	0.305559	0.152699	0.250356	0.603821	0.203323
cg12512564	0.541985	6.9292e-05	0.0351245	chr3	OpenSea	ST6GAL1	5'UTR	0.892957	0.0330598	0.896757	0.127445	0.0383909
cg14467966	-0.541985	6.9292e-05	0.0351245	chr4	OpenSea	PDGFC	Body	0.575347	0.229636	0.645387	0.842668	0.330691
cg00906174	0.54193	6.94318e-05	0.0351245	chr1	OpenSea		Intergenic	0.836906	0.0513548	0.847013	0.219002	0.0584541
cg07233014	0.54193	6.94318e-05	0.0351245	chr2	N_Shore	FOXD4L1	TSS1500	0.448948	0.0648596	0.447809	0.23882	0.0958202
cg18626907	-0.54193	6.94318e-05	0.0351245	chr1	OpenSea		Intergenic	0.508166	0.161938	0.500763	0.599499	0.238773
cg05037877	-0.541876	6.95719e-05	0.0351245	chr10	OpenSea		Intergenic	0.371614	0.192123	0.372312	0.785861	0.256728
cg06661467	-0.541876	6.95719e-05	0.0351245	chr1	OpenSea	MANEAL	3'UTR	0.805585	0.0700244	0.830897	0.293943	0.0655191
cg16777780	-0.541876	6.95719e-05	0.0351245	chr17	OpenSea	TIMP2	Body	0.0582369	0.0479859	0.0402671	0.276849	0.0419856
cg27196911	0.541876	6.95719e-05	0.0351245	chr20	OpenSea	SYS1-DBNDD2	Body	0.847356	0.0367	0.847168	0.160697	0.0450222
cg01593345	-0.541712	6.99937e-05	0.0352955	chr12	OpenSea	APOLD1	Body	0.0398681	0.0102068	0.0398525	0.0475217	0.0130496
cg00988841	-0.541657	7.01348e-05	0.0352955	chr10	S_Shore	INPP5A	Body	0.837109	0.170795	0.891891	0.721597	0.0314474
cg02953559	-0.541657	7.01348e-05	0.0352955	chr3	N_Shore	ADCY5	Body	0.457013	0.227053	0.401424	0.855894	0.328612
cg10800694	-0.541657	7.01348e-05	0.0352955	chr5	OpenSea	ARHGAP26	Body	0.382109	0.172281	0.351257	0.77028	0.200313
cg07701999	0.541657	7.01348e-05	0.0352955	chr1	OpenSea	THBS3	Body	0.937333	0.0131394	0.938696	0.0652409	0.0159582
cg05401590	-0.541603	7.02762e-05	0.0353441	chr2	OpenSea		Intergenic	0.463068	0.20179	0.451633	0.760087	0.309098
cg02908438	-0.541548	7.04178e-05	0.0353701	chr7	OpenSea	CPA1	Body	0.492187	0.257972	0.449689	0.787833	0.430409
cg23273864	-0.541548	7.04178e-05	0.0353701	chr17	N_Shelf		Intergenic	0.374072	0.110553	0.339582	0.449265	0.155273
cg10626548	-0.541439	7.07018e-05	0.0354338	chr1	OpenSea	PRUNE	5'UTR	0.500714	0.192344	0.494473	0.677104	0.291503
cg12735333	-0.541439	7.07018e-05	0.0354338	chr15	S_Shelf	PIAS1	Body	0.267536	0.14483	0.231046	0.558293	0.197241
cg04340567	0.541384	7.08442e-05	0.0354338	chr4	Island	SORCS2	Body	0.870737	0.0347892	0.87757	0.211431	0.0320295
cg20742130	-0.541384	7.08442e-05	0.0354338	chr14	N_Shore	MIS18BP1	5'UTR	0.183805	0.151052	0.120973	0.597304	0.111606
cg05888551	-0.54133	7.09869e-05	0.0354338	chr20	N_Shelf		Intergenic	0.680754	0.236641	0.727739	0.71156	0.459984
cg07794170	0.54133	7.09869e-05	0.0354338	chr1	OpenSea	KIAA1804	Body	0.851658	0.0528323	0.870696	0.223349	0.0533131
cg12600692	-0.54133	7.09869e-05	0.0354338	chr2	OpenSea	PLCL1	Body	0.548823	0.209851	0.53964	0.788631	0.365538
cg17267737	-0.54133	7.09869e-05	0.0354338	chr7	S_Shore		Intergenic	0.48525	0.220453	0.483979	0.7252	0.312892
cg25974484	0.54133	7.09869e-05	0.0354338	chr1	N_Shore	CABC1	Body	0.884503	0.0218412	0.887023	0.0946233	0.0336785
cg05739476	-0.541275	7.11299e-05	0.0354338	chr15	OpenSea	THSD4	3'UTR	0.213368	0.173239	0.154032	0.609163	0.276228
cg11099262	-0.541275	7.11299e-05	0.0354338	chr15	OpenSea	MEGF11	Body	0.434244	0.134782	0.427331	0.668214	0.171813
cg21606291	-0.541275	7.11299e-05	0.0354338	chr10	S_Shore	NET1	Body	0.558849	0.196277	0.556631	0.685674	0.318707
cg22673230	0.541275	7.11299e-05	0.0354338	chr1	OpenSea	ABL2	Body	0.762064	0.0663674	0.777627	0.294299	0.0721089
cg02426618	-0.541221	7.12731e-05	0.0354827	chr2	OpenSea	CCDC141	Body	0.74003	0.135473	0.775264	0.51328	0.164429
cg00121963	-0.541111	7.15603e-05	0.0355265	chr1	OpenSea		Intergenic	0.644994	0.196305	0.686653	0.70253	0.359855
cg06021558	0.541111	7.15603e-05	0.0355265	chr5	OpenSea	LOC340113	Body	0.897447	0.0266014	0.900925	0.173384	0.0236105
cg08443130	-0.541111	7.15603e-05	0.0355265	chr3	OpenSea	EEFSEC	Body	0.764521	0.154951	0.818265	0.632803	0.14072
cg20840042	0.541057	7.17043e-05	0.0355265	chr15	OpenSea	TCF12	Body	0.929324	0.0147884	0.933228	0.0724053	0.00976425
cg05135768	-0.541057	7.17043e-05	0.0355265	chr1	N_Shore		Intergenic	0.0401084	0.0373446	0.0344412	0.268463	0.0102091
cg24603695	-0.541057	7.17043e-05	0.0355265	chr17	Island	ALYREF;ANAPC11	Body	0.0182935	0.00462804	0.0175367	0.029884	0.00261161
cg03503942	-0.541002	7.18485e-05	0.0355265	chr20	N_Shore		Intergenic	0.0396352	0.0127216	0.0374751	0.0850339	0.0100006
cg08246405	-0.541002	7.18485e-05	0.0355265	chr5	OpenSea		Intergenic	0.666754	0.209857	0.747925	0.770407	0.218343
cg12885183	-0.541002	7.18485e-05	0.0355265	chr6	OpenSea		Intergenic	0.434671	0.149661	0.449901	0.713848	0.188505
cg11648594	0.541002	7.18485e-05	0.0355265	chr1	Island	MMP23A;MMP23B	TSS1500	0.276461	0.239843	0.184347	0.76842	0.42145
cg01539483	0.540948	7.19931e-05	0.0355265	chr4	OpenSea		Intergenic	0.680046	0.150741	0.692006	0.581392	0.256484
cg02746002	-0.540948	7.19931e-05	0.0355265	chr2	OpenSea		Intergenic	0.51242	0.220974	0.498699	0.758968	0.385776
cg23599026	-0.540948	7.19931e-05	0.0355265	chr10	OpenSea	SEC31B	Body	0.329112	0.106432	0.329994	0.431574	0.141868
cg25998745	-0.540948	7.19931e-05	0.0355265	chr8	OpenSea		Intergenic	0.407064	0.110515	0.402523	0.494081	0.149338
cg06154946	0.540893	7.21378e-05	0.0355534	chr20	OpenSea		Intergenic	0.915231	0.0156999	0.916905	0.069859	0.0194756
cg26023709	-0.540893	7.21378e-05	0.0355534	chr10	N_Shore	MRPL43;SEMA4G	Body	0.577634	0.152115	0.614732	0.579329	0.224753
cg11335495	0.540838	7.22829e-05	0.0355803	chr1	Island	GPN2	TSS200	0.0485934	0.00795284	0.04841	0.034558	0.0114074
cg12349241	0.540838	7.22829e-05	0.0355803	chr5	OpenSea	ICE1	Body	0.642521	0.106357	0.650661	0.449891	0.144921
cg10784813	-0.540784	7.24282e-05	0.0356073	chr16	Island	SOCS1	3'UTR	0.449005	0.172084	0.44662	0.66889	0.242897
cg26204042	0.540784	7.24282e-05	0.0356073	chr11	N_Shelf	RDX	5'UTR	0.877605	0.040695	0.886204	0.275599	0.0323657
cg08048577	-0.540729	7.25738e-05	0.0356566	chr13	S_Shore	TPP2	Body	0.410405	0.228773	0.42583	0.758076	0.367805
cg02161292	0.54062	7.28658e-05	0.0357109	chr5	Island	PCDHGA4;PCDHGA12;PCDHGA11;PCDHGA9;PCDHGA1;PCDHGB1;PCDHGB6;PCDHGB3;PCDHGB7;PCDHGA6;PCDHGA8;PCDHGA10;PCDHGA5;PCDHGB4;PCDHGA3;PCDHGA2;PCDHGB2;PCDHGA7;PCDHGB5	Body	0.764593	0.130268	0.797535	0.49247	0.221069
cg03761750	-0.54062	7.28658e-05	0.0357109	chr12	OpenSea	VWF	Body	0.160429	0.161894	0.0858288	0.704305	0.188318
cg07017875	0.54062	7.28658e-05	0.0357109	chr5	Island	PCDHGA4;PCDHGA9;PCDHGA1;PCDHGB1;PCDHGB6;PCDHGB3;PCDHGA6;PCDHGA8;PCDHGA5;PCDHGB4;PCDHGA3;PCDHGA2;PCDHGB2;PCDHGA7;PCDHGB5	Body	0.530171	0.194388	0.518387	0.707834	0.290988
cg27031754	-0.54062	7.28658e-05	0.0357109	chr5	OpenSea		Intergenic	0.480186	0.253601	0.435705	0.823746	0.457136
cg05163588	-0.540565	7.30122e-05	0.0357211	chr7	S_Shore	LIMK1	Body	0.096524	0.0707607	0.0760242	0.412377	0.051358
cg10309244	-0.540565	7.30122e-05	0.0357211	chr9	OpenSea	RECK	Body	0.699838	0.126188	0.710738	0.516434	0.165115
cg09557836	0.540511	7.31589e-05	0.0357211	chr5	OpenSea	CREBRF	5'UTR	0.838479	0.0477875	0.841426	0.225462	0.0446292
cg25015598	0.540511	7.31589e-05	0.0357211	chr1	OpenSea	CTSS	TSS1500	0.699024	0.0833269	0.706709	0.474813	0.0859009
cg06640123	-0.540511	7.31589e-05	0.0357211	chr10	OpenSea		Intergenic	0.375663	0.177069	0.337101	0.79287	0.199668
cg20623690	-0.540511	7.31589e-05	0.0357211	chr1	S_Shore	LOC101928977;SLC22A15	TSS1500	0.58752	0.230493	0.666247	0.739711	0.33859
cg05054468	-0.540456	7.33058e-05	0.0357263	chr15	Island	IGDCC3	Body	0.0409836	0.00792649	0.0401203	0.034498	0.0116238
cg24174962	-0.540456	7.33058e-05	0.0357263	chr19	S_Shore	LONP1;CATSPERD	TSS1500	0.219455	0.0942917	0.199607	0.429078	0.117375
cg04922154	0.540456	7.33058e-05	0.0357263	chr7	N_Shore	EVX1	Body	0.366667	0.173922	0.339037	0.606058	0.232385
cg02601252	0.540402	7.3453e-05	0.0357759	chr5	OpenSea	ZNF354A	3'UTR	0.858584	0.0263098	0.863316	0.134495	0.0261207
cg12721952	-0.540347	7.36005e-05	0.0358034	chr1	N_Shelf	PEX10	Body	0.432205	0.136817	0.405998	0.645996	0.160092
cg26582432	-0.540347	7.36005e-05	0.0358034	chr3	OpenSea	TMEM110-MUSTN1;TMEM110	Body	0.337826	0.0938708	0.332655	0.378943	0.118349
cg27642449	-0.540238	7.38962e-05	0.0358643	chr5	OpenSea	ARHGAP26	Body	0.42057	0.249082	0.451576	0.809873	0.429525
cg22613262	0.540238	7.38962e-05	0.0358643	chr1	OpenSea	LBR	Body	0.90052	0.0241597	0.903421	0.0988777	0.0294238
cg12123186	-0.540183	7.40445e-05	0.0358643	chr2	OpenSea		Intergenic	0.836807	0.0827928	0.857874	0.395278	0.0642474
cg15061827	-0.540183	7.40445e-05	0.0358643	chr1	OpenSea		Intergenic	0.76438	0.16436	0.826589	0.532246	0.248328
cg21195914	-0.540183	7.40445e-05	0.0358643	chr17	N_Shelf	ABR	Body	0.0741425	0.0227351	0.0698408	0.114841	0.0217839
cg26964989	-0.540183	7.40445e-05	0.0358643	chr9	N_Shore	LAMC3	TSS1500	0.110808	0.109161	0.0763728	0.492002	0.0771928
cg18400151	0.540183	7.40445e-05	0.0358643	chr1	OpenSea	RAB4A;SPHAR	Body	0.873396	0.0360157	0.882163	0.152759	0.0315854
cg18251218	-0.540129	7.41931e-05	0.0359141	chr1	OpenSea		Intergenic	0.216428	0.101897	0.193093	0.401731	0.104386
cg07782634	-0.540074	7.43419e-05	0.035942	chr2	OpenSea		Intergenic	0.113921	0.0638608	0.0962507	0.270209	0.0683369
cg20918386	0.540074	7.43419e-05	0.035942	chr14	OpenSea		Intergenic	0.572758	0.162174	0.600662	0.597911	0.250997
cg05775709	-0.54002	7.4491e-05	0.0359478	chr9	OpenSea	PTPRD	TSS1500	0.559848	0.199408	0.534687	0.77249	0.286654
cg13010797	-0.54002	7.4491e-05	0.0359478	chr3	N_Shore	KBTBD5	TSS1500	0.0828719	0.044756	0.0689665	0.193405	0.0591604
cg24577678	0.54002	7.4491e-05	0.0359478	chr1	OpenSea		Intergenic	0.927627	0.00905798	0.92928	0.0333833	0.013926
cg07168940	-0.539965	7.46404e-05	0.0359818	chr13	OpenSea		Intergenic	0.393824	0.169166	0.377368	0.637808	0.234333
cg01068044	-0.53991	7.479e-05	0.0359818	chr13	OpenSea	SLC7A1	Body	0.497245	0.200833	0.462455	0.795286	0.273781
cg01128247	-0.53991	7.479e-05	0.0359818	chr20	OpenSea		Intergenic	0.0490568	0.0163897	0.0466142	0.0813794	0.0153473
cg15894182	0.53991	7.479e-05	0.0359818	chr1	OpenSea	SYT14	Body	0.817933	0.0559622	0.838971	0.273855	0.0719543
cg23826570	-0.53991	7.479e-05	0.0359818	chr12	OpenSea		Intergenic	0.693115	0.19095	0.720015	0.753301	0.276334
cg03900021	0.539856	7.49399e-05	0.035988	chr12	OpenSea	GNS	Body	0.852329	0.0610619	0.863407	0.339706	0.0511255
cg00819417	-0.539856	7.49399e-05	0.035988	chr17	OpenSea	NF1	Body	0.442366	0.220784	0.430266	0.730615	0.409872
cg08834287	-0.539856	7.49399e-05	0.035988	chr1	OpenSea	LRRC42	Body	0.67036	0.152437	0.67976	0.523982	0.260273
cg06799265	0.539747	7.52406e-05	0.0361103	chr1	OpenSea	MAEL	Body	0.888385	0.0348194	0.89883	0.148969	0.032089
cg15038529	-0.539692	7.53914e-05	0.0361606	chr11	OpenSea		Intergenic	0.118112	0.0743119	0.100437	0.351938	0.0570712
cg04125273	-0.539583	7.56937e-05	0.0362614	chr16	OpenSea	ZG16	Body	0.454037	0.171848	0.463266	0.6646	0.228521
cg06928855	-0.539583	7.56937e-05	0.0362614	chr2	OpenSea	MROH2A	Body	0.273286	0.10715	0.245687	0.521527	0.116717
cg08627203	-0.539528	7.58453e-05	0.0363119	chr11	OpenSea	SNORA54;NAP1L4	TSS1500	0.693743	0.125319	0.736028	0.484426	0.175234
cg12972673	-0.539474	7.59971e-05	0.0363404	chr2	OpenSea	COL6A3	5'UTR	0.314349	0.107669	0.304994	0.692458	0.0932605
cg19561055	0.539474	7.59971e-05	0.0363404	chr1	OpenSea		Intergenic	0.936419	0.00796329	0.93839	0.0332146	0.0105785
cg07505964	-0.539419	7.61493e-05	0.036369	chr17	N_Shelf	SKA2;MIR301A	Body	0.465238	0.192032	0.462972	0.720349	0.318167
cg07628577	0.539419	7.61493e-05	0.036369	chr5	Island	PCDHGA4;PCDHGA6;PCDHGA1;PCDHGA5;PCDHGB1;PCDHGB4;PCDHGA3;PCDHGA2;PCDHGA8;PCDHGA7;PCDHGB2;PCDHGB3	Body	0.492758	0.195812	0.498372	0.807935	0.328033
cg19203015	0.539365	7.63017e-05	0.0364197	chr1	OpenSea	GALNT2	Body	0.897986	0.0245406	0.901107	0.10821	0.0275946
cg11609556	0.53931	7.64544e-05	0.0364704	chr17	N_Shore	FLJ90757	Body	0.853798	0.0752242	0.86661	0.371333	0.0973522
cg13217374	-0.539255	7.66073e-05	0.0364992	chr3	OpenSea	ERC2	Body	0.523112	0.211836	0.507165	0.732974	0.319337
cg03331258	0.539255	7.66073e-05	0.0364992	chr1	Island	KIF2C	1stExon	0.0205409	0.00301537	0.0204988	0.0136437	0.00357748
cg14283447	-0.539201	7.67606e-05	0.0365127	chr21	OpenSea	TFF3	1stExon	0.510034	0.17777	0.511456	0.763368	0.260364
cg15717165	-0.539201	7.67606e-05	0.0365127	chr1	S_Shelf	NKAIN1	Body	0.0935491	0.0378278	0.084539	0.159578	0.0362117
cg10536349	-0.539146	7.69141e-05	0.0365127	chr17	OpenSea	SPAG9	Body	0.544751	0.238366	0.537935	0.84938	0.381189
cg14161400	-0.539146	7.69141e-05	0.0365127	chr6	N_Shore	NDUFAF4	Body	0.617393	0.174009	0.629423	0.723168	0.27026
cg25371272	-0.539146	7.69141e-05	0.0365127	chr3	OpenSea	TCTEX1D2	Body	0.463739	0.153676	0.473315	0.638177	0.208542
cg05155215	0.539146	7.69141e-05	0.0365127	chr1	OpenSea		Intergenic	0.833728	0.0470436	0.846098	0.232435	0.0577973
cg26521404	0.539092	7.70679e-05	0.0365197	chr7	Island	HOXA9	1stExon	0.0927847	0.145288	0.0263477	0.551956	0.0346746
cg16263005	-0.539092	7.70679e-05	0.0365197	chr4	OpenSea		Intergenic	0.682945	0.164727	0.771145	0.656627	0.223993
cg16742481	-0.539092	7.70679e-05	0.0365197	chr4	OpenSea		Intergenic	0.172961	0.0612556	0.170276	0.253354	0.0769506
cg01966066	-0.539037	7.7222e-05	0.0365267	chr17	OpenSea	GAS7	Body	0.654616	0.205512	0.671074	0.772428	0.332672
cg10635645	-0.539037	7.7222e-05	0.0365267	chr12	N_Shore	APOLD1	Body	0.38681	0.183805	0.369758	0.839308	0.224
cg21979250	-0.539037	7.7222e-05	0.0365267	chr17	OpenSea	RECQL5	Body	0.292863	0.140226	0.280653	0.64303	0.145903
cg10532179	-0.538982	7.73764e-05	0.0365777	chr19	S_Shore	ZNF565;ZNF146	TSS1500	0.0284243	0.0060401	0.027824	0.0269526	0.00780767
cg27330628	-0.538928	7.7531e-05	0.0366289	chr3	OpenSea	PLA1A	Body	0.404213	0.131828	0.383904	0.505398	0.152234
cg07111861	-0.538819	7.78412e-05	0.0366521	chr15	OpenSea	CGNL1	Body	0.532624	0.160689	0.526015	0.733225	0.232807
cg23492309	-0.538819	7.78412e-05	0.0366521	chr1	N_Shelf	LINC01140	TSS200	0.468471	0.110666	0.470354	0.499989	0.119296
cg09509553	0.538764	7.79967e-05	0.0366521	chr1	N_Shore	RGS7	Body	0.928034	0.0103766	0.928247	0.0457671	0.0099924
cg16753167	0.538764	7.79967e-05	0.0366521	chr13	OpenSea	MCF2L	Body	0.955615	0.023193	0.961132	0.105077	0.0301961
cg19493077	-0.538764	7.79967e-05	0.0366521	chr5	OpenSea		Intergenic	0.0465417	0.0208917	0.0431418	0.0953209	0.0254404
cg20466166	0.538764	7.79967e-05	0.0366521	chr1	S_Shore	CCDC28B	5'UTR	0.0812776	0.0125353	0.0819677	0.078412	0.0114817
cg04239613	-0.53871	7.81525e-05	0.0366521	chr6	S_Shore	SOD2	TSS1500	0.443837	0.204457	0.449066	0.745728	0.326778
cg15404179	-0.53871	7.81525e-05	0.0366521	chr15	OpenSea	LRRC49	Body	0.413295	0.16953	0.417491	0.687847	0.245038
cg24143463	-0.53871	7.81525e-05	0.0366521	chr8	OpenSea	PSD3	Body	0.378933	0.155965	0.362328	0.625467	0.252118
cg25734913	0.538655	7.83086e-05	0.0366521	chr5	Island		Intergenic	0.351109	0.172498	0.311106	0.741429	0.251918
cg08857818	-0.538655	7.83086e-05	0.0366521	chr11	N_Shore	GLB1L2	Body	0.514934	0.127325	0.531168	0.547197	0.139863
cg12120430	-0.538655	7.83086e-05	0.0366521	chr3	OpenSea	LPP	5'UTR	0.424342	0.15754	0.38961	0.587277	0.237472
cg16706942	-0.538655	7.83086e-05	0.0366521	chr11	OpenSea		Intergenic	0.475282	0.159045	0.497723	0.652675	0.199625
cg17342247	-0.538655	7.83086e-05	0.0366521	chr17	S_Shore	CTNS;SHPK	5'UTR	0.0949288	0.0492933	0.0795902	0.241873	0.0358209
cg22234239	-0.538655	7.83086e-05	0.0366521	chr10	OpenSea	ZMIZ1	Body	0.800744	0.12782	0.84153	0.637336	0.104941
cg04785187	-0.5386	7.84649e-05	0.0366521	chr14	OpenSea	CCDC85C	Body	0.455569	0.146222	0.420309	0.56142	0.184773
cg18204120	-0.5386	7.84649e-05	0.0366521	chr14	OpenSea		Intergenic	0.423772	0.185789	0.405352	0.679312	0.305065
cg21562812	0.5386	7.84649e-05	0.0366521	chr11	OpenSea	CTSC	Body	0.90509	0.0190973	0.905129	0.0934696	0.0221645
cg23475474	-0.5386	7.84649e-05	0.0366521	chr17	OpenSea	AXIN2	Body	0.260132	0.0692603	0.2523	0.364532	0.0870171
cg00067941	-0.538546	7.86215e-05	0.0366817	chr15	OpenSea		Intergenic	0.406044	0.161574	0.396087	0.704419	0.169469
cg08719081	0.538546	7.86215e-05	0.0366817	chr1	S_Shore	ALX3	TSS1500	0.748478	0.20714	0.839944	0.638144	0.348169
cg04083035	-0.538491	7.87785e-05	0.0366897	chr1	OpenSea	LOC101929023	Body	0.832513	0.101804	0.868045	0.429213	0.0633285
cg16538874	-0.538491	7.87785e-05	0.0366897	chr14	OpenSea	WDR25	Body	0.858506	0.103366	0.903563	0.40262	0.0978337
cg24550688	-0.538491	7.87785e-05	0.0366897	chr1	OpenSea	NOS1AP	Body	0.714121	0.118069	0.71283	0.453801	0.182703
cg03014241	-0.538437	7.89357e-05	0.0367194	chr16	Island	SOCS1	3'UTR	0.526646	0.210064	0.475435	0.824277	0.321708
cg06874144	-0.538437	7.89357e-05	0.0367194	chr2	N_Shore	CAB39	TSS1500	0.372331	0.178112	0.368276	0.745069	0.223526
cg13000789	-0.538382	7.90932e-05	0.0367276	chr6	OpenSea	DST	Body	0.712415	0.192742	0.742564	0.585993	0.320154
cg23317442	-0.538382	7.90932e-05	0.0367276	chr8	OpenSea	ZC3H3	Body	0.486897	0.106888	0.471477	0.47703	0.0982648
cg24561911	-0.538382	7.90932e-05	0.0367276	chr2	OpenSea	TTC7A	Body	0.489387	0.171334	0.485224	0.853341	0.234687
cg02509745	-0.538327	7.9251e-05	0.0367575	chr5	N_Shore	CLK4	5'UTR	0.0429643	0.0305193	0.0370318	0.216446	0.00999789
cg18077378	-0.538327	7.9251e-05	0.0367575	chr1	N_Shore	USP21	TSS1500	0.244298	0.0827913	0.234513	0.40702	0.0842482
cg10928373	-0.538273	7.9409e-05	0.0367874	chr17	OpenSea	KSR1	5'UTR	0.198131	0.106273	0.18913	0.588593	0.0881561
cg23114476	0.538273	7.9409e-05	0.0367874	chr5	OpenSea		Intergenic	0.903299	0.017689	0.904817	0.0811015	0.020884
cg04569915	-0.538218	7.95674e-05	0.0368174	chr15	OpenSea	LOC101928694;LIPC	Body	0.582386	0.246695	0.607372	0.762515	0.427499
cg23024959	-0.538218	7.95674e-05	0.0368174	chr6	OpenSea		Intergenic	0.434898	0.196201	0.402037	0.765204	0.255047
cg11758853	0.538164	7.97261e-05	0.0368692	chr1	OpenSea	EFCAB2	Body	0.877203	0.0305141	0.884434	0.13135	0.0394769
cg22394530	0.538109	7.9885e-05	0.0368993	chr1	S_Shelf		Intergenic	0.876338	0.0474289	0.889416	0.291243	0.0377566
cg22488492	-0.538109	7.9885e-05	0.0368993	chr6	S_Shore	FUCA2	TSS200	0.882664	0.121509	0.940013	0.494938	0.118795
cg10803302	-0.538055	8.00442e-05	0.0369079	chr1	OpenSea	ZBTB41	Body	0.542828	0.185771	0.536082	0.579473	0.343425
cg22851977	-0.538055	8.00442e-05	0.0369079	chr6	OpenSea	GMDS	Body	0.361238	0.129271	0.348975	0.666087	0.162211
cg26884161	0.538055	8.00442e-05	0.0369079	chr1	S_Shelf		Intergenic	0.742013	0.0700161	0.75359	0.316168	0.0777831
cg14191134	-0.538	8.02037e-05	0.0369382	chr10	S_Shore	LOC283050	Body	0.128852	0.0802177	0.106452	0.334231	0.111262
cg15852150	-0.538	8.02037e-05	0.0369382	chr12	N_Shore	PRICKLE1	5'UTR	0.414143	0.204874	0.409714	0.704915	0.346801
cg12081304	-0.537891	8.05236e-05	0.0370205	chr2	OpenSea		Intergenic	0.525454	0.168534	0.520073	0.699413	0.253733
cg16947138	-0.537891	8.05236e-05	0.0370205	chr11	OpenSea	FLJ32810	Body	0.390231	0.154438	0.394599	0.594813	0.236977
cg25775721	-0.537891	8.05236e-05	0.0370205	chr1	OpenSea	SNHG3;SNHG3-RCC1	TSS1500	0.160627	0.183378	0.0927323	0.794328	0.0564212
cg11498652	-0.537836	8.0684e-05	0.0370726	chr5	N_Shore	RPL37	Body	0.0844613	0.0276326	0.0800919	0.12407	0.0248603
cg02380561	0.537782	8.08447e-05	0.0370815	chr20	S_Shore		Intergenic	0.914675	0.0167584	0.918407	0.0834522	0.0172378
cg04583448	-0.537782	8.08447e-05	0.0370815	chr8	OpenSea	CPQ	Body	0.68873	0.191794	0.740283	0.688478	0.318396
cg19996272	-0.537782	8.08447e-05	0.0370815	chr3	N_Shore	TRIM59	5'UTR	0.242312	0.215189	0.178165	0.823152	0.197026
cg04246070	-0.537672	8.1167e-05	0.037137	chr10	OpenSea		Intergenic	0.221845	0.0879341	0.202976	0.46951	0.0949304
cg02367091	-0.537618	8.13285e-05	0.037137	chr9	OpenSea	NANS	Body	0.531787	0.174625	0.541655	0.663913	0.266106
cg02492567	-0.537618	8.13285e-05	0.037137	chr2	OpenSea	RAPGEF4	Body	0.431295	0.160984	0.390336	0.553679	0.256337
cg12491193	0.537618	8.13285e-05	0.037137	chr19	N_Shore	PPP1R13L	Body	0.663143	0.060698	0.66893	0.314002	0.057769
cg24867425	-0.537618	8.13285e-05	0.037137	chr1	OpenSea		Intergenic	0.205556	0.106828	0.159565	0.450248	0.1176
cg08939521	0.537563	8.14904e-05	0.037137	chr10	Island		Intergenic	0.12777	0.163575	0.0500235	0.746405	0.105929
cg16715727	-0.537563	8.14904e-05	0.037137	chr18	OpenSea	PIEZO2	Body	0.754124	0.18695	0.846538	0.755106	0.248516
cg24175137	-0.537563	8.14904e-05	0.037137	chr3	OpenSea	FGF12	Body	0.555986	0.1767	0.59909	0.684689	0.223774
cg09932754	-0.537509	8.16525e-05	0.037137	chr9	OpenSea		Intergenic	0.642699	0.209541	0.692445	0.731788	0.318212
cg15952954	0.537509	8.16525e-05	0.037137	chr17	OpenSea		Intergenic	0.887418	0.018397	0.891036	0.0770823	0.0193164
cg18688062	-0.537509	8.16525e-05	0.037137	chr6	N_Shore	PSORS1C3	TSS1500	0.596633	0.205248	0.642941	0.720899	0.321175
cg00030476	0.537454	8.1815e-05	0.037137	chr1	N_Shore	PRKAB2	Body	0.907574	0.0175461	0.909051	0.0818187	0.0220226
cg18525240	0.537454	8.1815e-05	0.037137	chr5	OpenSea	CTNND2	Body	0.904978	0.016845	0.906317	0.0781694	0.0198201
cg25975621	0.537454	8.1815e-05	0.037137	chr1	Island	ESRRG	TSS200	0.156667	0.152493	0.092053	0.671773	0.126119
cg27627854	0.537454	8.1815e-05	0.037137	chr11	OpenSea	ATM	Body	0.836631	0.0481792	0.849132	0.28007	0.0652875
cg07935357	-0.537454	8.1815e-05	0.037137	chr17	OpenSea	PEMT	Body	0.331532	0.135336	0.314545	0.777304	0.157236
cg19537111	-0.537454	8.1815e-05	0.037137	chr1	OpenSea		Intergenic	0.292048	0.164734	0.243975	0.678435	0.17926
cg24077828	-0.537454	8.1815e-05	0.037137	chr2	OpenSea	AGAP1	Body	0.541206	0.218379	0.601616	0.707852	0.376469
cg04613777	-0.537399	8.19777e-05	0.0371466	chr11	OpenSea		Intergenic	0.0456447	0.0136983	0.0433578	0.073156	0.0141121
cg17047443	-0.537399	8.19777e-05	0.0371466	chr12	S_Shore	PCBP2	5'UTR	0.227576	0.0968643	0.212445	0.486199	0.107402
cg26434250	0.537399	8.19777e-05	0.0371466	chr1	OpenSea	C1orf21	5'UTR	0.919656	0.0153189	0.920012	0.0721044	0.0208799
cg01603981	-0.537345	8.21407e-05	0.037199	chr5	OpenSea	MSH3	Body	0.685163	0.19695	0.707462	0.759901	0.219126
cg25793831	-0.53729	8.23041e-05	0.0372301	chr2	N_Shore	ARMC9	TSS1500	0.0339958	0.0082795	0.0330455	0.0387157	0.00839008
cg09962985	0.53729	8.23041e-05	0.0372301	chr11	OpenSea		Intergenic	0.837726	0.0400004	0.847942	0.181015	0.0526694
cg25811273	0.537236	8.24677e-05	0.0372386	chr22	S_Shore	CELSR1	Body	0.909467	0.0172302	0.910872	0.0674376	0.023651
cg23056271	-0.537236	8.24677e-05	0.0372386	chr5	OpenSea		Intergenic	0.439014	0.23859	0.4441	0.811432	0.323304
cg01234251	-0.537181	8.26316e-05	0.0372386	chr11	OpenSea		Intergenic	0.598889	0.220032	0.594285	0.787692	0.401718
cg09236982	0.537181	8.26316e-05	0.0372386	chr1	OpenSea		Intergenic	0.852309	0.0619703	0.867432	0.302204	0.0634545
cg13777294	-0.537181	8.26316e-05	0.0372386	chr20	N_Shore	ACSS2	Body	0.0436016	0.0334562	0.037091	0.233512	0.013867
cg25605289	-0.537181	8.26316e-05	0.0372386	chr1	OpenSea		Intergenic	0.0582577	0.0285903	0.054685	0.147096	0.0320716
cg03900431	0.537127	8.27958e-05	0.0372386	chr1	OpenSea	RABGAP1L	Body	0.840985	0.0475615	0.846293	0.204543	0.0599465
cg07319375	-0.537127	8.27958e-05	0.0372386	chr1	OpenSea	CHD5	Body	0.128595	0.113765	0.0909679	0.488402	0.0492825
cg12375649	-0.537127	8.27958e-05	0.0372386	chr7	OpenSea		Intergenic	0.777151	0.0891685	0.794248	0.430976	0.105132
cg17138798	-0.537127	8.27958e-05	0.0372386	chr20	OpenSea		Intergenic	0.356196	0.190328	0.307041	0.810627	0.236611
cg04812745	-0.537072	8.29604e-05	0.0372913	chr19	S_Shore	EID2	TSS1500	0.507653	0.2184	0.483725	0.718776	0.373648
cg16243019	0.537017	8.31252e-05	0.0373014	chr7	S_Shore	DLX6AS;DLX6	Body	0.350388	0.176437	0.364665	0.666721	0.275338
cg08655953	-0.537017	8.31252e-05	0.0373014	chr1	OpenSea	PLCH2	Body	0.892743	0.13796	0.952443	0.559119	0.0629623
cg13911269	-0.537017	8.31252e-05	0.0373014	chr15	N_Shore	CASC4	TSS1500	0.0488812	0.0179813	0.045018	0.0843513	0.012733
cg05095466	0.536908	8.34557e-05	0.0373643	chr5	N_Shore	C5orf42	Body	0.810351	0.0688365	0.828597	0.359405	0.0510151
cg19959041	-0.536908	8.34557e-05	0.0373643	chr11	OpenSea		Intergenic	0.468608	0.162377	0.457145	0.653811	0.198499
cg00737593	-0.536854	8.36214e-05	0.0373643	chr1	N_Shore	SLC2A1	Body	0.776458	0.201696	0.867218	0.732778	0.153674
cg01348570	-0.536854	8.36214e-05	0.0373643	chr4	Island	UBA6;LOC550112	Body	0.0530847	0.0133344	0.0516276	0.052695	0.0170867
cg10199250	0.536854	8.36214e-05	0.0373643	chr5	Island	LVRN	TSS1500	0.206384	0.112903	0.167763	0.424046	0.117126
cg16909365	0.536854	8.36214e-05	0.0373643	chr1	OpenSea	POU2F1	Body	0.902436	0.0220052	0.906658	0.0990872	0.0227364
cg18217136	0.536854	8.36214e-05	0.0373643	chr20	S_Shore	BLCAP	TSS1500	0.653026	0.0874018	0.668204	0.482303	0.0850866
cg19991780	0.536799	8.37874e-05	0.0373643	chr3	OpenSea	RAB7A	3'UTR	0.926883	0.0222688	0.929924	0.158238	0.00986895
cg05056497	-0.536799	8.37874e-05	0.0373643	chr21	OpenSea	RCAN1	5'UTR	0.183059	0.102629	0.170474	0.596567	0.127139
cg12691651	-0.536799	8.37874e-05	0.0373643	chr15	N_Shore	ADPGK	Body	0.161337	0.0978961	0.145169	0.448193	0.101589
cg15616522	-0.536799	8.37874e-05	0.0373643	chr17	N_Shore	RPTOR	Body	0.660268	0.189511	0.686268	0.616471	0.351351
cg00615033	-0.536744	8.39538e-05	0.0373961	chr18	OpenSea	COLEC12	Body	0.651731	0.174579	0.679805	0.671284	0.229653
cg04854052	-0.536744	8.39538e-05	0.0373961	chr5	OpenSea	ARHGAP26	Body	0.489109	0.206868	0.48294	0.785971	0.29303
cg04009816	0.53669	8.41204e-05	0.0374491	chr11	OpenSea	C11orf88	Body	0.653334	0.100136	0.689078	0.417724	0.124329
cg12611243	-0.536635	8.42873e-05	0.0374496	chr5	OpenSea	NDST1	5'UTR	0.261053	0.219922	0.197506	0.801278	0.199815
cg00316875	0.536635	8.42873e-05	0.0374496	chr18	Island		Intergenic	0.622974	0.147881	0.661111	0.596989	0.248182
cg22875447	0.536635	8.42873e-05	0.0374496	chr1	OpenSea	PTPRC	Body	0.865208	0.0494685	0.877703	0.235882	0.0455442
cg10417901	-0.536581	8.44545e-05	0.0374496	chr1	OpenSea	SLC6A17	5'UTR	0.386903	0.228649	0.369819	0.80998	0.359552
cg11425547	-0.536581	8.44545e-05	0.0374496	chr7	OpenSea	CACNA2D1	Body	0.339795	0.23165	0.268214	0.811886	0.300485
cg13093380	-0.536581	8.44545e-05	0.0374496	chr2	OpenSea	ALK	Body	0.368504	0.163618	0.334963	0.735441	0.249952
cg14429381	-0.536581	8.44545e-05	0.0374496	chr9	OpenSea	MURC	Body	0.654322	0.204623	0.628477	0.763976	0.348986
cg12918473	0.536526	8.4622e-05	0.0374542	chr7	N_Shore	WNT2	Body	0.222395	0.200552	0.108999	0.665421	0.322435
cg13368134	-0.536526	8.4622e-05	0.0374542	chr1	N_Shore	C1orf35	3'UTR	0.876832	0.0613723	0.889175	0.379081	0.033552
cg08975523	-0.536472	8.47899e-05	0.0374542	chr21	OpenSea	RCAN1	TSS200	0.216033	0.125061	0.195379	0.646263	0.125091
cg10600594	-0.536472	8.47899e-05	0.0374542	chr6	OpenSea	TRIM26	5'UTR	0.888918	0.0771168	0.914255	0.368541	0.0180146
cg24964350	-0.536417	8.4958e-05	0.0374542	chr6	S_Shore	NOTCH4	Body	0.665301	0.164821	0.705248	0.652516	0.228042
cg08162092	0.536417	8.4958e-05	0.0374542	chr5	OpenSea		Intergenic	0.941823	0.00791482	0.943465	0.0439173	0.00746049
cg18823832	0.536417	8.4958e-05	0.0374542	chr5	OpenSea	ZNF354C	Body	0.888102	0.0195421	0.891066	0.0870112	0.0214128
cg01136241	0.536362	8.51264e-05	0.0374542	chr17	OpenSea		Intergenic	0.81643	0.0521766	0.821518	0.258048	0.0601069
cg22928386	0.536362	8.51264e-05	0.0374542	chr2	S_Shore		Intergenic	0.654471	0.186775	0.679317	0.73843	0.232937
cg00027712	-0.536362	8.51264e-05	0.0374542	chr13	OpenSea	DOCK9	Body	0.450687	0.180953	0.442761	0.635696	0.317051
cg01973920	-0.536362	8.51264e-05	0.0374542	chr5	OpenSea		Intergenic	0.214941	0.131733	0.177491	0.660235	0.110083
cg00873453	-0.536308	8.52952e-05	0.0374542	chr1	OpenSea	RGSL1	Body	0.191863	0.0875415	0.175213	0.379741	0.112859
cg02878289	-0.536308	8.52952e-05	0.0374542	chr14	OpenSea	INF2	Body	0.528791	0.182013	0.530369	0.699279	0.261377
cg08408737	-0.536308	8.52952e-05	0.0374542	chr1	OpenSea		Intergenic	0.602724	0.153347	0.60537	0.653912	0.201253
cg08880817	-0.536308	8.52952e-05	0.0374542	chr6	N_Shore	TXNDC5	Body	0.161848	0.11409	0.122203	0.530264	0.0727675
cg17566867	0.536308	8.52952e-05	0.0374542	chr22	N_Shelf	KCNJ4	5'UTR	0.737645	0.0309269	0.737708	0.133487	0.045757
cg23911417	0.536308	8.52952e-05	0.0374542	chr1	OpenSea	LIN9	Body	0.842536	0.0405473	0.849198	0.175786	0.0488823
cg05452558	-0.536253	8.54642e-05	0.0374542	chr4	OpenSea		Intergenic	0.574196	0.198152	0.641274	0.728018	0.260366
cg19290238	-0.536253	8.54642e-05	0.0374542	chr2	N_Shore	NGEF	Body	0.848409	0.118366	0.895277	0.654315	0.0643443
cg26953137	-0.536253	8.54642e-05	0.0374542	chr17	S_Shelf		Intergenic	0.307835	0.122625	0.305865	0.458466	0.161844
cg26976239	-0.536253	8.54642e-05	0.0374542	chr7	OpenSea		Intergenic	0.100892	0.0686355	0.0636536	0.216446	0.0850038
cg00105189	-0.536199	8.56336e-05	0.0374867	chr2	OpenSea	KLHL29	5'UTR	0.269479	0.204084	0.207712	0.722606	0.267214
cg25397029	0.536199	8.56336e-05	0.0374867	chr10	Island	ANKRD2	Body	0.68275	0.15562	0.737386	0.560456	0.26303
cg03240117	-0.536144	8.58032e-05	0.0374894	chr12	OpenSea		Intergenic	0.0624586	0.0268352	0.0575903	0.141698	0.0304157
cg16637519	-0.536144	8.58032e-05	0.0374894	chr6	OpenSea		Intergenic	0.770241	0.10942	0.799975	0.431241	0.147515
cg17700078	0.536144	8.58032e-05	0.0374894	chr18	OpenSea	ZNF516	Body	0.874373	0.0376963	0.880632	0.209189	0.0363009
cg07239399	-0.536089	8.59732e-05	0.0374894	chr10	OpenSea	PROSER2-AS1	Body	0.401454	0.180869	0.40063	0.747755	0.252983
cg15318753	-0.536089	8.59732e-05	0.0374894	chr2	S_Shore	SPATS2L	1stExon	0.496486	0.180076	0.489567	0.727691	0.224164
cg24859127	-0.536089	8.59732e-05	0.0374894	chr11	OpenSea		Intergenic	0.402837	0.164066	0.408093	0.720352	0.232196
cg27300028	-0.536089	8.59732e-05	0.0374894	chr13	S_Shelf	CLYBL	Body	0.325542	0.184135	0.294086	0.812019	0.242232
cg06312283	0.536035	8.61435e-05	0.0375429	chr11	N_Shore	PAX6	TSS1500	0.191917	0.182893	0.140454	0.68098	0.166932
cg18629060	-0.53598	8.63141e-05	0.0375876	chr5	OpenSea	STK10	Body	0.201367	0.0483182	0.194784	0.204243	0.0677119
cg04496895	-0.535926	8.6485e-05	0.0375876	chr10	N_Shelf	SVIL	5'UTR	0.735973	0.195349	0.808156	0.78896	0.247394
cg13648373	-0.535926	8.6485e-05	0.0375876	chr5	Island	IL6ST	TSS1500	0.00716033	0.00225643	0.00697216	0.0115661	0.00263068
cg15668697	0.535926	8.6485e-05	0.0375876	chr20	OpenSea	ATP9A	Body	0.635861	0.192698	0.707835	0.703921	0.304574
cg20295581	-0.535926	8.6485e-05	0.0375876	chr11	OpenSea	UVRAG	Body	0.374223	0.19003	0.331402	0.769841	0.278632
cg16709694	-0.535871	8.66562e-05	0.0375997	chr4	OpenSea	SPARCL1	5'UTR	0.75223	0.205638	0.869945	0.611137	0.350864
cg22153799	-0.535871	8.66562e-05	0.0375997	chr7	N_Shelf		Intergenic	0.599124	0.293676	0.644158	0.868998	0.621346
cg09237771	0.535871	8.66562e-05	0.0375997	chr17	OpenSea	KLHL11	3'UTR	0.850668	0.022977	0.853198	0.0797036	0.033864
cg04598774	0.535762	8.69995e-05	0.0376618	chr11	S_Shore	PAX6	Body	0.324729	0.19968	0.301123	0.63308	0.357836
cg01289544	-0.535762	8.69995e-05	0.0376618	chr2	Island	SUPT7L;SLC4A1AP	TSS1500	0.23901	0.218398	0.135134	0.769719	0.291668
cg06209576	-0.535762	8.69995e-05	0.0376618	chr1	OpenSea		Intergenic	0.140445	0.0883179	0.117465	0.484386	0.0686845
cg10231115	-0.535762	8.69995e-05	0.0376618	chr21	OpenSea	PFKL	5'UTR	0.484829	0.16858	0.455273	0.624356	0.22948
cg12075145	-0.535653	8.73441e-05	0.0376618	chr12	OpenSea		Intergenic	0.434357	0.179977	0.424706	0.689703	0.277889
cg15406709	-0.535653	8.73441e-05	0.0376618	chr11	N_Shelf	TSPAN4	5'UTR	0.659629	0.128534	0.708078	0.543749	0.196109
cg24850219	-0.535653	8.73441e-05	0.0376618	chr1	N_Shelf	PEX10	Body	0.672134	0.188793	0.645717	0.599241	0.343553
cg25742037	-0.535653	8.73441e-05	0.0376618	chr11	OpenSea	INS-IGF2;IGF2	Body	0.231292	0.111485	0.214119	0.554986	0.14395
cg11505419	0.535653	8.73441e-05	0.0376618	chr11	OpenSea	MTMR2	Body	0.893976	0.0212768	0.895757	0.101786	0.0244852
cg15555527	0.535653	8.73441e-05	0.0376618	chr4	Island	ANTXR2	Body	0.67743	0.259904	0.80972	0.872281	0.450686
cg06828415	-0.535598	8.75168e-05	0.0376618	chr11	OpenSea		Intergenic	0.255769	0.111334	0.244574	0.614267	0.127193
cg09592121	-0.535598	8.75168e-05	0.0376618	chr15	OpenSea	DNAJC17	Body	0.833264	0.0973777	0.872631	0.359601	0.118991
cg12664323	-0.535598	8.75168e-05	0.0376618	chr1	N_Shore	CAPZA1;ST7L	TSS1500	0.112791	0.170026	0.0436434	0.692471	0.0473399
cg25529942	-0.535598	8.75168e-05	0.0376618	chr3	OpenSea	TM4SF18	5'UTR	0.297383	0.157747	0.282256	0.622073	0.245008
cg13628937	0.535598	8.75168e-05	0.0376618	chr17	OpenSea		Intergenic	0.862795	0.0272131	0.867822	0.145008	0.0317458
cg03815913	-0.535489	8.78632e-05	0.0377617	chr12	OpenSea		Intergenic	0.415191	0.189998	0.406673	0.739698	0.276067
cg16703420	0.535489	8.78632e-05	0.0377617	chr14	OpenSea		Intergenic	0.755979	0.100898	0.783796	0.428704	0.129814
cg03480299	-0.535434	8.80369e-05	0.0377617	chr14	OpenSea	LINC00911	Body	0.676459	0.16337	0.716455	0.642916	0.207463
cg03588966	0.535434	8.80369e-05	0.0377617	chr10	N_Shore	ITPRIP	Body	0.89112	0.0354674	0.898171	0.184962	0.0344799
cg03846892	0.535434	8.80369e-05	0.0377617	chr1	OpenSea		Intergenic	0.911514	0.0333398	0.91708	0.23921	0.0162123
cg14545914	0.535434	8.80369e-05	0.0377617	chr12	OpenSea	C12orf40	TSS1500	0.9023	0.0201341	0.907252	0.0917561	0.0248948
cg14991251	-0.535325	8.83853e-05	0.0378698	chr2	OpenSea	ITSN2	Body	0.584006	0.179744	0.584278	0.706139	0.253153
cg20467195	-0.535325	8.83853e-05	0.0378698	chr12	OpenSea	TULP3	Body	0.297426	0.161333	0.289173	0.584597	0.224375
cg14652362	0.535271	8.85599e-05	0.0379034	chr5	OpenSea	MCCC2	Body	0.868522	0.02304	0.87615	0.111546	0.0305432
cg15955907	-0.535271	8.85599e-05	0.0379034	chr14	OpenSea	CCDC85C	Body	0.576182	0.195846	0.574795	0.648547	0.35769
cg00373397	0.535216	8.87348e-05	0.0379501	chr22	Island	FAM19A5	3'UTR	0.899196	0.0204094	0.900882	0.0957593	0.0237562
cg19857977	0.535161	8.89101e-05	0.0379501	chr1	OpenSea	RAB3GAP2	Body	0.920983	0.0144588	0.924492	0.0654673	0.0190425
cg06204730	-0.535161	8.89101e-05	0.0379501	chr17	S_Shore	ANKRD40	TSS1500	0.0811964	0.0722752	0.0673592	0.481881	0.0338039
cg06700521	-0.535161	8.89101e-05	0.0379501	chr13	OpenSea	PIBF1	Body	0.714578	0.153493	0.775352	0.485615	0.278548
cg12082922	-0.535161	8.89101e-05	0.0379501	chr10	OpenSea		Intergenic	0.768292	0.117356	0.796941	0.652451	0.079276
cg11473706	-0.535107	8.90857e-05	0.0379633	chr4	OpenSea		Intergenic	0.400567	0.130033	0.40471	0.537871	0.149485
cg13338048	0.535107	8.90857e-05	0.0379633	chr17	OpenSea	BCAS3	Body	0.924213	0.0145948	0.926734	0.0755569	0.0108065
cg23509699	-0.535107	8.90857e-05	0.0379633	chr6	OpenSea		Intergenic	0.569212	0.234044	0.559517	0.749314	0.407935
cg08423575	-0.535052	8.92616e-05	0.0380177	chr1	OpenSea	ZBTB40	Body	0.588442	0.20395	0.572909	0.741445	0.370587
cg26495708	-0.534998	8.94378e-05	0.038031	chr4	OpenSea	NDST4	TSS1500	0.706371	0.168759	0.757098	0.746027	0.201432
cg02229490	0.534998	8.94378e-05	0.038031	chr12	OpenSea	MYRFL	TSS200	0.712572	0.117253	0.735465	0.56357	0.0998343
cg12575696	0.534998	8.94378e-05	0.038031	chr10	OpenSea	PDLIM1	Body	0.834774	0.034085	0.833202	0.151332	0.0398348
cg09745833	-0.534889	8.97911e-05	0.03814	chr1	OpenSea	RFWD2	Body	0.259775	0.164616	0.203326	0.571838	0.155088
cg13342186	-0.534889	8.97911e-05	0.03814	chr15	OpenSea	VWA9	Body	0.656902	0.175156	0.692939	0.726193	0.22593
cg04658679	-0.534779	9.01458e-05	0.0381671	chr12	OpenSea		Intergenic	0.324263	0.104102	0.334815	0.51907	0.142583
cg08115675	-0.534779	9.01458e-05	0.0381671	chr14	OpenSea		Intergenic	0.518525	0.168927	0.520239	0.688633	0.25225
cg17129809	-0.534779	9.01458e-05	0.0381671	chr2	OpenSea	KLHL29	Body	0.188905	0.122653	0.170424	0.593494	0.0795896
cg22375663	-0.534779	9.01458e-05	0.0381671	chr12	OpenSea		Intergenic	0.197085	0.178955	0.127377	0.818129	0.139057
cg25806603	-0.534779	9.01458e-05	0.0381671	chr17	OpenSea	MYO1D	Body	0.708076	0.0929419	0.720538	0.441348	0.117733
cg26645979	-0.534779	9.01458e-05	0.0381671	chr11	OpenSea		Intergenic	0.345454	0.1569	0.308179	0.584891	0.247903
cg01394339	-0.53467	9.05017e-05	0.038256	chr6	N_Shore	KHDC1	5'UTR	0.394727	0.159081	0.367459	0.623529	0.216168
cg07539121	-0.53467	9.05017e-05	0.038256	chr5	OpenSea		Intergenic	0.400592	0.200986	0.386982	0.745922	0.287721
cg27427318	0.53467	9.05017e-05	0.038256	chr1	S_Shore		Intergenic	0.595788	0.184872	0.613644	0.694215	0.30829
cg12264321	0.534616	9.06802e-05	0.0382698	chr1	S_Shelf	PRDX6	Body	0.916144	0.0163511	0.920436	0.0743943	0.0156478
cg17367518	-0.534616	9.06802e-05	0.0382698	chr7	S_Shore	TMEM120A	TSS1500	0.362167	0.136876	0.325918	0.557543	0.197489
cg25679766	0.534616	9.06802e-05	0.0382698	chr6	S_Shelf		Intergenic	0.515489	0.187469	0.505383	0.751815	0.210284
cg19993487	-0.534561	9.08589e-05	0.0382976	chr9	N_Shore	SDCCAG3;PMPCA	Body	0.276018	0.110599	0.24778	0.451595	0.141126
cg04119066	-0.534506	9.1038e-05	0.0382976	chr7	N_Shore	CAV1	TSS1500	0.733958	0.143497	0.763724	0.684267	0.139881
cg10068516	-0.534506	9.1038e-05	0.0382976	chr9	OpenSea	ZNF462;MIR548Q	5'UTR	0.340508	0.182169	0.31249	0.779537	0.260421
cg16767132	-0.534506	9.1038e-05	0.0382976	chr11	OpenSea	ARHGAP42	Body	0.117481	0.0765493	0.087254	0.341837	0.0906005
cg18879829	-0.534506	9.1038e-05	0.0382976	chr1	OpenSea	TXNIP	TSS1500	0.0389577	0.00970003	0.038844	0.0428627	0.0141268
cg27414481	-0.534506	9.1038e-05	0.0382976	chr11	S_Shore	PRKCDBP	TSS1500	0.387182	0.166869	0.383337	0.64563	0.229716
cg06621763	-0.534452	9.12174e-05	0.0383117	chr12	OpenSea	ZDHHC17	Body	0.414734	0.18054	0.360308	0.656972	0.334255
cg10400226	-0.534452	9.12174e-05	0.0383117	chr19	OpenSea	CERS4	Body	0.371444	0.123321	0.333426	0.460868	0.191533
cg18918418	-0.534452	9.12174e-05	0.0383117	chr2	OpenSea		Intergenic	0.495561	0.190299	0.49806	0.782959	0.27988
cg04636576	-0.534397	9.13972e-05	0.0383258	chr13	OpenSea	KLF12	Body	0.0642435	0.0610784	0.0480407	0.406735	0.0228393
cg11778452	-0.534397	9.13972e-05	0.0383258	chr1	OpenSea	RNF115;NBPF20;NBPF10	Body	0.797585	0.162731	0.866466	0.653013	0.135696
cg17111521	-0.534397	9.13972e-05	0.0383258	chr5	S_Shore	CMBL	TSS1500	0.401644	0.140844	0.381875	0.651629	0.185231
cg11461959	-0.534343	9.15772e-05	0.0383604	chr18	S_Shore	C18orf63	5'UTR	0.392849	0.186579	0.375202	0.698706	0.263793
cg07746537	0.534343	9.15772e-05	0.0383604	chr1	OpenSea	CR2	Body	0.899406	0.0484298	0.910169	0.313414	0.0207552
cg03041510	-0.534233	9.19383e-05	0.0384707	chr7	OpenSea	LAMB1	Body	0.431472	0.216389	0.407106	0.738077	0.345528
cg14162552	-0.534233	9.19383e-05	0.0384707	chr9	Island	PHPT1	Body	0.480869	0.129339	0.478808	0.554477	0.151863
cg06199936	-0.534179	9.21193e-05	0.0385055	chr6	OpenSea	FIG4	Body	0.374341	0.193404	0.334223	0.727447	0.299704
cg21880569	-0.534179	9.21193e-05	0.0385055	chr5	OpenSea	FAM134B	Body	0.17061	0.0860847	0.145714	0.367386	0.0693803
cg06413869	0.534124	9.23007e-05	0.0385609	chr12	OpenSea	CAPS2	Body	0.89415	0.0329021	0.902487	0.149039	0.0384079
cg09267427	0.534015	9.26644e-05	0.0386103	chr12	S_Shelf	NCOR2	Body	0.347589	0.203017	0.305652	0.771461	0.283584
cg10269365	0.534015	9.26644e-05	0.0386103	chr2	N_Shore	CCDC140	5'UTR	0.513425	0.231669	0.555609	0.843309	0.36614
cg11434468	-0.534015	9.26644e-05	0.0386103	chr8	S_Shore	XKR6	TSS1500	0.0208902	0.00727083	0.0197621	0.0405012	0.00747293
cg14332927	0.534015	9.26644e-05	0.0386103	chr1	OpenSea	IARS2	Body	0.868385	0.0450566	0.870587	0.234665	0.0514188
cg15069529	-0.534015	9.26644e-05	0.0386103	chr5	OpenSea		Intergenic	0.321629	0.158508	0.278814	0.746363	0.183643
cg11978605	-0.533961	9.28467e-05	0.038625	chr11	OpenSea		Intergenic	0.336521	0.133072	0.314562	0.572168	0.197493
cg19332222	0.533961	9.28467e-05	0.038625	chr20	OpenSea	DIDO1	Body	0.921812	0.0164929	0.922709	0.112601	0.0135222
cg20952636	0.533961	9.28467e-05	0.038625	chr1	OpenSea	HORMAD1	TSS1500	0.842123	0.0370628	0.847406	0.1529	0.046656
cg20038070	-0.533906	9.30293e-05	0.0386545	chr4	OpenSea	STX18	Body	0.284808	0.0876589	0.28433	0.412572	0.117207
cg24879415	0.533906	9.30293e-05	0.0386545	chr17	S_Shore	CYGB;PRCD	TSS1500	0.737454	0.0640969	0.752228	0.281935	0.0889984
cg01797834	0.533851	9.32123e-05	0.0386545	chr12	OpenSea	OSBPL8	5'UTR	0.892503	0.0243878	0.893669	0.120188	0.0224701
cg03748864	-0.533851	9.32123e-05	0.0386545	chr3	OpenSea		Intergenic	0.115081	0.0820274	0.0852461	0.438418	0.0860216
cg16218424	-0.533851	9.32123e-05	0.0386545	chr12	N_Shore	CMAS	TSS200	0.0726564	0.0688739	0.0534866	0.422579	0.020237
cg21792018	-0.533851	9.32123e-05	0.0386545	chr15	N_Shelf	FURIN	TSS1500	0.789369	0.116824	0.807453	0.50704	0.147408
cg07506913	-0.533797	9.33956e-05	0.0386694	chr7	OpenSea		Intergenic	0.46323	0.198661	0.427069	0.803033	0.265565
cg15010079	-0.533797	9.33956e-05	0.0386694	chr11	N_Shelf	PRDM11	Body	0.938174	0.050474	0.95323	0.3117	0.0188948
cg14251312	0.533797	9.33956e-05	0.0386694	chr12	OpenSea	KRT1	Body	0.964668	0.0134627	0.968539	0.0776243	0.00746604
cg07039832	-0.533742	9.35793e-05	0.0387251	chr12	OpenSea	NUAK1	Body	0.308851	0.186091	0.261018	0.722301	0.19409
cg10995297	-0.533688	9.37633e-05	0.0387808	chr14	OpenSea	TGM1	Body	0.566712	0.183533	0.57505	0.71819	0.252496
cg02094813	0.533633	9.39476e-05	0.0388366	chr12	OpenSea	ANKS1B	Body	0.739488	0.0770704	0.75989	0.32618	0.0943123
cg03829559	-0.533578	9.41322e-05	0.0388517	chr2	N_Shore		Intergenic	0.736936	0.162194	0.784457	0.772042	0.169417
cg06450441	-0.533578	9.41322e-05	0.0388517	chr2	OpenSea	ABI2	Body	0.496702	0.189308	0.485798	0.807906	0.229782
cg16547564	-0.533578	9.41322e-05	0.0388517	chr11	OpenSea		Intergenic	0.943518	0.0166752	0.945644	0.0736131	0.0232329
cg26890123	0.533524	9.43172e-05	0.038898	chr1	OpenSea	SCYL3;C1orf112	3'UTR	0.913745	0.0154424	0.918182	0.0705558	0.0151293
cg00483852	-0.533469	9.45025e-05	0.038898	chr12	OpenSea	KCTD10	Body	0.297947	0.104336	0.285	0.473129	0.14315
cg11159252	-0.533469	9.45025e-05	0.038898	chr1	OpenSea	STX6	Body	0.849263	0.104838	0.892613	0.478619	0.0497459
cg20131581	-0.533469	9.45025e-05	0.038898	chr8	OpenSea		Intergenic	0.483381	0.157576	0.489385	0.670017	0.233773
cg09209493	-0.533415	9.46881e-05	0.038898	chr12	OpenSea		Intergenic	0.421179	0.180687	0.406057	0.723197	0.294338
cg15067827	-0.533415	9.46881e-05	0.038898	chr1	N_Shore	EDEM3	Body	0.0361763	0.0119328	0.0350206	0.0621695	0.0130242
cg18574995	-0.533415	9.46881e-05	0.038898	chr12	OpenSea	MFAP5	TSS1500	0.318039	0.147701	0.290435	0.842623	0.169069
cg09218076	-0.533306	9.50604e-05	0.038898	chr14	OpenSea	DPF3	Body	0.596171	0.210274	0.609842	0.816174	0.325618
cg00668519	-0.533251	9.5247e-05	0.038898	chr3	OpenSea	VGLL4;ATG7	3'UTR	0.427574	0.246853	0.389356	0.813357	0.427763
cg08513180	-0.533251	9.5247e-05	0.038898	chr21	OpenSea	KRTAP26-1	TSS1500	0.734521	0.178817	0.82683	0.598866	0.257056
cg06304883	-0.533196	9.54339e-05	0.038898	chr1	N_Shore	LAMC1	TSS1500	0.211708	0.103896	0.196002	0.5903	0.0961469
cg17010664	-0.533196	9.54339e-05	0.038898	chr1	OpenSea	VPS13D	Body	0.531582	0.153519	0.53882	0.636649	0.187121
cg05559648	-0.533142	9.56212e-05	0.038898	chr12	OpenSea		Intergenic	0.192593	0.101591	0.174239	0.451005	0.119127
cg06519883	-0.533142	9.56212e-05	0.038898	chr17	OpenSea	B9D1	Body	0.412592	0.154299	0.396519	0.678618	0.192104
cg08396681	-0.533142	9.56212e-05	0.038898	chr1	N_Shore	COA6;LOC101927765	TSS1500	0.0286092	0.0070185	0.0288237	0.0364302	0.00712226
cg09464583	-0.533142	9.56212e-05	0.038898	chr7	OpenSea		Intergenic	0.532158	0.171362	0.499163	0.697875	0.22728
cg20044645	0.533142	9.56212e-05	0.038898	chr2	Island	SUMO1	1stExon	0.260249	0.0405664	0.26165	0.175145	0.0449977
cg21071793	-0.533142	9.56212e-05	0.038898	chr3	OpenSea	ATG7	Body	0.319532	0.127895	0.286689	0.492594	0.182051
cg24528447	-0.533142	9.56212e-05	0.038898	chr5	N_Shore	NR2F1	TSS1500	0.0297661	0.00618532	0.0285519	0.0232838	0.0092643
cg26289892	0.533142	9.56212e-05	0.038898	chr1	OpenSea	MIR215;MIR194-1;IARS2;RNU5F-1	TSS1500	0.818996	0.0849835	0.844696	0.390106	0.0750604
cg26381730	-0.533142	9.56212e-05	0.038898	chr8	N_Shelf	ERICH1-AS1	Body	0.556572	0.189436	0.527612	0.715766	0.243414
cg00805520	0.533087	9.58089e-05	0.038898	chr20	OpenSea	MACROD2	Body	0.879522	0.0212988	0.884701	0.118635	0.0244698
cg27588076	-0.533087	9.58089e-05	0.038898	chr5	S_Shelf		Intergenic	0.852679	0.0634808	0.871245	0.315041	0.0544389
cg08087034	-0.533033	9.59968e-05	0.038898	chr16	S_Shelf	DEF8	3'UTR	0.808915	0.172413	0.892997	0.607586	0.271676
cg21651249	-0.533033	9.59968e-05	0.038898	chr3	OpenSea	TTC21A	Body	0.288307	0.140328	0.286639	0.595109	0.165519
cg23193120	0.533033	9.59968e-05	0.038898	chr11	OpenSea		Intergenic	0.425596	0.21426	0.428335	0.772795	0.329365
cg10003386	-0.532978	9.61852e-05	0.038898	chr11	OpenSea	BCO2	Body	0.475903	0.225301	0.51406	0.818384	0.372592
cg10858308	-0.532978	9.61852e-05	0.038898	chr5	OpenSea	ARSB	Body	0.767097	0.155927	0.793077	0.627969	0.18404
cg11983921	-0.532978	9.61852e-05	0.038898	chr17	OpenSea	SAP30BP	Body	0.451299	0.149098	0.446727	0.548491	0.210087
cg20670361	0.532978	9.61852e-05	0.038898	chr1	Island	RUNX3	Body	0.396941	0.165651	0.335402	0.635818	0.164885
cg26457890	-0.532978	9.61852e-05	0.038898	chr16	OpenSea	VASN;CORO7	5'UTR	0.484864	0.168912	0.48043	0.658466	0.236491
cg00537210	-0.532923	9.63738e-05	0.038898	chr2	S_Shore	KLHL29	Body	0.425437	0.176417	0.415803	0.810853	0.257254
cg01111203	-0.532923	9.63738e-05	0.038898	chr12	OpenSea	PCED1B	5'UTR	0.56265	0.21045	0.541935	0.728538	0.316015
cg01527379	-0.532923	9.63738e-05	0.038898	chr9	S_Shore	FAM129B	TSS1500	0.183486	0.0982554	0.172478	0.366218	0.144883
cg05788381	-0.532923	9.63738e-05	0.038898	chr2	OpenSea	MAP4K4	Body	0.899063	0.0744091	0.925119	0.441161	0.0613463
cg07073755	-0.532923	9.63738e-05	0.038898	chr12	N_Shelf		Intergenic	0.309037	0.18929	0.263833	0.700927	0.244921
cg08707404	-0.532923	9.63738e-05	0.038898	chr21	OpenSea		Intergenic	0.235335	0.208113	0.136045	0.767718	0.172782
cg13397236	-0.532923	9.63738e-05	0.038898	chr15	OpenSea		Intergenic	0.910651	0.0516023	0.920948	0.308845	0.0219246
cg22445008	-0.532923	9.63738e-05	0.038898	chr13	OpenSea	TNFRSF19	5'UTR	0.450316	0.204078	0.409208	0.806088	0.207365
cg05977669	0.532869	9.65628e-05	0.038898	chr7	Island	HOXA11AS;HOXA11	Body	0.542939	0.154263	0.552645	0.677905	0.206584
cg01213505	-0.532869	9.65628e-05	0.038898	chr18	N_Shore	SMAD4	TSS1500	0.567004	0.154732	0.595579	0.619517	0.215839
cg19563839	-0.532869	9.65628e-05	0.038898	chr15	OpenSea	IREB2	Body	0.0804597	0.0322632	0.0756255	0.14322	0.0345675
cg22101354	-0.532869	9.65628e-05	0.038898	chr11	OpenSea	ST3GAL4	TSS200	0.38054	0.142859	0.361164	0.807363	0.182429
cg03421807	0.532814	9.67521e-05	0.038898	chr1	OpenSea	RAD54L	TSS1500	0.0512166	0.00906082	0.0515436	0.0428676	0.0122474
cg08856559	0.532814	9.67521e-05	0.038898	chr1	S_Shore	PM20D1	TSS1500	0.675166	0.0948385	0.688015	0.432263	0.10787
cg13681684	0.532814	9.67521e-05	0.038898	chr9	OpenSea	ROR2	Body	0.87955	0.0297192	0.885212	0.139545	0.0254187
cg26354238	-0.532814	9.67521e-05	0.038898	chr2	S_Shore	RQCD1	Body	0.0391009	0.013429	0.0368585	0.0553689	0.01745
cg16591893	0.53276	9.69418e-05	0.038898	chr11	OpenSea		Intergenic	0.788194	0.054532	0.794876	0.252514	0.0486328
cg18484083	-0.53276	9.69418e-05	0.038898	chr1	OpenSea	PIK3C2B	3'UTR	0.362636	0.146288	0.359727	0.663286	0.164576
cg06866451	-0.532705	9.71317e-05	0.038898	chr7	OpenSea		Intergenic	0.40823	0.152449	0.367485	0.74833	0.192715
cg16083804	-0.532705	9.71317e-05	0.038898	chr9	OpenSea	SLC25A25	Body	0.667732	0.110396	0.683137	0.423973	0.176542
cg20625334	-0.532705	9.71317e-05	0.038898	chr2	OpenSea	STAM2	Body	0.7473	0.16557	0.792532	0.650318	0.191997
cg17236169	0.532705	9.71317e-05	0.038898	chr11	Island	NRXN2	Body	0.219844	0.218444	0.132307	0.640499	0.366817
cg27356188	0.532705	9.71317e-05	0.038898	chr5	OpenSea	CEP72	Body	0.92825	0.0163453	0.931017	0.0828388	0.0205709
cg03818930	-0.532651	9.73221e-05	0.038898	chr6	OpenSea		Intergenic	0.300996	0.17868	0.271943	0.634306	0.249854
cg04872399	-0.532651	9.73221e-05	0.038898	chr1	OpenSea	TNNT2	5'UTR	0.233101	0.106099	0.214659	0.435562	0.118744
cg07102836	-0.532651	9.73221e-05	0.038898	chr18	OpenSea	LAMA3	Body	0.559506	0.176384	0.573873	0.657091	0.218073
cg08272205	-0.532651	9.73221e-05	0.038898	chr10	OpenSea	SORBS1	Body	0.834418	0.0866119	0.863276	0.412733	0.0652506
cg11433522	-0.532651	9.73221e-05	0.038898	chr10	OpenSea	GLRX3	3'UTR	0.373766	0.197604	0.312196	0.722292	0.263013
cg23053746	-0.532651	9.73221e-05	0.038898	chr12	OpenSea		Intergenic	0.819167	0.132968	0.870408	0.506179	0.0831812
cg27206321	-0.532651	9.73221e-05	0.038898	chr16	OpenSea	ANKRD11	5'UTR	0.823179	0.107892	0.862482	0.41729	0.146402
cg13916957	0.532651	9.73221e-05	0.038898	chr20	OpenSea	C20orf194	Body	0.916627	0.0133056	0.919727	0.0632047	0.0181969
cg03159563	0.532596	9.75128e-05	0.038898	chr19	Island	ALDH16A1	Body	0.98894	0.00199436	0.988882	0.00922576	0.00277349
cg01740633	-0.532596	9.75128e-05	0.038898	chr4	OpenSea	SLC10A6	TSS200	0.794036	0.161547	0.856896	0.663321	0.165333
cg00128324	-0.532541	9.77038e-05	0.038898	chr4	OpenSea	SNX25	5'UTR	0.290469	0.157253	0.280027	0.783481	0.196308
cg00332776	-0.532541	9.77038e-05	0.038898	chr2	OpenSea	MIR6809;TNS1	TSS1500	0.247548	0.128972	0.235192	0.535954	0.164792
cg07499317	-0.532541	9.77038e-05	0.038898	chr5	OpenSea	GFPT2	Body	0.624579	0.214811	0.681886	0.747655	0.355151
cg11345378	0.532541	9.77038e-05	0.038898	chr1	OpenSea		Intergenic	0.908503	0.0177401	0.910007	0.0772059	0.0213242
cg12268453	-0.532541	9.77038e-05	0.038898	chr11	OpenSea		Intergenic	0.741621	0.132345	0.781268	0.480265	0.188405
cg15039102	0.532541	9.77038e-05	0.038898	chr5	OpenSea		Intergenic	0.426322	0.219529	0.41842	0.732405	0.339978
cg08591265	-0.532432	9.80868e-05	0.0390283	chr17	N_Shore	SFRS1	3'UTR	0.39444	0.259801	0.340798	0.933446	0.43087
cg00209786	-0.532378	9.82789e-05	0.0390283	chr20	N_Shore		Intergenic	0.752524	0.181267	0.856207	0.663218	0.274551
cg15479189	-0.532378	9.82789e-05	0.0390283	chr1	OpenSea	TSEN15	Body	0.28534	0.150391	0.245176	0.66952	0.174985
cg24727216	-0.532378	9.82789e-05	0.0390283	chr20	S_Shore	ASXL1	Body	0.272572	0.109678	0.248492	0.517542	0.130895
cg26294217	-0.532378	9.82789e-05	0.0390283	chr5	Island	PRKAA1	Body	0.0414099	0.00653102	0.0409298	0.0368336	0.00848322
cg08665542	-0.532323	9.84713e-05	0.0390588	chr11	S_Shore	KCTD21;USP35	TSS1500	0.322233	0.144617	0.280546	0.661026	0.183761
cg22211866	-0.532323	9.84713e-05	0.0390588	chr15	S_Shore	HMG20A	TSS200	0.0395223	0.00968775	0.0389172	0.0430179	0.0132703
cg04687972	-0.532268	9.8664e-05	0.0390588	chr12	OpenSea	LOC100507065	Body	0.14949	0.083667	0.185594	0.259518	0.162988
cg15362519	-0.532268	9.8664e-05	0.0390588	chr21	OpenSea	DSCAM	Body	0.229481	0.170955	0.158722	0.690081	0.215637
cg19650416	-0.532268	9.8664e-05	0.0390588	chr20	S_Shore	BLCAP	TSS1500	0.196857	0.0620492	0.19326	0.296957	0.0725501
cg04862679	-0.532214	9.88571e-05	0.0390588	chr11	S_Shore	MRPL16	TSS200	0.312684	0.201724	0.285773	0.778164	0.280232
cg06007387	-0.532214	9.88571e-05	0.0390588	chr14	OpenSea	CDKL1	Body	0.350356	0.128438	0.352039	0.595809	0.168803
cg15788645	-0.532214	9.88571e-05	0.0390588	chr20	Island	RTEL1	TSS200	0.0429231	0.00868003	0.0422026	0.0395291	0.0111813
cg00253649	0.532214	9.88571e-05	0.0390588	chr1	OpenSea		Intergenic	0.820166	0.0983808	0.851332	0.560517	0.0715544
cg16540238	0.532214	9.88571e-05	0.0390588	chr17	S_Shelf		Intergenic	0.8613	0.0394803	0.868584	0.197711	0.0560952
cg00385246	-0.532159	9.90505e-05	0.0390588	chr13	OpenSea		Intergenic	0.396115	0.127087	0.409915	0.777961	0.153863
cg04243827	0.532159	9.90505e-05	0.0390588	chr5	OpenSea		Intergenic	0.33518	0.277161	0.240183	0.840468	0.429265
cg04484639	-0.532159	9.90505e-05	0.0390588	chr3	OpenSea	GBE1	Body	0.580268	0.176964	0.648768	0.655098	0.235205
cg19241112	0.532159	9.90505e-05	0.0390588	chr12	OpenSea	ZDHHC17	3'UTR	0.9169	0.0139469	0.918758	0.0714755	0.0169744
cg04852824	-0.532105	9.92442e-05	0.0390765	chr15	OpenSea	DPH6-AS1	Body	0.569145	0.266436	0.538007	0.812061	0.502819
cg20371639	-0.532105	9.92442e-05	0.0390765	chr7	OpenSea		Intergenic	0.477845	0.219331	0.426962	0.821157	0.321086
[truncated: 1,268 more rows]
