# Supplementary material for: Correlation between DNA Methylation and Cell Proliferation Identifies New Candidate Predictive Markers in Meningioma
Source: Cancers (Basel). 2022 Dec 17;14(24):6227. doi: 10.3390/cancers14246227 (PMC9776514; doi:10.3390/cancers14246227)
Supplement: Supplementary file 1 [file cancers-14-06227-s001.zip › Supplementary Table S5.xlsx]

## Sheet: Table S5
Table S5. Correlation statistics between DNA methylation and Ki-67 labelling index. FDR cutoff = 0.05
CPG	RHO	P-VALUE	FDR	CHROM	CGI CONTEXT	GENE	GENE CONTEXT	AVERAGE METHYLATION	STANDART DEVIATION	MEDIAN METHYLATION	METHYLATION RANGE (MAX-MIN)	METHYLATION RANGE (Q3-Q1)
cg01464849	-0.732217	3.33354e-09	0.00262379	chr3	S_Shore	SMC4	ExonBnd	0.36872	0.308491	0.25785	0.837524	0.582503
cg03126579	0.713382	1.26808e-08	0.00335566	chr19	Island	ZFR2	Body	0.568001	0.259951	0.650605	0.929027	0.368844
cg18943088	-0.708389	1.7756e-08	0.00335566	chr3	N_Shore	IQCJ-SCHIP1;SCHIP1	Body	0.389942	0.254161	0.299763	0.834076	0.419935
cg15092039	-0.707249	1.91555e-08	0.00335566	chr6	OpenSea		Intergenic	0.66064	0.193048	0.705924	0.704941	0.2656
cg20129909	-0.702581	2.60385e-08	0.00335566	chr6	OpenSea		Intergenic	0.361783	0.15859	0.324715	0.594852	0.25062
cg06418267	-0.698999	3.28261e-08	0.00335566	chr3	OpenSea	SHQ1	Body	0.501671	0.181555	0.480533	0.732866	0.256277
cg24246165	-0.698944	3.29407e-08	0.00335566	chr2	OpenSea	ACYP2	Body	0.397853	0.170329	0.401234	0.699182	0.27841
cg02123704	-0.698401	3.41071e-08	0.00335566	chr6	OpenSea	AHI1	Body	0.444134	0.180398	0.432513	0.67503	0.234801
cg14322760	-0.692268	5.02733e-08	0.00368798	chr3	S_Shore	SMC4	ExonBnd	0.412514	0.311795	0.305832	0.854371	0.635294
cg07072405	-0.691237	5.36123e-08	0.00368798	chr12	OpenSea		Intergenic	0.558043	0.177716	0.554827	0.644074	0.297079
cg09317557	-0.689446	5.99096e-08	0.00368798	chr3	S_Shore	SMC4	Body	0.2619	0.223651	0.151122	0.803071	0.383154
cg13397236	-0.689174	6.0922e-08	0.00368798	chr15	OpenSea		Intergenic	0.910651	0.0516023	0.920948	0.308845	0.0219246
cg10269365	0.687112	6.91565e-08	0.00368798	chr2	N_Shore	CCDC140	5'UTR	0.513425	0.231669	0.555609	0.843309	0.36614
cg22800629	-0.686623	7.12537e-08	0.00368798	chr4	N_Shore	RAB33B	TSS1500	0.136463	0.129008	0.0864243	0.527192	0.146478
cg02651357	-0.68494	7.89419e-08	0.00368798	chr6	OpenSea		Intergenic	0.49659	0.209477	0.447061	0.748183	0.362162
cg17253087	-0.684778	7.97257e-08	0.00368798	chr11	N_Shore	HIPK3	TSS1500	0.595082	0.243967	0.558533	0.7801	0.451823
cg10223008	-0.684235	8.23913e-08	0.00368798	chr3	OpenSea	ULK4	Body	0.890545	0.0507125	0.910737	0.213857	0.0497309
cg08139247	0.682009	9.42163e-08	0.00368798	chr14	Island	CLEC14A	1stExon	0.406178	0.255034	0.53413	0.825301	0.478801
cg23898497	-0.681629	9.63873e-08	0.00368798	chr8	OpenSea	PVT1	Body	0.329644	0.181538	0.314773	0.73598	0.247434
cg11629830	-0.680327	1.04191e-07	0.00368798	chr5	S_Shore	IQGAP2	Body	0.630284	0.212703	0.692181	0.679331	0.362298
cg01764105	-0.679187	1.115e-07	0.00368798	chr3	S_Shore	SMC4	Body	0.163455	0.192603	0.079439	0.761161	0.209656
cg19578305	-0.678753	1.14408e-07	0.00368798	chr2	OpenSea		Intergenic	0.419245	0.146396	0.407836	0.65245	0.197778
cg06388730	0.678373	1.17011e-07	0.00368798	chr7	Island		Intergenic	0.387037	0.223529	0.37177	0.824142	0.327692
cg12358054	-0.677939	1.20053e-07	0.00368798	chr21	OpenSea		Intergenic	0.334504	0.162129	0.304087	0.697614	0.20393
cg04212239	-0.677884	1.20439e-07	0.00368798	chr3	S_Shore	SMC4	Body	0.186975	0.19609	0.101334	0.753807	0.183637
cg00992417	-0.676364	1.31713e-07	0.00368798	chr5	OpenSea	TRIP13	3'UTR	0.371811	0.169895	0.367152	0.676729	0.230249
cg16856920	-0.675876	1.35541e-07	0.00368798	chr5	OpenSea		Intergenic	0.53968	0.230499	0.557594	0.788292	0.365696
cg07073755	-0.675822	1.35973e-07	0.00368798	chr12	N_Shelf		Intergenic	0.309037	0.18929	0.263833	0.700927	0.244921
cg00071012	-0.675387	1.39473e-07	0.00368798	chr15	OpenSea		Intergenic	0.25407	0.137908	0.21437	0.52885	0.148634
cg01540129	-0.675062	1.42153e-07	0.00368798	chr6	OpenSea		Intergenic	0.518468	0.166658	0.532059	0.673314	0.251219
cg02657855	-0.673759	1.53363e-07	0.00368798	chr7	OpenSea		Intergenic	0.447267	0.179839	0.472024	0.766582	0.237211
cg04019619	-0.673542	1.5531e-07	0.00368798	chr17	S_Shelf	C1QTNF1-AS1;C1QTNF1	Body	0.314516	0.126994	0.292661	0.515334	0.163913
cg22484793	-0.673108	1.59273e-07	0.00368798	chr3	OpenSea	TLR9	TSS1500	0.585734	0.130612	0.593771	0.593822	0.120089
cg12856793	-0.671425	1.75538e-07	0.00368798	chr21	OpenSea	USP25	Body	0.19484	0.109033	0.160556	0.508243	0.144376
cg08200446	0.670882	1.81107e-07	0.00368798	chr19	S_Shelf		Intergenic	0.902511	0.014069	0.904937	0.0569773	0.0157061
cg09505476	-0.670828	1.81673e-07	0.00368798	chr7	OpenSea	EXOC4	Body	0.652298	0.222627	0.643904	0.735227	0.376202
cg17909977	-0.670719	1.8281e-07	0.00368798	chr1	OpenSea	ADSS	3'UTR	0.431514	0.181049	0.385439	0.680033	0.315622
cg16210670	-0.670665	1.83381e-07	0.00368798	chr15	OpenSea	SNUPN	Body	0.247927	0.141227	0.201097	0.559155	0.182415
cg25095791	-0.670665	1.83381e-07	0.00368798	chr12	OpenSea	PPM1H	Body	0.34724	0.17648	0.312419	0.702659	0.256031
cg13345151	-0.670285	1.87424e-07	0.00368798	chr1	S_Shore	EXO1	5'UTR	0.0707009	0.0265262	0.0640529	0.113156	0.0269246
cg14482923	-0.668331	2.09565e-07	0.00392728	chr20	OpenSea		Intergenic	0.293827	0.201458	0.253097	0.848333	0.245802
cg24716152	-0.668331	2.09565e-07	0.00392728	chr4	OpenSea	PPARGC1A	Body	0.457398	0.177281	0.401477	0.677523	0.240934
cg00901878	-0.667463	2.20169e-07	0.00397211	chr13	OpenSea		Intergenic	0.414089	0.205069	0.369775	0.808628	0.290833
cg14431903	-0.666431	2.33411e-07	0.00397211	chr2	OpenSea	NDUFA10	Body	0.797295	0.107809	0.828941	0.401147	0.174169
cg12312303	-0.665834	2.41413e-07	0.00397211	chr8	OpenSea		Intergenic	0.128814	0.125013	0.0730986	0.550794	0.0809965
cg16554145	-0.665726	2.42896e-07	0.00397211	chr1	OpenSea	OPN3	Body	0.185332	0.173335	0.10295	0.669175	0.200065
cg08270236	-0.665672	2.4364e-07	0.00397211	chr4	S_Shore		Intergenic	0.433414	0.231184	0.359618	0.789641	0.308488
cg15921010	-0.665129	2.51201e-07	0.00397211	chr8	OpenSea	IKBKB	Body	0.643421	0.139598	0.640206	0.496582	0.215409
cg12010687	-0.663392	2.76893e-07	0.00397211	chr5	OpenSea		Intergenic	0.294926	0.157419	0.26293	0.753471	0.177624
cg27269903	-0.662903	2.84549e-07	0.00397211	chr6	N_Shore	SYNCRIP	Body	0.101619	0.0779779	0.0720636	0.31311	0.0427119
cg18310794	-0.662415	2.92402e-07	0.00397211	chr17	OpenSea	NPEPPS	Body	0.46628	0.210128	0.446492	0.74083	0.350108
cg23598052	-0.662415	2.92402e-07	0.00397211	chr4	S_Shore	SPCS3	Body	0.430432	0.231521	0.408287	0.813937	0.409323
cg26970042	-0.662306	2.94174e-07	0.00397211	chr11	OpenSea	DIXDC1	Body	0.323272	0.155855	0.319757	0.825442	0.194143
cg01809170	-0.662252	2.95064e-07	0.00397211	chr4	OpenSea	WWC2	Body	0.420388	0.210433	0.375674	0.77202	0.292531
cg20916505	-0.662252	2.95064e-07	0.00397211	chr1	OpenSea		Intergenic	0.371854	0.137577	0.371798	0.600789	0.200154
cg00653519	0.662252	2.95064e-07	0.00397211	chr7	OpenSea		Intergenic	0.903784	0.0168466	0.903992	0.0788741	0.0216064
cg13944632	-0.662143	2.96851e-07	0.00397211	chr9	N_Shelf	VAV2	Body	0.383492	0.150348	0.374741	0.750871	0.151708
cg05179921	-0.662089	2.97749e-07	0.00397211	chr12	OpenSea	CD69	3'UTR	0.596831	0.214475	0.645918	0.718729	0.33677
cg20032271	-0.662089	2.97749e-07	0.00397211	chr5	OpenSea		Intergenic	0.610365	0.237296	0.594269	0.785225	0.456385
cg16598810	-0.661709	3.04102e-07	0.00398925	chr1	N_Shore	DEPDC1	Body	0.0464516	0.0368516	0.0351767	0.248137	0.0237986
cg12760112	-0.661004	3.16238e-07	0.00408044	chr5	OpenSea		Intergenic	0.395559	0.22408	0.369448	0.830802	0.279651
cg03780505	-0.660244	3.29812e-07	0.00410502	chr22	OpenSea	LINC01589	Body	0.569598	0.211196	0.540295	0.765479	0.31183
cg21784383	0.660027	3.33789e-07	0.00410502	chr1	Island	ESRRG	TSS200	0.229233	0.17713	0.184679	0.710928	0.268931
cg26418900	0.660027	3.33789e-07	0.00410502	chr7	Island	NPY	5'UTR	0.389345	0.225673	0.396062	0.872898	0.318635
cg25515684	-0.659375	3.4599e-07	0.00417522	chr20	OpenSea		Intergenic	0.595086	0.129278	0.593465	0.561127	0.162265
cg11470619	-0.659158	3.50148e-07	0.00417522	chr13	OpenSea	DLEU2	Body	0.379329	0.27958	0.282701	0.811124	0.499463
cg15192041	-0.658887	3.55412e-07	0.00417522	chr11	OpenSea		Intergenic	0.322627	0.183687	0.265169	0.687993	0.238116
cg22778978	-0.657584	3.81719e-07	0.00441833	chr1	OpenSea		Intergenic	0.894088	0.0440189	0.904945	0.245026	0.0418235
cg19326511	-0.657041	3.93208e-07	0.0044802	chr5	OpenSea	CYFIP2	Body	0.666856	0.206749	0.710656	0.717916	0.369403
cg25713625	-0.656553	4.03822e-07	0.0044802	chr2	S_Shore	STEAP3	3'UTR	0.372164	0.131807	0.319007	0.512843	0.218185
cg10068516	-0.656444	4.06216e-07	0.0044802	chr9	OpenSea	ZNF462;MIR548Q	5'UTR	0.340508	0.182169	0.31249	0.779537	0.260421
cg02293426	-0.656281	4.09833e-07	0.0044802	chr14	N_Shelf		Intergenic	0.652275	0.183621	0.700037	0.625859	0.317405
cg02362848	-0.655901	4.1839e-07	0.00451108	chr1	OpenSea		Intergenic	0.912041	0.015746	0.913996	0.0886195	0.0165801
cg07373867	-0.654707	4.46378e-07	0.00474781	chr2	OpenSea		Intergenic	0.548425	0.179631	0.522516	0.688191	0.273088
cg16433873	-0.653839	4.67818e-07	0.00485911	chr8	OpenSea	MMP16	Body	0.11559	0.117384	0.0662867	0.460379	0.0992586
cg14200678	-0.653785	4.69189e-07	0.00485911	chr9	OpenSea	MEGF9	Body	0.664721	0.204133	0.677785	0.798697	0.285936
cg11107303	-0.653459	4.77496e-07	0.00488092	chr17	OpenSea		Intergenic	0.373984	0.172907	0.372902	0.839971	0.209152
cg23351724	-0.652808	4.94523e-07	0.00494139	chr3	N_Shore	IGSF10	TSS1500	0.348609	0.16258	0.324707	0.744017	0.239368
cg06815715	-0.652753	4.95967e-07	0.00494139	chr15	OpenSea	SHC4	Body	0.513832	0.162332	0.470558	0.62923	0.235341
cg18165289	-0.652102	5.13607e-07	0.00505316	chr5	OpenSea	TENM2	Body	0.427322	0.201159	0.431504	0.740441	0.330996
cg08354227	-0.650799	5.50651e-07	0.00535075	chr13	OpenSea		Intergenic	0.6016	0.221038	0.62896	0.742151	0.394335
cg10640333	0.649714	5.83407e-07	0.00559991	chr2	N_Shore	OTX1	Body	0.690586	0.202226	0.757309	0.897738	0.202473
cg01638185	-0.6489	6.09155e-07	0.00567948	chr17	OpenSea	PRKCA	Body	0.413725	0.21559	0.351008	0.846064	0.301456
cg17109140	-0.648574	6.19748e-07	0.00567948	chr4	N_Shore	RAB33B	TSS1500	0.0910264	0.0930162	0.0633263	0.523245	0.0506471
cg12499542	-0.648465	6.23316e-07	0.00567948	chr12	OpenSea	SP1	3'UTR	0.33114	0.149877	0.31137	0.62418	0.208866
cg23897941	-0.647868	6.43289e-07	0.00567948	chr12	OpenSea	CACNA1C	Body	0.510268	0.145375	0.478055	0.557167	0.204325
cg26380686	-0.647814	6.45134e-07	0.00567948	chr20	OpenSea	L3MBTL1	Body	0.434682	0.0984302	0.417167	0.427227	0.123133
cg01426968	-0.647597	6.52563e-07	0.00567948	chr16	OpenSea	C16orf45	Body	0.435891	0.205901	0.392902	0.739206	0.30162
cg21762528	-0.647597	6.52563e-07	0.00567948	chr1	OpenSea	HHLA3	Body	0.705507	0.194018	0.798206	0.761721	0.210294
cg16495154	-0.647434	6.58187e-07	0.00567948	chr12	OpenSea	SYT1	Body	0.226729	0.119362	0.201621	0.445169	0.170379
cg20157318	-0.647434	6.58187e-07	0.00567948	chr2	OpenSea	TCF7L1	Body	0.318182	0.130067	0.300384	0.658544	0.182754
cg07457626	-0.647271	6.63856e-07	0.00567948	chr6	OpenSea		Intergenic	0.514495	0.19065	0.539194	0.657568	0.291482
cg02739455	-0.646945	6.7533e-07	0.00571552	chr2	OpenSea		Intergenic	0.530241	0.192961	0.522291	0.767519	0.289884
cg11084334	0.646566	6.88951e-07	0.00572047	chr3	Island	LHFPL4	Body	0.72887	0.156099	0.783675	0.536686	0.250744
cg08679971	0.646457	6.92889e-07	0.00572047	chr19	N_Shore		Intergenic	0.80244	0.172334	0.886223	0.553209	0.301529
cg18500322	-0.645914	7.12896e-07	0.00572047	chr6	OpenSea		Intergenic	0.464392	0.187338	0.483626	0.804574	0.239363
cg20845615	-0.64586	7.14927e-07	0.00572047	chr1	OpenSea	KCNN3	Body	0.896354	0.0315135	0.90638	0.148628	0.0367773
cg06850217	-0.645697	7.21049e-07	0.00572047	chr12	OpenSea	LOC728084	TSS200	0.243046	0.216321	0.153774	0.806358	0.25482
cg16767132	-0.645371	7.33441e-07	0.00572047	chr11	OpenSea	ARHGAP42	Body	0.117481	0.0765493	0.087254	0.341837	0.0906005
cg02698111	-0.645154	7.41812e-07	0.00572047	chr3	OpenSea		Intergenic	0.316779	0.168342	0.276554	0.630136	0.234336
cg03956212	-0.645154	7.41812e-07	0.00572047	chr2	OpenSea	ANKRD44-IT1;ANKRD44	Body	0.289147	0.158502	0.24742	0.638118	0.180675
cg02120356	-0.6451	7.43918e-07	0.00572047	chr9	OpenSea	C9orf3	Body	0.374823	0.185121	0.332128	0.763215	0.247727
cg07278047	-0.644937	7.50271e-07	0.00572047	chr12	OpenSea	APAF1	Body	0.552562	0.131502	0.557915	0.487477	0.195114
cg26634243	-0.644666	7.60972e-07	0.00572047	chr2	OpenSea	AGAP1	Body	0.761257	0.128479	0.800359	0.547967	0.151723
cg02140876	-0.644612	7.63129e-07	0.00572047	chr8	OpenSea	PTK2	Body	0.297561	0.109629	0.268888	0.449576	0.156265
cg01308087	-0.644123	7.82802e-07	0.00579088	chr2	OpenSea		Intergenic	0.572335	0.188024	0.567469	0.774052	0.267243
cg27030854	-0.644014	7.87237e-07	0.00579088	chr12	OpenSea	NAV3	Body	0.33379	0.249027	0.232515	0.809094	0.436772
cg06530089	-0.6432	8.21254e-07	0.00592258	chr17	OpenSea	ANKFN1	Body	0.181925	0.109007	0.156986	0.394404	0.170705
cg06079967	-0.643146	8.23569e-07	0.00592258	chr15	OpenSea	CELF6	Body	0.352131	0.151038	0.346263	0.569289	0.214085
cg18292383	-0.642875	8.35239e-07	0.00592258	chr6	OpenSea		Intergenic	0.551945	0.178007	0.541553	0.596834	0.322742
cg18932699	-0.642875	8.35239e-07	0.00592258	chr8	OpenSea		Intergenic	0.316374	0.186245	0.250981	0.627013	0.345346
cg27028281	-0.642657	8.44686e-07	0.00593608	chr4	OpenSea	ANK2	Body	0.478813	0.297923	0.501464	0.895531	0.521881
cg14395218	-0.64206	8.71179e-07	0.00595402	chr15	OpenSea	LRRC49	Body	0.445461	0.160919	0.440889	0.657475	0.199901
cg06199936	-0.641735	8.85954e-07	0.00595402	chr6	OpenSea	FIG4	Body	0.374341	0.193404	0.334223	0.727447	0.299704
cg15799450	-0.641735	8.85954e-07	0.00595402	chr7	OpenSea		Intergenic	0.552163	0.224877	0.514041	0.72207	0.347385
cg14172137	-0.641626	8.9093e-07	0.00595402	chr6	OpenSea		Intergenic	0.493061	0.220521	0.477779	0.799848	0.336215
cg12605679	0.641572	8.93428e-07	0.00595402	chr1	Island	TRAPPC3	1stExon	0.0287594	0.0044743	0.0283993	0.0207942	0.00633784
cg02169705	-0.641246	9.08553e-07	0.00595402	chr8	OpenSea	OXR1	Body	0.625585	0.132562	0.632642	0.564606	0.162182
cg21858904	-0.640921	9.23916e-07	0.00595402	chr1	OpenSea		Intergenic	0.408145	0.185127	0.411934	0.744666	0.286876
cg26403416	-0.640866	9.265e-07	0.00595402	chr21	OpenSea	TFF2	TSS200	0.497401	0.179787	0.505815	0.652877	0.315876
cg14022137	0.640866	9.265e-07	0.00595402	chr6	Island	ULBP1	Body	0.116601	0.114763	0.0693011	0.34958	0.183188
cg06621763	-0.640758	9.31688e-07	0.00595402	chr12	OpenSea	ZDHHC17	Body	0.414734	0.18054	0.360308	0.656972	0.334255
cg03001465	-0.640378	9.50059e-07	0.00595402	chr5	OpenSea		Intergenic	0.587567	0.17114	0.598508	0.69191	0.257186
cg06112781	-0.640269	9.55369e-07	0.00595402	chr11	OpenSea		Intergenic	0.389084	0.157066	0.382406	0.628511	0.221432
cg03764808	-0.640215	9.58035e-07	0.00595402	chr2	OpenSea		Intergenic	0.414908	0.149781	0.351232	0.617186	0.189528
cg05118735	-0.640215	9.58035e-07	0.00595402	chr2	OpenSea	SCTR	Body	0.427929	0.165747	0.402418	0.669536	0.223162
cg05211470	-0.640161	9.60707e-07	0.00595402	chr5	OpenSea		Intergenic	0.434272	0.203013	0.38448	0.715186	0.255221
cg00539049	-0.639455	9.96086e-07	0.00612505	chr2	OpenSea	LYPD6B	5'UTR	0.261841	0.129698	0.239442	0.501859	0.156254
cg14662522	-0.638695	1.03554e-06	0.00626079	chr4	OpenSea		Intergenic	0.227998	0.179082	0.166192	0.672635	0.149626
cg19996272	-0.638532	1.04418e-06	0.00626079	chr3	N_Shore	TRIM59	5'UTR	0.242312	0.215189	0.178165	0.823152	0.197026
cg20078807	-0.638532	1.04418e-06	0.00626079	chr22	OpenSea	C22orf9	Body	0.368603	0.127316	0.36793	0.558133	0.141626
cg01995635	-0.638424	1.04998e-06	0.00626079	chr3	OpenSea	TSEN2	Body	0.502018	0.241836	0.450058	0.804942	0.429453
cg15292058	-0.637881	1.07942e-06	0.00635292	chr12	OpenSea	NUAK1	Body	0.227586	0.166099	0.17307	0.750852	0.144399
cg23181493	0.637284	1.11269e-06	0.00635292	chr5	OpenSea	OSMR	3'UTR	0.860882	0.0319289	0.864474	0.138082	0.034067
cg06368642	-0.63723	1.11576e-06	0.00635292	chr20	OpenSea		Intergenic	0.265979	0.123038	0.234469	0.481686	0.180884
cg19365956	-0.63723	1.11576e-06	0.00635292	chr12	OpenSea	MSRB3	Body	0.324184	0.165456	0.290382	0.648398	0.228706
cg27005421	0.637175	1.11884e-06	0.00635292	chr7	N_Shore	SLC26A5;LOC101927870	TSS1500	0.903531	0.0347985	0.914172	0.188219	0.0170304
cg01378874	-0.637121	1.12193e-06	0.00635292	chr19	OpenSea		Intergenic	0.417689	0.183949	0.382586	0.802495	0.234387
cg27089588	0.637121	1.12193e-06	0.00635292	chr7	OpenSea	ZCWPW1	5'UTR	0.904671	0.0180031	0.908366	0.0760688	0.0214954
cg26145442	-0.636795	1.14062e-06	0.00641262	chr8	OpenSea	AZIN1-AS1	Body	0.707044	0.196426	0.759757	0.782132	0.30744
cg01244939	-0.636578	1.15324e-06	0.00643759	chr12	OpenSea	NT5DC3	Body	0.512211	0.166683	0.535234	0.725733	0.234735
cg07124147	-0.636035	1.18536e-06	0.00645334	chr19	OpenSea	CACNA1A	Body	0.473214	0.206463	0.405845	0.795181	0.299683
cg16585631	0.635873	1.19516e-06	0.00645334	chr1	OpenSea		Intergenic	0.795926	0.107241	0.81874	0.490491	0.126819
cg15831364	-0.635764	1.20173e-06	0.00645334	chr15	OpenSea		Intergenic	0.482776	0.169224	0.497501	0.683553	0.243675
cg11088672	-0.63571	1.20503e-06	0.00645334	chr4	OpenSea		Intergenic	0.305559	0.152699	0.250356	0.603821	0.203323
cg06741541	-0.635656	1.20834e-06	0.00645334	chr1	S_Shelf	LOC100132111	Body	0.884407	0.0632755	0.907973	0.262571	0.07864
cg07879720	-0.635547	1.21498e-06	0.00645334	chr5	OpenSea	WDR70	Body	0.454339	0.241186	0.409647	0.820069	0.42837
cg05923476	-0.635493	1.21831e-06	0.00645334	chr5	N_Shelf		Intergenic	0.543075	0.22038	0.539781	0.762879	0.34653
cg05477352	-0.635438	1.22165e-06	0.00645334	chr3	OpenSea	CPNE4	Body	0.357135	0.206338	0.314795	0.837905	0.275125
cg15922651	-0.63495	1.25211e-06	0.00657015	chr6	OpenSea		Intergenic	0.727006	0.141358	0.775584	0.523897	0.201073
cg00463957	-0.634787	1.26242e-06	0.00658037	chr16	OpenSea	PARN	Body	0.834728	0.129219	0.877705	0.642878	0.0997268
cg00594880	-0.634461	1.28328e-06	0.00664507	chr5	OpenSea	LOC285696	Body	0.787994	0.116376	0.813125	0.514719	0.165776
cg07007943	-0.634081	1.30801e-06	0.00672889	chr2	OpenSea	IKZF2	Body	0.274665	0.146591	0.249291	0.796722	0.167492
cg07503377	-0.633756	1.32957e-06	0.00674485	chr7	OpenSea	TPST1	Body	0.335403	0.147433	0.298413	0.762708	0.162581
cg15682717	0.633647	1.33682e-06	0.00674485	chr15	Island	PTPN9	Body	0.574008	0.05313	0.576499	0.224164	0.0764276
cg20316971	-0.633647	1.33682e-06	0.00674485	chr7	OpenSea		Intergenic	0.821838	0.159375	0.901442	0.695167	0.120674
cg12572665	-0.633484	1.34778e-06	0.00674692	chr2	OpenSea	EXOC6B	Body	0.262706	0.134204	0.228221	0.587661	0.18812
cg19371349	-0.633159	1.36994e-06	0.00674692	chr4	N_Shore	HMGB2	Body	0.259596	0.221896	0.185817	0.771023	0.329911
cg19005968	-0.633104	1.37367e-06	0.00674692	chr11	OpenSea		Intergenic	0.459209	0.231539	0.390337	0.840102	0.322508
cg05722931	-0.63305	1.3774e-06	0.00674692	chr5	N_Shore		Intergenic	0.222578	0.121927	0.191243	0.506524	0.175435
cg13803379	-0.632942	1.3849e-06	0.00674692	chr1	OpenSea		Intergenic	0.735545	0.152475	0.769503	0.593976	0.219475
cg16273842	-0.632887	1.38867e-06	0.00674692	chr5	OpenSea	KIAA1191	Body	0.925411	0.0122334	0.925198	0.0791109	0.0114215
cg06488443	0.63267	1.40382e-06	0.00677399	chr2	Island	TBR1	Body	0.32858	0.152415	0.286792	0.608552	0.223308
cg07076151	-0.632562	1.41145e-06	0.00677399	chr9	OpenSea	MPDZ	Body	0.250022	0.158587	0.197152	0.62482	0.187736
cg17052375	0.632236	1.43458e-06	0.00684328	chr10	Island	ZDHHC16;EXOSC1	TSS200	0.0223151	0.00456654	0.021327	0.0248622	0.00564956
cg02482233	-0.631259	1.50611e-06	0.00711762	chr7	N_Shore	GBAS	TSS1500	0.265616	0.0805935	0.250502	0.294994	0.127063
cg04125273	-0.631205	1.51018e-06	0.00711762	chr16	OpenSea	ZG16	Body	0.454037	0.171848	0.463266	0.6646	0.228521
cg06613738	-0.630825	1.53895e-06	0.00712182	chr16	OpenSea	C16orf45	Body	0.536008	0.255833	0.575411	0.81463	0.467797
cg22548335	-0.63077	1.5431e-06	0.00712182	chr15	OpenSea	SLC28A1	Body	0.26467	0.136708	0.236861	0.491611	0.198252
cg23822655	-0.630716	1.54726e-06	0.00712182	chr2	S_Shelf	STEAP3	3'UTR	0.472578	0.108552	0.447868	0.42351	0.179949
cg11714334	0.630716	1.54726e-06	0.00712182	chr22	N_Shore	PDGFB	Body	0.23899	0.17754	0.206247	0.836969	0.27687
cg14219256	-0.630391	1.57245e-06	0.00714087	chr10	OpenSea	MYST4	Body	0.21615	0.0874317	0.195818	0.390849	0.0984969
cg17590462	-0.630173	1.58946e-06	0.00714087	chr3	OpenSea		Intergenic	0.504432	0.218501	0.473641	0.808778	0.346692
cg12268453	-0.630119	1.59374e-06	0.00714087	chr11	OpenSea		Intergenic	0.741621	0.132345	0.781268	0.480265	0.188405
cg18531734	0.630119	1.59374e-06	0.00714087	chr12	OpenSea	HECTD4	Body	0.838274	0.0305497	0.836589	0.132986	0.0422218
cg11609556	0.629956	1.60664e-06	0.00714087	chr17	N_Shore	FLJ90757	Body	0.853798	0.0752242	0.86661	0.371333	0.0973522
cg20829233	-0.629956	1.60664e-06	0.00714087	chr3	OpenSea		Intergenic	0.315155	0.160209	0.290921	0.633046	0.202576
cg14429381	-0.629848	1.61529e-06	0.00714087	chr9	OpenSea	MURC	Body	0.654322	0.204623	0.628477	0.763976	0.348986
cg02243386	-0.629739	1.62398e-06	0.00714087	chr3	OpenSea	XIRP1	TSS1500	0.572111	0.172675	0.593937	0.604313	0.259664
cg00023804	-0.629034	1.68157e-06	0.00731126	chr1	OpenSea		Intergenic	0.25089	0.131162	0.211861	0.486371	0.171098
cg17367495	-0.628979	1.68608e-06	0.00731126	chr4	S_Shelf	ACSL1	TSS1500	0.799128	0.15165	0.878341	0.526959	0.151655
cg08939847	-0.628925	1.6906e-06	0.00731126	chr5	OpenSea	MCC	Body	0.821996	0.0885348	0.8516	0.405488	0.0763341
cg25550323	-0.628762	1.70422e-06	0.00732991	chr11	OpenSea	FXYD2;FXYD6-FXYD2	Body	0.643705	0.154361	0.656199	0.685431	0.189069
cg22884159	0.628057	1.76445e-06	0.00752652	chr22	Island	CBY1;LOC646851	5'UTR	0.0223511	0.00380537	0.0218329	0.0181267	0.00400599
cg21539392	-0.627948	1.77389e-06	0.00752652	chr3	OpenSea	U2SURP	Body	0.418979	0.177671	0.363834	0.571146	0.33371
cg21788121	0.627894	1.77862e-06	0.00752652	chr6	OpenSea	CASC15	Body	0.772193	0.142137	0.826933	0.556939	0.104732
cg06208382	-0.627731	1.79291e-06	0.00754638	chr12	OpenSea	PPM1H	Body	0.221818	0.189669	0.136448	0.722214	0.156923
cg11078736	-0.627514	1.81211e-06	0.00758665	chr7	OpenSea		Intergenic	0.177439	0.111768	0.14131	0.54329	0.120359
cg09219776	-0.627242	1.83639e-06	0.00764762	chr5	OpenSea		Intergenic	0.364044	0.177461	0.333793	0.665966	0.30559
cg14653657	0.626591	1.8959e-06	0.00765746	chr7	OpenSea		Intergenic	0.601527	0.155508	0.634643	0.594572	0.183339
cg26866362	-0.626537	1.90093e-06	0.00765746	chr9	OpenSea	PRRX2	Body	0.384647	0.151994	0.349297	0.590098	0.219133
cg13653827	-0.626482	1.90598e-06	0.00765746	chr15	OpenSea	C15orf41	5'UTR	0.44265	0.200794	0.40773	0.797693	0.199041
cg01886111	-0.626374	1.91612e-06	0.00765746	chr13	OpenSea		Intergenic	0.410436	0.17628	0.386018	0.688494	0.28015
cg02535735	-0.626374	1.91612e-06	0.00765746	chr13	OpenSea	TSC22D1	Body	0.433653	0.207208	0.369926	0.75834	0.2972
cg07866798	-0.626374	1.91612e-06	0.00765746	chr13	OpenSea	TMTC4	Body	0.779775	0.117074	0.810013	0.53739	0.158038
cg13090787	-0.626374	1.91612e-06	0.00765746	chr18	OpenSea	ZNF407	Body	0.424209	0.243856	0.329817	0.796495	0.432959
cg17139392	-0.62632	1.92121e-06	0.00765746	chr12	OpenSea		Intergenic	0.295269	0.144548	0.258273	0.68418	0.176517
cg02926165	0.626265	1.92631e-06	0.00765746	chr5	Island	IRX1	TSS1500	0.395256	0.196105	0.424249	0.73176	0.270519
cg13945773	-0.62594	1.95718e-06	0.00774108	chr12	OpenSea	TSPAN9	Body	0.838943	0.0934902	0.87853	0.412691	0.0914415
cg14776332	-0.625505	1.99906e-06	0.0077815	chr15	OpenSea	SLCO3A1	Body	0.257346	0.109114	0.225347	0.479666	0.146115
cg06679515	-0.625397	2.00966e-06	0.0077815	chr7	OpenSea	THSD7A	Body	0.412038	0.183178	0.413148	0.71922	0.243109
cg10446363	-0.625343	2.01498e-06	0.0077815	chr9	OpenSea	RUSC2	5'UTR	0.353379	0.141844	0.345383	0.687509	0.194096
cg05507988	0.625288	2.02031e-06	0.0077815	chr6	Island	CNR1	TSS1500	0.270167	0.192511	0.213635	0.679926	0.298838
cg14231297	0.62518	2.03101e-06	0.0077815	chr19	Island	ZSCAN18	TSS200	0.245072	0.192344	0.131193	0.619183	0.312643
cg17031857	-0.624854	2.06344e-06	0.0077815	chr2	OpenSea	LINC01125	Body	0.590034	0.165584	0.583781	0.636783	0.249859
cg16467648	-0.6248	2.06889e-06	0.0077815	chr1	OpenSea	ESRRG	5'UTR	0.346719	0.156949	0.292504	0.590837	0.16328
cg19375854	-0.624691	2.07983e-06	0.0077815	chr15	OpenSea	EHD4	Body	0.38622	0.161496	0.367496	0.716393	0.230615
cg09615830	-0.624583	2.09082e-06	0.0077815	chr12	OpenSea	PPFIA2	Body	0.312569	0.154055	0.29988	0.600899	0.200117
cg05559648	-0.624474	2.10187e-06	0.0077815	chr12	OpenSea		Intergenic	0.192593	0.101591	0.174239	0.451005	0.119127
cg13288599	0.624311	2.11855e-06	0.0077815	chr5	OpenSea	TRIO	Body	0.82224	0.0525539	0.826688	0.282495	0.059848
cg18336175	-0.624311	2.11855e-06	0.0077815	chr2	OpenSea	ITGA6	Body	0.672918	0.149482	0.668996	0.525058	0.252757
cg13083181	-0.624257	2.12413e-06	0.0077815	chr3	OpenSea		Intergenic	0.175697	0.131642	0.12482	0.459315	0.142572
cg00736641	-0.624203	2.12973e-06	0.0077815	chr4	OpenSea	RBM47	TSS200	0.599235	0.186508	0.61421	0.566364	0.321724
cg18631301	-0.624203	2.12973e-06	0.0077815	chr5	OpenSea	FBXL7	Body	0.336189	0.187558	0.279968	0.725617	0.236902
cg11827910	0.623986	2.15226e-06	0.0077815	chr11	Island	PAX6	Body	0.577648	0.278942	0.616971	0.872675	0.453187
cg16166651	-0.623823	2.16931e-06	0.0077815	chr1	N_Shore	DEPDC1-AS1;DEPDC1	TSS1500	0.196705	0.140762	0.158903	0.622287	0.123437
cg18856776	-0.623823	2.16931e-06	0.0077815	chr3	OpenSea		Intergenic	0.426072	0.21713	0.389129	0.818319	0.335356
cg24144083	0.623769	2.17502e-06	0.0077815	chr3	N_Shore		Intergenic	0.278051	0.251514	0.219476	0.750055	0.474794
cg04265619	-0.623769	2.17502e-06	0.0077815	chr1	OpenSea		Intergenic	0.568696	0.238075	0.548514	0.815003	0.421542
cg21997672	-0.623769	2.17502e-06	0.0077815	chr7	OpenSea		Intergenic	0.185447	0.114331	0.146945	0.52195	0.151206
cg10416895	0.623389	2.21538e-06	0.00779378	chr1	OpenSea	LOC101927604	TSS1500	0.930405	0.0103286	0.931458	0.0434892	0.0123176
cg08770571	-0.623334	2.2212e-06	0.00779378	chr2	OpenSea		Intergenic	0.549229	0.182442	0.58598	0.737916	0.264671
cg03140714	-0.6229	2.26829e-06	0.00779378	chr17	OpenSea		Intergenic	0.459467	0.142207	0.448905	0.570103	0.184085
cg05452558	-0.622846	2.27424e-06	0.00779378	chr4	OpenSea		Intergenic	0.574196	0.198152	0.641274	0.728018	0.260366
cg13011493	-0.622846	2.27424e-06	0.00779378	chr2	OpenSea		Intergenic	0.547723	0.153733	0.534989	0.565609	0.204067
cg11698322	-0.622737	2.28618e-06	0.00779378	chr15	OpenSea	TMOD3	Body	0.406145	0.20843	0.349253	0.795852	0.336073
cg07345969	-0.622629	2.29819e-06	0.00779378	chr4	OpenSea		Intergenic	0.162807	0.1476	0.111716	0.741443	0.0923847
cg24621952	0.622629	2.29819e-06	0.00779378	chr20	OpenSea	KIF3B	5'UTR	0.881611	0.0270579	0.885904	0.146409	0.0323586
cg04397884	-0.622574	2.30421e-06	0.00779378	chr14	OpenSea	PELI2	Body	0.320935	0.16997	0.270429	0.603116	0.240571
cg20772995	0.622466	2.3163e-06	0.00779378	chr12	S_Shore	SYCP3	TSS1500	0.919934	0.0143681	0.920993	0.0714363	0.0167906
cg19494761	-0.622412	2.32237e-06	0.00779378	chr17	OpenSea	MAP3K14	Body	0.53048	0.156137	0.513532	0.617657	0.225266
cg00873453	-0.622303	2.33455e-06	0.00779378	chr1	OpenSea	RGSL1	Body	0.191863	0.0875415	0.175213	0.379741	0.112859
cg14869949	-0.622303	2.33455e-06	0.00779378	chr6	OpenSea	BVES	3'UTR	0.662857	0.155914	0.688316	0.610704	0.257838
cg27275193	-0.622303	2.33455e-06	0.00779378	chr10	OpenSea	CDNF	Body	0.65407	0.181342	0.699012	0.747425	0.308572
cg10964433	-0.622249	2.34066e-06	0.00779378	chr6	OpenSea	HMGCLL1	Body	0.4124	0.249794	0.319164	0.875167	0.415651
cg07312086	-0.622194	2.34679e-06	0.00779378	chr9	OpenSea	ECM2;CENPP	Body	0.372375	0.154393	0.350652	0.715138	0.19352
cg13010797	-0.622194	2.34679e-06	0.00779378	chr3	N_Shore	KBTBD5	TSS1500	0.0828719	0.044756	0.0689665	0.193405	0.0591604
cg14313909	-0.62176	2.39634e-06	0.00781991	chr2	OpenSea		Intergenic	0.475959	0.170326	0.459991	0.617958	0.267085
cg16023637	-0.62176	2.39634e-06	0.00781991	chr2	OpenSea	TRABD2A	Body	0.396106	0.109245	0.394033	0.418424	0.178321
cg10855283	-0.621706	2.4026e-06	0.00781991	chr1	OpenSea	MIR5187;TOMM40L	TSS1500	0.126541	0.136168	0.0597723	0.576555	0.141598
cg05703659	-0.621597	2.41517e-06	0.00781991	chr7	N_Shelf	NCAPG2	5'UTR	0.655574	0.157518	0.695625	0.691048	0.187815
cg03806501	-0.621489	2.4278e-06	0.00781991	chr7	OpenSea		Intergenic	0.118374	0.0530047	0.0999801	0.278585	0.049147
cg19281363	0.621435	2.43414e-06	0.00781991	chr13	Island	C13orf15	TSS1500	0.394486	0.220666	0.391541	0.766949	0.346486
cg20819895	-0.621435	2.43414e-06	0.00781991	chr17	OpenSea	MYO1D	Body	0.508351	0.175961	0.538396	0.722985	0.229803
cg23804659	-0.621435	2.43414e-06	0.00781991	chr1	OpenSea	SYT14	Body	0.20108	0.134872	0.15634	0.570334	0.146688
cg17467642	-0.621326	2.44686e-06	0.00782883	chr7	OpenSea	AOAH	Body	0.811065	0.0964933	0.846645	0.370178	0.0963221
cg27552679	0.621163	2.46606e-06	0.00785831	chr15	Island	ISLR2	Body	0.699744	0.154658	0.734089	0.769099	0.142617
cg22989419	-0.621055	2.47894e-06	0.00786749	chr20	OpenSea	PLCB4	Body	0.0877987	0.0702357	0.0614944	0.340654	0.0440892
cg18947177	-0.62062	2.53107e-06	0.00800069	chr5	OpenSea	SH3RF2	Body	0.399289	0.139454	0.402155	0.635844	0.165473
cg09558966	-0.620295	2.57083e-06	0.00809388	chr13	OpenSea		Intergenic	0.507463	0.186434	0.502449	0.695526	0.281118
cg00386999	-0.620186	2.58422e-06	0.0081036	chr1	OpenSea	RYR2	Body	0.238202	0.132957	0.205381	0.599997	0.154919
cg20295581	-0.620078	2.59766e-06	0.00811344	chr11	OpenSea	UVRAG	Body	0.374223	0.19003	0.331402	0.769841	0.278632
cg03265014	-0.619698	2.64524e-06	0.00822939	chr5	OpenSea	MTRR	ExonBnd	0.409447	0.172301	0.379681	0.617939	0.305017
cg10635645	-0.619155	2.71462e-06	0.0082854	chr12	N_Shore	APOLD1	Body	0.38681	0.183805	0.369758	0.839308	0.224
cg08867549	-0.619101	2.72165e-06	0.0082854	chr17	S_Shore		Intergenic	0.249584	0.174769	0.193807	0.806214	0.191784
cg15796521	-0.619101	2.72165e-06	0.0082854	chr2	OpenSea	VWA3B	Body	0.317538	0.153344	0.297746	0.667167	0.193026
cg02263703	-0.618938	2.74284e-06	0.0082854	chr2	OpenSea	PRKCE	Body	0.676567	0.143726	0.684226	0.569054	0.199409
cg06801734	-0.618938	2.74284e-06	0.0082854	chr19	OpenSea	GRIK5	Body	0.25949	0.143867	0.212666	0.756727	0.158543
cg26797159	-0.618938	2.74284e-06	0.0082854	chr1	N_Shore	PLEKHM2	Body	0.795933	0.080672	0.822072	0.517008	0.0776657
cg05376219	-0.618829	2.75705e-06	0.0082854	chr19	N_Shore	SPPL2B	Body	0.343865	0.11858	0.335223	0.622126	0.123304
cg07939196	-0.618721	2.77133e-06	0.0082854	chr12	OpenSea	CPNE8	Body	0.390529	0.161097	0.382919	0.759164	0.230524
cg25232018	-0.618721	2.77133e-06	0.0082854	chr21	OpenSea	LOC101927869	TSS1500	0.423399	0.205681	0.42315	0.792559	0.27962
cg00817190	-0.618612	2.78567e-06	0.0082854	chr5	OpenSea	KIAA0825	Body	0.339232	0.134496	0.311556	0.653141	0.1872
cg01737737	-0.618558	2.79287e-06	0.0082854	chr12	OpenSea	APAF1	Body	0.26748	0.106952	0.250292	0.537502	0.132116
cg22943533	-0.618558	2.79287e-06	0.0082854	chr3	OpenSea	EEFSEC	Body	0.896902	0.0159725	0.898079	0.0718928	0.0210461
cg08632558	-0.618504	2.80009e-06	0.0082854	chr3	OpenSea		Intergenic	0.364594	0.139526	0.348367	0.568324	0.195086
cg01998047	0.618341	2.82185e-06	0.00828746	chr13	Island		Intergenic	0.0552745	0.0850094	0.0218511	0.39836	0.0217684
cg07411476	-0.618341	2.82185e-06	0.00828746	chr6	OpenSea		Intergenic	0.358993	0.188292	0.324755	0.692615	0.244631
cg00145289	-0.618124	2.8511e-06	0.00833278	chr12	OpenSea		Intergenic	0.268539	0.108833	0.250597	0.54703	0.114785
cg06866451	-0.618069	2.85845e-06	0.00833278	chr7	OpenSea		Intergenic	0.40823	0.152449	0.367485	0.74833	0.192715
cg17783333	0.617961	2.87322e-06	0.00834492	chr5	OpenSea		Intergenic	0.687198	0.210584	0.773796	0.74269	0.269594
cg03645968	-0.617852	2.88806e-06	0.00835717	chr17	N_Shore	ARHGAP23	Body	0.404014	0.208153	0.319047	0.71239	0.309038
cg06639820	-0.617527	2.93299e-06	0.00835979	chr3	OpenSea		Intergenic	0.236615	0.141302	0.206622	0.712951	0.154694
cg12555334	-0.617527	2.93299e-06	0.00835979	chr7	S_Shore	CCT6A;PSPH	Body	0.290579	0.106155	0.276479	0.414608	0.168349
cg23081542	-0.617527	2.93299e-06	0.00835979	chr7	OpenSea	LOC723809	Body	0.346024	0.158551	0.343083	0.635172	0.260728
cg23073774	-0.617418	2.94811e-06	0.00835979	chr4	OpenSea	HPGD	3'UTR	0.405793	0.186905	0.396186	0.688892	0.308018
cg25465064	-0.617364	2.9557e-06	0.00835979	chr13	OpenSea	MIPEP	Body	0.635058	0.195342	0.653585	0.69352	0.311705
cg24347251	0.617309	2.96331e-06	0.00835979	chr5	OpenSea	HTR4	TSS200	0.876877	0.0297188	0.883908	0.129936	0.0264775
cg00767442	-0.617309	2.96331e-06	0.00835979	chr4	OpenSea	PPARGC1A	Body	0.520175	0.237804	0.489735	0.810116	0.413924
cg03315866	-0.617147	2.98624e-06	0.00839438	chr19	OpenSea	ACTN4	Body	0.0666335	0.02631	0.0573392	0.108195	0.0351348
cg05854333	-0.616875	3.02481e-06	0.00847257	chr8	OpenSea	SNTG1	5'UTR	0.281916	0.156326	0.248487	0.714016	0.232218
cg11235790	-0.616767	3.04037e-06	0.00848595	chr8	OpenSea	FER1L6	5'UTR	0.873959	0.0554615	0.890769	0.313711	0.0464842
cg13308713	-0.616495	3.0796e-06	0.0085467	chr7	S_Shelf	AUTS2	Body	0.328544	0.181949	0.282842	0.658538	0.242776
cg13974313	-0.616441	3.0875e-06	0.0085467	chr4	OpenSea	TXK	Body	0.441342	0.24159	0.379373	0.765042	0.461576
cg08377951	-0.616332	3.10336e-06	0.0085467	chr6	OpenSea	PDSS2	Body	0.51402	0.181729	0.511534	0.701842	0.246677
cg24938881	0.616278	3.11132e-06	0.0085467	chr2	Island		Intergenic	0.436852	0.133857	0.430509	0.539023	0.150893
cg06312072	-0.61617	3.12729e-06	0.0085467	chr12	N_Shore	ANKS1B	Body	0.403299	0.24107	0.378668	0.833165	0.431247
cg22067839	-0.61617	3.12729e-06	0.0085467	chr3	N_Shore	DHX30;MIR1226	Body	0.481089	0.167162	0.454513	0.578106	0.246461
cg26738530	-0.616007	3.15139e-06	0.00855264	chr15	OpenSea	THSD4	Body	0.365914	0.208253	0.312176	0.711392	0.341907
cg10853967	-0.615898	3.16755e-06	0.00855264	chr6	OpenSea		Intergenic	0.353084	0.205977	0.321429	0.787891	0.315466
cg16052930	0.615898	3.16755e-06	0.00855264	chr15	S_Shore	ETFA	TSS1500	0.743495	0.0805538	0.756032	0.436335	0.081933
cg10970271	-0.61579	3.18379e-06	0.00855264	chr10	OpenSea	PDCD4	Body	0.551758	0.180712	0.560845	0.694402	0.233993
cg15889594	-0.61579	3.18379e-06	0.00855264	chr17	N_Shelf		Intergenic	0.67869	0.219337	0.75462	0.660551	0.389949
cg25322632	-0.615681	3.20011e-06	0.00856723	chr8	OpenSea	DENND3	Body	0.830856	0.0627018	0.848681	0.321231	0.067784
cg16151914	-0.615464	3.23298e-06	0.00858275	chr17	OpenSea	SAP30BP	Body	0.436785	0.168007	0.403614	0.735126	0.199325
cg27486714	-0.61541	3.24124e-06	0.00858275	chr4	N_Shelf	HS3ST1	5'UTR	0.783849	0.132231	0.83097	0.546549	0.131935
cg12571493	-0.615355	3.24953e-06	0.00858275	chr4	S_Shore	HMGB2	TSS1500	0.28522	0.187	0.225262	0.769455	0.276738
cg26073844	-0.615355	3.24953e-06	0.00858275	chr8	OpenSea	GSDMC	1stExon	0.511781	0.240286	0.507346	0.787434	0.342159
cg10795666	0.615247	3.26616e-06	0.00858438	chr13	Island	MLNR	1stExon	0.368382	0.242229	0.385192	0.829595	0.435371
cg04297819	0.615138	3.28286e-06	0.00858438	chr1	OpenSea	HSPG2	Body	0.661322	0.0989511	0.669936	0.462208	0.127576
cg25682299	0.615138	3.28286e-06	0.00858438	chr13	Island	POU4F1	TSS200	0.222141	0.159949	0.182289	0.632839	0.229192
cg00262344	0.614921	3.31652e-06	0.00863712	chr18	Island	PSMA8	TSS200	0.732757	0.161841	0.787837	0.640687	0.227978
cg25115993	0.614867	3.32498e-06	0.00863712	chr6	Island	ULBP1	Body	0.0669351	0.0851057	0.0289513	0.391154	0.0660917
cg06981932	-0.61465	3.35903e-06	0.00869046	chr8	OpenSea		Intergenic	0.726479	0.167957	0.781213	0.567472	0.26517
cg00377159	0.614595	3.36759e-06	0.00869046	chr11	OpenSea		Intergenic	0.781796	0.122589	0.799548	0.710272	0.130575
cg00316875	0.614433	3.39341e-06	0.00872845	chr18	Island		Intergenic	0.622974	0.147881	0.661111	0.596989	0.248182
cg03900565	-0.61427	3.4194e-06	0.00876045	chr1	OpenSea	PPFIA4	Body	0.479907	0.201277	0.507487	0.750122	0.322586
cg16949674	-0.614216	3.42811e-06	0.00876045	chr12	OpenSea	KIF5A	3'UTR	0.671041	0.146107	0.684659	0.587906	0.225842
cg01973920	-0.613944	3.47194e-06	0.00883163	chr5	OpenSea		Intergenic	0.214941	0.131733	0.177491	0.660235	0.110083
cg22786748	-0.61389	3.48077e-06	0.00883163	chr6	OpenSea		Intergenic	0.534605	0.207329	0.578076	0.714535	0.326054
cg01119284	-0.613836	3.48962e-06	0.00883163	chr7	OpenSea	KLHDC10	Body	0.394493	0.162368	0.379618	0.611209	0.243272
cg09232937	0.613673	3.5163e-06	0.00887063	chr5	Island	IRX1	TSS200	0.526601	0.221077	0.606546	0.718867	0.377512
cg21148594	-0.613564	3.53419e-06	0.00888727	chr14	OpenSea		Intergenic	0.451325	0.156874	0.445342	0.613186	0.252501
cg05356183	-0.613456	3.55216e-06	0.00889265	chr9	S_Shelf	RAD23B	Body	0.34963	0.177223	0.321447	0.805761	0.148359
cg04991470	-0.613401	3.56118e-06	0.00889265	chr3	OpenSea	USP13	Body	0.393915	0.150815	0.383328	0.583983	0.224022
cg03858673	0.613347	3.57022e-06	0.00889265	chr6	Island		Intergenic	0.233435	0.243459	0.0956448	0.748461	0.440729
cg02287710	0.613184	3.59747e-06	0.00893225	chr14	Island	DIO3;MIR1247	TSS200	0.270233	0.192171	0.207105	0.680425	0.251122
cg19559641	-0.613076	3.61574e-06	0.00894938	chr5	OpenSea	HTR4	Body	0.214306	0.141194	0.15867	0.573551	0.15521
cg07875068	-0.612967	3.6341e-06	0.00896662	chr12	OpenSea		Intergenic	0.440041	0.172408	0.43006	0.749668	0.193856
cg11380265	-0.612859	3.65254e-06	0.00896833	chr6	OpenSea		Intergenic	0.668518	0.156457	0.687348	0.6885	0.201078
cg22654397	0.612804	3.6618e-06	0.00896833	chr2	OpenSea		Intergenic	0.823125	0.0657911	0.832614	0.289679	0.0902826
cg00491083	-0.612696	3.68037e-06	0.00896833	chr4	OpenSea	LRBA	Body	0.578632	0.211188	0.614148	0.728826	0.268683
cg11242994	-0.612696	3.68037e-06	0.00896833	chr13	OpenSea	LMO7DN-IT1;LMO7DN	TSS200	0.365459	0.156888	0.313633	0.669095	0.240528
cg18796695	-0.612533	3.7084e-06	0.00898101	chr21	OpenSea		Intergenic	0.380638	0.208264	0.329439	0.811951	0.217483
cg19916364	-0.612533	3.7084e-06	0.00898101	chr1	N_Shore	DEPDC1	Body	0.365135	0.185998	0.371214	0.694416	0.317844
cg12777318	-0.61237	3.73662e-06	0.00900733	chr17	OpenSea		Intergenic	0.301148	0.179843	0.248631	0.667573	0.23235
cg09561200	-0.612262	3.75554e-06	0.00900733	chr19	S_Shore	KLHL26	3'UTR	0.448544	0.226142	0.401236	0.852157	0.363337
cg15221739	-0.612262	3.75554e-06	0.00900733	chr5	OpenSea	GPR98	Body	0.213245	0.0925816	0.204297	0.394429	0.117259
cg10067021	-0.612207	3.76504e-06	0.00900733	chr7	OpenSea	CDK14	Body	0.361792	0.193117	0.319246	0.802453	0.213735
cg18632371	-0.61199	3.80324e-06	0.00905773	chr4	OpenSea		Intergenic	0.492226	0.180955	0.507745	0.672458	0.302862
cg13121322	-0.611882	3.82248e-06	0.00905773	chr11	OpenSea		Intergenic	0.802505	0.104232	0.838699	0.40913	0.157027
cg04140929	-0.611827	3.83213e-06	0.00905773	chr2	OpenSea	SGOL2	Body	0.568668	0.221467	0.575281	0.791973	0.355379
cg23886587	-0.611827	3.83213e-06	0.00905773	chr12	OpenSea		Intergenic	0.477537	0.213995	0.497628	0.749746	0.363704
cg26807095	-0.611556	3.88074e-06	0.00914514	chr6	OpenSea	GMDS	Body	0.429875	0.186327	0.405758	0.743758	0.261726
cg25077359	-0.611447	3.90034e-06	0.00916389	chr5	OpenSea		Intergenic	0.537389	0.181808	0.540835	0.657173	0.278534
cg10499102	0.611285	3.92991e-06	0.00917046	chr6	OpenSea	EXOC2	Body	0.939708	0.0114601	0.942465	0.0556153	0.0167253
cg15006828	-0.611285	3.92991e-06	0.00917046	chr20	OpenSea		Intergenic	0.282067	0.153338	0.247986	0.587379	0.225146
cg09920353	0.61123	3.93981e-06	0.00917046	chr5	OpenSea	RICTOR	Body	0.87206	0.0357783	0.879441	0.170992	0.0371849
cg08961760	0.611176	3.94974e-06	0.00917046	chr5	OpenSea		Intergenic	0.807257	0.0506295	0.815857	0.224783	0.0671929
cg21082500	-0.611013	3.97966e-06	0.00921275	chr5	OpenSea		Intergenic	0.361893	0.18479	0.302353	0.791531	0.2488
cg06212823	0.610742	4.02999e-06	0.00927471	chr2	Island	VWA3B	1stExon	0.405127	0.206835	0.400172	0.714691	0.34306
cg08439350	0.610742	4.02999e-06	0.00927471	chr6	OpenSea		Intergenic	0.52071	0.220982	0.609869	0.782366	0.368264
cg03861749	-0.610633	4.05028e-06	0.00929424	chr4	OpenSea		Intergenic	0.399348	0.219717	0.341223	0.840817	0.327604
cg06665622	-0.610525	4.07068e-06	0.00931023	chr6	OpenSea	RCAN2	TSS200	0.393885	0.178176	0.332193	0.681708	0.223161
cg20466166	0.61047	4.08091e-06	0.00931023	chr1	S_Shore	CCDC28B	5'UTR	0.0812776	0.0125353	0.0819677	0.078412	0.0114817
cg03900021	0.610145	4.1428e-06	0.00938028	chr12	OpenSea	GNS	Body	0.852329	0.0610619	0.863407	0.339706	0.0511255
cg07831189	-0.610145	4.1428e-06	0.00938028	chr19	OpenSea	RNU6-66P	Body	0.414481	0.16152	0.378431	0.725241	0.198207
cg14598478	-0.609928	4.18454e-06	0.00938028	chr15	OpenSea	ADAMTSL3	Body	0.179211	0.127807	0.136445	0.595631	0.156324
cg20796808	-0.609928	4.18454e-06	0.00938028	chr1	OpenSea	RERE	Body	0.431658	0.171359	0.450432	0.728394	0.220259
cg25049210	0.609928	4.18454e-06	0.00938028	chr3	OpenSea		Intergenic	0.640354	0.264186	0.747289	0.858629	0.366405
cg01329284	-0.609873	4.19503e-06	0.00938028	chr5	OpenSea		Intergenic	0.573636	0.200412	0.576451	0.784595	0.245139
cg24091303	-0.609873	4.19503e-06	0.00938028	chr6	OpenSea		Intergenic	0.566537	0.141046	0.582291	0.55981	0.211076
cg17675724	-0.609656	4.23726e-06	0.00938888	chr6	OpenSea	TNXB	Body	0.837007	0.056048	0.852118	0.297444	0.048203
cg24504289	-0.609656	4.23726e-06	0.00938888	chr6	N_Shelf	TNXB	Body	0.378201	0.183127	0.344489	0.758173	0.2464
cg14557690	-0.609602	4.24788e-06	0.00938888	chr9	N_Shelf	UAP1L1	3'UTR	0.61624	0.209692	0.613019	0.721875	0.356477
cg14838101	-0.609602	4.24788e-06	0.00938888	chr13	OpenSea		Intergenic	0.437763	0.223564	0.399532	0.706756	0.362125
cg01432552	-0.609548	4.25852e-06	0.00938888	chr12	OpenSea	PTPRR	Body	0.443625	0.199328	0.440282	0.793104	0.326491
cg02986118	-0.609276	4.31211e-06	0.00946989	chr15	OpenSea	FAM81A	Body	0.309678	0.118127	0.298954	0.487305	0.184986
cg11609909	0.609222	4.3229e-06	0.00946989	chr15	OpenSea	VPS13C	Body	0.685207	0.109684	0.704578	0.412186	0.122382
cg14333579	-0.609113	4.34456e-06	0.00946989	chr11	OpenSea		Intergenic	0.778944	0.149715	0.823064	0.700415	0.154057
cg10784298	0.609059	4.35543e-06	0.00946989	chr1	Island	MAST2	1stExon	0.489094	0.0429362	0.48311	0.207336	0.0538701
cg25592206	-0.609059	4.35543e-06	0.00946989	chr1	N_Shelf	CDKN2C	Body	0.549921	0.263144	0.56297	0.806233	0.509831
cg14992520	-0.608951	4.37724e-06	0.00948868	chr3	OpenSea		Intergenic	0.282659	0.143824	0.238499	0.64368	0.166696
cg09727935	0.608896	4.38818e-06	0.00948868	chr6	Island	LINC00577	TSS200	0.415478	0.161905	0.431189	0.808354	0.25697
cg14250498	-0.608733	4.42116e-06	0.00953381	chr2	OpenSea		Intergenic	0.167642	0.10779	0.132673	0.48696	0.106839
cg06280757	-0.608571	4.45437e-06	0.00956303	chr15	OpenSea	RORA-AS1;RORA	Body	0.306655	0.117716	0.278937	0.551756	0.135274
cg11113001	-0.608408	4.48781e-06	0.00956303	chr12	OpenSea	RBM19	Body	0.659405	0.141402	0.666517	0.573602	0.226439
cg17913405	0.608408	4.48781e-06	0.00956303	chr17	Island		Intergenic	0.668785	0.232383	0.744159	0.766545	0.329162
cg08935841	-0.608353	4.49901e-06	0.00956303	chr1	OpenSea		Intergenic	0.442328	0.1979	0.395251	0.768663	0.23527
cg21681396	0.608353	4.49901e-06	0.00956303	chr1	Island	CSMD2	Body	0.0263474	0.00454122	0.0261098	0.022312	0.00558573
cg08636876	-0.608245	4.52148e-06	0.00956303	chr2	OpenSea	LINC01317	Body	0.739478	0.139256	0.739845	0.639253	0.197311
cg10135894	-0.608245	4.52148e-06	0.00956303	chr4	OpenSea	AFAP1	Body	0.229621	0.168666	0.183887	0.620199	0.185216
cg03097669	-0.608136	4.54406e-06	0.00956303	chr17	OpenSea	STX8	Body	0.441323	0.176361	0.407881	0.73221	0.206983
cg24734928	-0.608136	4.54406e-06	0.00956303	chr13	N_Shore	CLYBL	Body	0.373971	0.216617	0.337551	0.814392	0.297116
cg20403073	-0.607974	4.57813e-06	0.00960902	chr9	OpenSea	AQP7P1;AQP7P2	TSS1500	0.561404	0.103436	0.56587	0.41141	0.161405
cg21761184	-0.607865	4.60097e-06	0.00963128	chr3	OpenSea	IL20RB	Body	0.24612	0.122241	0.22968	0.532638	0.144558
cg03837909	-0.607756	4.62391e-06	0.00965363	chr3	OpenSea		Intergenic	0.242548	0.186459	0.176319	0.775969	0.273271
cg25001764	-0.607594	4.65853e-06	0.00968874	chr15	OpenSea		Intergenic	0.324166	0.133868	0.30741	0.64542	0.147005
cg23521856	-0.607539	4.67012e-06	0.00968874	chr5	OpenSea		Intergenic	0.927457	0.0231368	0.933865	0.142791	0.0135407
cg27529000	-0.607431	4.69338e-06	0.00968874	chr17	S_Shelf		Intergenic	0.13178	0.0681234	0.107833	0.304774	0.0742123
cg15722977	-0.607322	4.71675e-06	0.00968874	chr1	OpenSea	CADM3	3'UTR	0.372172	0.156102	0.364445	0.605296	0.249277
cg22391094	-0.607322	4.71675e-06	0.00968874	chr2	OpenSea	SGOL2	Body	0.455292	0.232815	0.407971	0.867265	0.388259
cg13149583	-0.607268	4.72848e-06	0.00968874	chr2	OpenSea	EHBP1	Body	0.315474	0.211002	0.233801	0.699534	0.290716
cg17162510	-0.607268	4.72848e-06	0.00968874	chr13	OpenSea		Intergenic	0.362695	0.228686	0.295352	0.784541	0.339374
cg05166473	0.607159	4.75201e-06	0.00968874	chr16	S_Shore	BANP	Body	0.890649	0.0523795	0.903953	0.234529	0.0667364
cg25684105	-0.607105	4.76382e-06	0.00968874	chr12	S_Shelf	TXNRD1	Body	0.30002	0.164454	0.262056	0.735656	0.211652
cg27234746	-0.607105	4.76382e-06	0.00968874	chr5	OpenSea	RANBP17	Body	0.388398	0.163811	0.328879	0.656185	0.269382
cg01343681	-0.606996	4.78752e-06	0.00971183	chr5	OpenSea	LOC643201	Body	0.768717	0.177616	0.856953	0.610549	0.270912
cg12217971	-0.606834	4.82326e-06	0.00975354	chr15	OpenSea		Intergenic	0.195004	0.131588	0.156088	0.594626	0.14893
cg00477086	-0.606725	4.84723e-06	0.00975354	chr2	N_Shore	DYSF	Body	0.723137	0.124228	0.775982	0.519756	0.157997
cg02871827	-0.606617	4.87131e-06	0.00975354	chr4	OpenSea	AFAP1	Body	0.618053	0.180023	0.651452	0.759624	0.271357
cg10463155	-0.606562	4.88339e-06	0.00975354	chr3	OpenSea	VGLL4	5'UTR	0.445714	0.202422	0.451065	0.668685	0.368751
cg05509534	0.606508	4.8955e-06	0.00975354	chr5	N_Shelf	ANKH	Body	0.937215	0.00952061	0.939316	0.0539278	0.00943264
cg13836412	-0.606508	4.8955e-06	0.00975354	chr9	OpenSea	VAV2	3'UTR	0.735293	0.0971166	0.753369	0.441562	0.11079
cg09145516	-0.606454	4.90764e-06	0.00975354	chr2	OpenSea	SH3BP4	5'UTR	0.255669	0.151996	0.211693	0.670126	0.165939
cg04570316	-0.606345	4.932e-06	0.00975354	chr6	S_Shore	GMNN	5'UTR	0.821348	0.152283	0.886604	0.705469	0.105918
cg21649461	-0.606345	4.932e-06	0.00975354	chr4	OpenSea	LDB2	Body	0.567146	0.251532	0.52619	0.799363	0.426966
cg04893584	0.606345	4.932e-06	0.00975354	chr2	OpenSea		Intergenic	0.91654	0.0236085	0.920016	0.121233	0.0213333
cg00215736	-0.606237	4.95647e-06	0.00977668	chr13	OpenSea		Intergenic	0.286903	0.174055	0.246951	0.679354	0.188735
cg18094111	-0.606128	4.98105e-06	0.00977668	chr9	OpenSea		Intergenic	0.822402	0.124018	0.872559	0.543187	0.121026
cg24597883	-0.606128	4.98105e-06	0.00977668	chr2	OpenSea	LOC100506457	Body	0.822839	0.102226	0.860973	0.477674	0.0963942
cg11257123	-0.606074	4.99338e-06	0.00977668	chr17	OpenSea	TANC2	Body	0.130348	0.0678622	0.107865	0.244933	0.0707705
cg27240849	-0.605911	5.03055e-06	0.00982492	chr12	OpenSea		Intergenic	0.404951	0.165795	0.378445	0.650355	0.196713
cg26976239	-0.605857	5.04299e-06	0.00982492	chr7	OpenSea		Intergenic	0.100892	0.0686355	0.0636536	0.216446	0.0850038
cg14234457	-0.605802	5.05547e-06	0.00982492	chr10	OpenSea		Intergenic	0.14801	0.115336	0.109908	0.420833	0.145309
cg16546442	0.605694	5.0805e-06	0.00982541	chr4	Island	PITX2	Body	0.319641	0.158454	0.267262	0.59675	0.215364
cg05845367	0.60564	5.09306e-06	0.00982541	chr15	OpenSea		Intergenic	0.780513	0.0537322	0.797049	0.249044	0.0526053
cg03890215	-0.605585	5.10565e-06	0.00982541	chr18	OpenSea	LINC00907	Body	0.304988	0.129782	0.291466	0.475346	0.175353
cg16800580	-0.605585	5.10565e-06	0.00982541	chr5	OpenSea	WDR70	Body	0.136314	0.101304	0.102017	0.420289	0.0999372
cg08038402	-0.605531	5.11827e-06	0.00982567	chr8	N_Shore	DLGAP2	5'UTR	0.579687	0.184881	0.554007	0.629218	0.345229
cg07776701	0.605477	5.13092e-06	0.00982598	chr5	OpenSea	CREBRF	Body	0.591793	0.0967257	0.603762	0.415186	0.112923
cg10925364	-0.605368	5.1563e-06	0.00982676	chr8	OpenSea	GOT1L1	TSS200	0.680795	0.161538	0.682003	0.575823	0.268207
cg21077928	-0.605368	5.1563e-06	0.00982676	chr6	OpenSea	GMDS	Body	0.111337	0.0599382	0.0929944	0.247983	0.0758937
cg09859659	-0.605314	5.16903e-06	0.00982724	chr8	N_Shelf	DENND3	Body	0.802523	0.118306	0.842964	0.477393	0.166202
cg10893604	-0.605097	5.22026e-06	0.00987821	chr8	OpenSea	ELP3	Body	0.614167	0.167896	0.593095	0.582072	0.300436
cg02347652	-0.605042	5.23314e-06	0.00987821	chr12	OpenSea	PSMD9	Body	0.473943	0.172172	0.457202	0.696186	0.248923
cg13733390	-0.604988	5.24604e-06	0.00987821	chr5	OpenSea		Intergenic	0.285125	0.147843	0.244872	0.7292	0.169308
cg19977977	-0.604988	5.24604e-06	0.00987821	chr2	S_Shelf		Intergenic	0.826401	0.124605	0.888734	0.503872	0.125401
cg17200999	-0.60488	5.27195e-06	0.0099033	chr4	OpenSea	SYNPO2	Body	0.402362	0.143602	0.397733	0.570973	0.213792
cg06156448	-0.604717	5.31103e-06	0.00992932	chr1	OpenSea	ADAM15	Body	0.806475	0.0582011	0.821726	0.322307	0.0618885
cg10269431	-0.604717	5.31103e-06	0.00992932	chr4	OpenSea	EGF	Body	0.472256	0.151913	0.464335	0.611019	0.222877
cg12735333	-0.604608	5.33724e-06	0.00993211	chr15	S_Shelf	PIAS1	Body	0.267536	0.14483	0.231046	0.558293	0.197241
cg12485323	-0.604554	5.35038e-06	0.00993211	chr19	N_Shore	BRSK1	Body	0.257073	0.0938135	0.239309	0.411826	0.105858
cg21552097	-0.604554	5.35038e-06	0.00993211	chr7	OpenSea		Intergenic	0.448612	0.203775	0.408593	0.686764	0.308156
cg21616499	-0.604445	5.37677e-06	0.00993423	chr12	OpenSea		Intergenic	0.416263	0.189631	0.353095	0.785234	0.209863
cg25386639	-0.604445	5.37677e-06	0.00993423	chr14	OpenSea		Intergenic	0.502902	0.188829	0.496883	0.624726	0.300395
cg13419317	0.604337	5.40327e-06	0.00995982	chr20	OpenSea		Intergenic	0.71491	0.0995396	0.740888	0.423257	0.117308
cg02640331	-0.604283	5.41656e-06	0.009961	chr2	OpenSea	PARD3B	Body	0.290441	0.178007	0.240803	0.802854	0.212951
cg06719018	0.603957	5.49698e-06	0.0100385	chr1	OpenSea	ERO1B	Body	0.921279	0.0101484	0.922227	0.0458244	0.00886897
cg12523932	0.603957	5.49698e-06	0.0100385	chr4	Island	KLB	Body	0.503646	0.211738	0.590904	0.864932	0.267886
cg11681321	-0.603957	5.49698e-06	0.0100385	chr15	OpenSea	ANXA2	5'UTR	0.372221	0.238994	0.266417	0.837822	0.302553
cg05885379	0.603903	5.51049e-06	0.0100399	chr6	OpenSea	JARID2	Body	0.910561	0.0128571	0.91209	0.0671741	0.0168237
cg19808663	-0.603848	5.52403e-06	0.0100413	chr12	N_Shore	CCT2;MIR3913-1	TSS1500	0.192109	0.0637248	0.195425	0.320039	0.0582186
cg23358544	-0.60374	5.55121e-06	0.0100675	chr7	OpenSea		Intergenic	0.524553	0.159355	0.548386	0.636805	0.22687
cg23534492	-0.603468	5.61968e-06	0.0101682	chr3	S_Shore	SMC4	Body	0.0655418	0.119129	0.0223424	0.60285	0.0419965
cg10803302	-0.60336	5.64729e-06	0.0101947	chr1	OpenSea	ZBTB41	Body	0.542828	0.185771	0.536082	0.579473	0.343425
cg17515760	-0.603197	5.68894e-06	0.0102464	chr2	OpenSea		Intergenic	0.32776	0.154251	0.29502	0.576703	0.169233
cg04726566	-0.60298	5.74491e-06	0.0102823	chr3	OpenSea	SLC25A26	Body	0.830091	0.132725	0.882773	0.501193	0.106503
cg02238624	-0.602926	5.75898e-06	0.0102823	chr11	N_Shore	PVRL1	3'UTR	0.623934	0.119672	0.640988	0.506645	0.161555
cg02797487	-0.602871	5.77309e-06	0.0102823	chr2	OpenSea		Intergenic	0.755837	0.132637	0.810782	0.550469	0.167569
cg05614049	-0.602817	5.78723e-06	0.0102823	chr2	OpenSea	SLC23A3	TSS1500	0.658424	0.169556	0.677087	0.5684	0.289628
cg05758793	-0.602817	5.78723e-06	0.0102823	chr15	OpenSea	MCTP2	Body	0.24953	0.158413	0.199098	0.679049	0.166979
cg26617734	-0.602817	5.78723e-06	0.0102823	chr9	OpenSea	PHF24	3'UTR	0.794512	0.168142	0.877811	0.689453	0.203397
cg07495127	-0.602763	5.80139e-06	0.0102842	chr5	OpenSea	FBXL7	Body	0.244134	0.1441	0.205953	0.616759	0.179367
cg00909579	0.602654	5.82983e-06	0.0103114	chr8	S_Shore	DEPTOR	Body	0.746563	0.142497	0.807186	0.623057	0.141449
cg13052261	-0.602491	5.87272e-06	0.010364	chr2	OpenSea	CACNB4	Body	0.827487	0.103275	0.871533	0.404434	0.131172
cg11714793	0.602383	5.90147e-06	0.0103682	chr1	OpenSea	SDCCAG8	Body	0.897048	0.0395028	0.908797	0.193668	0.043701
cg07789173	-0.602383	5.90147e-06	0.0103682	chr15	OpenSea	RORA-AS1;RORA	ExonBnd	0.51556	0.271639	0.468822	0.812737	0.54242
cg10140932	-0.60222	5.94485e-06	0.0104212	chr7	OpenSea	ATXN7L1	Body	0.397252	0.202788	0.374192	0.753056	0.347434
cg09426571	-0.602166	5.95938e-06	0.0104234	chr1	OpenSea	LRRC8D	5'UTR	0.483852	0.150976	0.460553	0.705887	0.167918
cg00021101	-0.602057	5.98852e-06	0.0104281	chr3	OpenSea	DCBLD2	Body	0.597019	0.13796	0.587801	0.505857	0.23977
cg00893986	-0.602057	5.98852e-06	0.0104281	chr22	OpenSea		Intergenic	0.302372	0.110144	0.286044	0.438205	0.173911
cg00506637	0.601786	6.06197e-06	0.0104485	chr5	OpenSea	IPO11	Body	0.72994	0.0792959	0.730311	0.427558	0.0838881
cg27423445	-0.601786	6.06197e-06	0.0104485	chr12	S_Shore	APOLD1	Body	0.418705	0.1987	0.381224	0.770888	0.270568
cg04039479	-0.601731	6.07676e-06	0.0104485	chr19	OpenSea	CYP2B6	Body	0.290366	0.19339	0.247162	0.793171	0.277542
cg06176777	-0.601731	6.07676e-06	0.0104485	chr21	OpenSea	KCNJ6	Body	0.234274	0.0977064	0.233168	0.38564	0.141119
cg19183619	-0.601731	6.07676e-06	0.0104485	chr5	OpenSea		Intergenic	0.483338	0.218665	0.438886	0.780568	0.311985
cg03487775	-0.601677	6.09158e-06	0.0104485	chr4	OpenSea		Intergenic	0.320867	0.108654	0.292304	0.483335	0.118793
cg15509507	-0.601623	6.10644e-06	0.0104485	chr8	OpenSea		Intergenic	0.560347	0.187603	0.544456	0.70536	0.296533
cg17122425	-0.601623	6.10644e-06	0.0104485	chr12	OpenSea	ABCD2	TSS1500	0.516045	0.173673	0.507562	0.70473	0.26885
cg24915196	-0.601569	6.12133e-06	0.0104512	chr13	OpenSea	PCCA	Body	0.225676	0.135182	0.20968	0.519513	0.196665
cg11739721	0.60146	6.15121e-06	0.0104569	chr1	Island		Intergenic	0.0291146	0.00505231	0.0281697	0.024033	0.00676644
cg25702335	0.60146	6.15121e-06	0.0104569	chr13	S_Shore	CLDN10	Body	0.665231	0.208775	0.728004	0.810653	0.210083
cg21942721	-0.601406	6.1662e-06	0.0104598	chr7	Island	ASB4	Body	0.763208	0.162747	0.837324	0.603224	0.261976
cg01787460	-0.601352	6.18122e-06	0.0104627	chr5	S_Shore		Intergenic	0.342685	0.222128	0.271145	0.79836	0.325879
cg03996020	-0.601243	6.21137e-06	0.0104912	chr7	OpenSea	DNAJB6	Body	0.320665	0.240294	0.239626	0.837487	0.380344
cg12075145	-0.601134	6.24166e-06	0.0105084	chr12	OpenSea		Intergenic	0.434357	0.179977	0.424706	0.689703	0.277889
cg04072728	-0.601026	6.27208e-06	0.0105084	chr9	OpenSea	MED27	Body	0.653815	0.21877	0.742025	0.749085	0.33195
cg11558107	-0.600972	6.28734e-06	0.0105084	chr15	OpenSea		Intergenic	0.400369	0.232361	0.340682	0.783275	0.422873
cg21214131	-0.600972	6.28734e-06	0.0105084	chr9	OpenSea	BNC2	3'UTR	0.223276	0.117243	0.218167	0.507517	0.11379
cg16935849	-0.600917	6.30264e-06	0.0105084	chr13	S_Shore	RASA3	Body	0.381066	0.206232	0.32037	0.765946	0.266763
cg05585585	0.600917	6.30264e-06	0.0105084	chr5	OpenSea	ADCY2	Body	0.857796	0.0290385	0.858334	0.113443	0.0371925
cg00949442	0.600863	6.31797e-06	0.0105084	chr16	Island	ABCA17P;ABCA3	Body	0.383305	0.288861	0.393782	0.90169	0.535017
cg23563656	-0.600809	6.33334e-06	0.0105084	chr12	S_Shore	PPM1H	TSS1500	0.194722	0.0978889	0.183172	0.488656	0.108343
cg03604030	-0.6007	6.36417e-06	0.0105084	chr20	OpenSea		Intergenic	0.383696	0.148447	0.343053	0.574545	0.218699
cg20078006	-0.6007	6.36417e-06	0.0105084	chr11	OpenSea		Intergenic	0.571393	0.16834	0.579384	0.689531	0.260078
cg12930169	0.600646	6.37964e-06	0.0105084	chr12	OpenSea	CFAP54	ExonBnd	0.743744	0.0914229	0.774077	0.445568	0.105113
cg13504856	-0.600592	6.39514e-06	0.0105084	chr7	OpenSea	AHCYL2	Body	0.523252	0.176661	0.521761	0.700468	0.259845
cg19684498	-0.600592	6.39514e-06	0.0105084	chr16	OpenSea		Intergenic	0.423277	0.175629	0.382178	0.718424	0.228613
cg18525240	0.600157	6.52044e-06	0.010692	chr5	OpenSea	CTNND2	Body	0.904978	0.016845	0.906317	0.0781694	0.0198201
cg10142878	0.600103	6.53626e-06	0.0106956	chr1	Island	AK3L1	5'UTR	0.0564373	0.0181767	0.0530053	0.108317	0.0192992
cg16136889	-0.600049	6.55211e-06	0.0106993	chr12	OpenSea		Intergenic	0.496294	0.173658	0.492737	0.565376	0.305691
cg11774116	-0.599886	6.59989e-06	0.0107551	chr1	OpenSea	MIR548F3	Body	0.360012	0.170413	0.363622	0.676028	0.22726
cg09259534	-0.599832	6.61589e-06	0.0107588	chr1	OpenSea	RRP15	Body	0.25444	0.124947	0.235174	0.551499	0.101342
cg12613889	-0.599723	6.648e-06	0.0107666	chr5	OpenSea	WDR70	Body	0.538872	0.251393	0.505056	0.797429	0.488235
cg24082249	-0.599723	6.648e-06	0.0107666	chr11	OpenSea	C11orf30	Body	0.358206	0.247199	0.285252	0.839795	0.345113
cg26269677	0.59956	6.69642e-06	0.0108227	chr5	S_Shore	CRHBP	Body	0.827174	0.0473034	0.834778	0.231995	0.0550666
cg04811843	-0.599398	6.74518e-06	0.0108792	chr5	OpenSea		Intergenic	0.501397	0.141781	0.499016	0.595754	0.17352
cg14236443	0.599289	6.77786e-06	0.0109095	chr17	OpenSea	ABR	Body	0.647107	0.0964407	0.651497	0.392378	0.156968
cg18626907	-0.598963	6.87679e-06	0.0110462	chr1	OpenSea		Intergenic	0.508166	0.161938	0.500763	0.599499	0.238773
cg16659773	-0.598855	6.91006e-06	0.011077	chr6	OpenSea		Intergenic	0.298155	0.121928	0.266873	0.653915	0.14544
cg23479586	-0.5988	6.92675e-06	0.0110812	chr15	N_Shore	ARPP19	Body	0.17456	0.175707	0.0677367	0.564555	0.241072
cg24405567	-0.598692	6.96025e-06	0.0110984	chr15	OpenSea		Intergenic	0.244528	0.126553	0.219642	0.444788	0.182491
cg14777519	-0.598638	6.97705e-06	0.0110984	chr3	N_Shore	DHX30;MIR1226	Body	0.401857	0.179817	0.383747	0.679981	0.282218
cg14756668	-0.598583	6.9939e-06	0.0110984	chr5	OpenSea		Intergenic	0.451023	0.222623	0.442941	0.80136	0.350947
cg17361290	-0.598583	6.9939e-06	0.0110984	chr2	OpenSea	MRPS5	Body	0.0985808	0.0761372	0.0682006	0.387786	0.0750689
cg26995942	-0.598475	7.02769e-06	0.0111162	chr16	N_Shore	CACNA1H	Body	0.418923	0.226842	0.336276	0.750993	0.401321
cg11927233	-0.59842	7.04464e-06	0.0111162	chr5	S_Shore	NPM1	Body	0.29937	0.20044	0.251441	0.768636	0.211068
cg00340793	-0.598366	7.06164e-06	0.0111162	chr2	OpenSea	LINC00607	Body	0.308411	0.194552	0.277913	0.737183	0.245256
cg18688704	-0.598366	7.06164e-06	0.0111162	chr4	N_Shelf	PDGFC	Body	0.287002	0.208371	0.198619	0.755843	0.257149
cg22484594	-0.598258	7.09573e-06	0.0111242	chr12	OpenSea	GPR133	Body	0.923899	0.0126215	0.924261	0.0608287	0.0130326
cg02630660	-0.598149	7.12998e-06	0.0111242	chr3	OpenSea	ULK4	Body	0.45334	0.168841	0.427951	0.686065	0.18671
cg04374497	-0.598149	7.12998e-06	0.0111242	chr3	OpenSea	SLC9A9	Body	0.663385	0.244077	0.725494	0.751841	0.464015
cg22301233	-0.598149	7.12998e-06	0.0111242	chr7	OpenSea	DNAJB6	Body	0.312338	0.113912	0.326131	0.583792	0.144432
cg04816983	-0.597986	7.18165e-06	0.0111242	chr11	OpenSea	MACROD1	Body	0.717732	0.131154	0.734396	0.506911	0.159805
cg05503350	-0.597986	7.18165e-06	0.0111242	chr17	OpenSea		Intergenic	0.0946338	0.0364473	0.0856493	0.164601	0.0417502
cg09734937	-0.597932	7.19894e-06	0.0111242	chr5	OpenSea	STARD4-AS1	Body	0.678041	0.123769	0.6978	0.560966	0.19913
cg02943290	-0.597878	7.21628e-06	0.0111242	chr1	S_Shore	C1orf198	TSS200	0.400626	0.214221	0.342809	0.774742	0.30583
cg11841031	-0.597878	7.21628e-06	0.0111242	chr20	OpenSea		Intergenic	0.441751	0.172075	0.462997	0.743608	0.243835
cg16071403	-0.597878	7.21628e-06	0.0111242	chr6	OpenSea	ERMARD	Body	0.733887	0.190837	0.81418	0.682699	0.237908
cg25205438	0.597769	7.25107e-06	0.0111242	chr5	S_Shore	PCDHB5	3'UTR	0.713873	0.187504	0.793687	0.826165	0.214775
cg03753813	-0.597715	7.26852e-06	0.0111242	chr1	OpenSea		Intergenic	0.359287	0.147126	0.334541	0.608916	0.187765
cg06519883	-0.597715	7.26852e-06	0.0111242	chr17	OpenSea	B9D1	Body	0.412592	0.154299	0.396519	0.678618	0.192104
cg09927532	-0.597661	7.28601e-06	0.0111242	chr7	OpenSea	AGMO	Body	0.669432	0.236431	0.785508	0.839016	0.313686
cg05405476	-0.597606	7.30354e-06	0.0111242	chr5	OpenSea	SLF1	Body	0.301554	0.167763	0.250429	0.684078	0.244404
cg20488713	-0.597606	7.30354e-06	0.0111242	chr22	OpenSea	LINC01589	TSS200	0.737754	0.158115	0.78506	0.605779	0.243507
cg16145674	-0.597552	7.32111e-06	0.0111242	chr7	OpenSea	LANCL2	3'UTR	0.120347	0.0700852	0.0941721	0.326548	0.0789636
cg17823601	-0.597552	7.32111e-06	0.0111242	chr2	OpenSea		Intergenic	0.699088	0.18506	0.682537	0.631549	0.325332
cg09565002	-0.597335	7.39177e-06	0.0111777	chr4	OpenSea	FGFBP1	1stExon	0.42545	0.145271	0.421386	0.546962	0.203914
cg09652312	0.597281	7.40953e-06	0.0111777	chr7	Island		Intergenic	0.797205	0.116315	0.805764	0.510021	0.180322
cg13841158	0.597281	7.40953e-06	0.0111777	chr5	OpenSea		Intergenic	0.758191	0.089183	0.782475	0.461292	0.0713155
cg07163668	-0.597226	7.42734e-06	0.0111777	chr5	S_Shelf		Intergenic	0.639414	0.159961	0.623783	0.682961	0.24224
cg15693464	-0.597226	7.42734e-06	0.0111777	chr1	OpenSea		Intergenic	0.52974	0.215877	0.493996	0.728695	0.363622
cg08583830	-0.596955	7.51695e-06	0.0112807	chr11	OpenSea	DSCAML1	Body	0.539965	0.16811	0.547987	0.69534	0.239335
cg19017553	-0.596901	7.53499e-06	0.0112807	chr10	OpenSea	PARD3	Body	0.545756	0.205724	0.546947	0.734113	0.351988
cg16264023	-0.596846	7.55308e-06	0.0112807	chr17	OpenSea		Intergenic	0.615047	0.117715	0.629398	0.551678	0.160102
cg19227627	-0.596846	7.55308e-06	0.0112807	chr18	OpenSea		Intergenic	0.371694	0.183504	0.328128	0.755635	0.226991
cg00764582	-0.596684	7.60756e-06	0.0113406	chr12	OpenSea	EP400	Body	0.546777	0.120575	0.553403	0.547238	0.165434
cg01353621	0.596629	7.6258e-06	0.0113463	chr1	OpenSea	CNIH4	3'UTR	0.56442	0.125457	0.590035	0.519995	0.191408
cg22985355	-0.596521	7.66241e-06	0.0113721	chr5	OpenSea		Intergenic	0.311678	0.144231	0.274353	0.616178	0.16392
cg14189441	-0.596412	7.69918e-06	0.0113721	chr10	OpenSea		Intergenic	0.40682	0.228266	0.338651	0.840142	0.334544
cg23767550	-0.596412	7.69918e-06	0.0113721	chr1	N_Shore	KCTD3	TSS1500	0.608501	0.193156	0.643105	0.710957	0.272519
cg07410597	-0.596358	7.71763e-06	0.0113721	chr3	OpenSea	SLC25A26	Body	0.316626	0.159188	0.316275	0.796533	0.226422
cg22724333	-0.596358	7.71763e-06	0.0113721	chr7	OpenSea	LOC100506725	TSS200	0.400461	0.161581	0.381601	0.610927	0.275021
cg05944352	-0.596304	7.73611e-06	0.0113721	chr4	N_Shore	PLRG1	Body	0.370515	0.166314	0.348864	0.787107	0.223976
cg02703190	-0.596249	7.75464e-06	0.0113721	chr5	OpenSea	FAM172A	Body	0.328627	0.169155	0.280159	0.713891	0.255518
cg05389781	-0.596195	7.77321e-06	0.0113721	chr17	OpenSea	TTLL6	Body	0.591289	0.184309	0.576872	0.617981	0.280665
cg15440524	-0.596195	7.77321e-06	0.0113721	chr3	OpenSea	KCCAT211	TSS200	0.37124	0.122533	0.362333	0.508445	0.180899
cg06452234	-0.595815	7.90434e-06	0.0115212	chr12	OpenSea		Intergenic	0.266757	0.217901	0.225935	0.847841	0.214418
cg09093670	0.595652	7.96116e-06	0.0115212	chr12	OpenSea		Intergenic	0.883259	0.0388536	0.897297	0.195549	0.0263078
cg03876023	-0.595652	7.96116e-06	0.0115212	chr8	OpenSea		Intergenic	0.418149	0.193469	0.410431	0.672709	0.278039
cg16922658	-0.595652	7.96116e-06	0.0115212	chr11	OpenSea	C11orf30	Body	0.4109	0.20917	0.364061	0.829696	0.291238
cg08208398	-0.595598	7.98019e-06	0.0115212	chr2	OpenSea		Intergenic	0.526367	0.175196	0.541445	0.725715	0.250041
cg23298782	-0.595381	8.05671e-06	0.0115212	chr7	OpenSea	CCL26	3'UTR	0.376553	0.146916	0.365819	0.664619	0.181984
cg06543131	-0.595327	8.07594e-06	0.0115212	chr20	OpenSea	C20orf196	5'UTR	0.679815	0.157487	0.697824	0.572462	0.206219
cg14402194	0.595272	8.09522e-06	0.0115212	chr14	S_Shore	PRMT5;LOC101926933	TSS200	0.557399	0.0397495	0.560431	0.15746	0.0418802
cg13825372	-0.595218	8.11454e-06	0.0115212	chr5	OpenSea		Intergenic	0.375662	0.162448	0.357674	0.651456	0.20268
cg23613836	-0.595218	8.11454e-06	0.0115212	chr7	OpenSea		Intergenic	0.751625	0.160229	0.78829	0.667709	0.172629
cg27440381	-0.595218	8.11454e-06	0.0115212	chr8	N_Shore	PCMTD1	Body	0.183659	0.117741	0.142496	0.557334	0.147999
cg07031821	-0.595164	8.13391e-06	0.0115212	chr15	OpenSea		Intergenic	0.859269	0.100238	0.885377	0.507032	0.0934522
cg11591310	-0.595164	8.13391e-06	0.0115212	chr12	N_Shelf	CDKN1B	3'UTR	0.267727	0.21912	0.181797	0.836608	0.185674
cg18941917	-0.595164	8.13391e-06	0.0115212	chr10	OpenSea		Intergenic	0.600991	0.170852	0.586706	0.678495	0.243803
cg07388969	0.59511	8.15331e-06	0.0115212	chr15	OpenSea		Intergenic	0.789318	0.118461	0.820401	0.640054	0.069197
cg14350969	-0.59511	8.15331e-06	0.0115212	chr6	OpenSea		Intergenic	0.434858	0.186231	0.427942	0.725327	0.232225
cg18140375	-0.59511	8.15331e-06	0.0115212	chr9	OpenSea		Intergenic	0.42957	0.171114	0.396575	0.612815	0.268321
cg20979153	-0.59511	8.15331e-06	0.0115212	chr20	S_Shore	ZNF217	TSS200	0.386645	0.256288	0.388778	0.783654	0.471387
cg07060233	0.595055	8.17276e-06	0.0115212	chr20	Island	SLC12A5	3'UTR	0.402767	0.171047	0.409188	0.626875	0.29341
cg20071873	-0.594947	8.21178e-06	0.0115212	chr13	OpenSea	LHFP	Body	0.345201	0.129786	0.323576	0.531108	0.211334
cg22596978	-0.594947	8.21178e-06	0.0115212	chr4	OpenSea	FBXW7	Body	0.628036	0.164748	0.666989	0.601221	0.2895
cg23499642	-0.594947	8.21178e-06	0.0115212	chr5	OpenSea	SLC38A9	TSS1500	0.302799	0.146337	0.27996	0.606329	0.199474
cg27383081	-0.594947	8.21178e-06	0.0115212	chr2	N_Shelf		Intergenic	0.443728	0.222659	0.416966	0.749873	0.350982
cg15118816	-0.594892	8.23136e-06	0.0115281	chr1	OpenSea	RYR2	Body	0.451579	0.276255	0.33831	0.837707	0.510848
cg16973499	-0.594838	8.25098e-06	0.0115351	chr3	OpenSea	LRCH3	Body	0.352105	0.220773	0.286294	0.814474	0.237363
cg22388529	-0.59473	8.29035e-06	0.0115561	chr11	OpenSea		Intergenic	0.815412	0.08395	0.838521	0.371604	0.0754106
cg18361098	0.594675	8.3101e-06	0.0115561	chr14	S_Shore	PAX9	Body	0.247654	0.23777	0.102042	0.803092	0.427156
cg27083183	-0.594675	8.3101e-06	0.0115561	chr7	OpenSea	RSBN1L	Body	0.67397	0.182344	0.686296	0.678149	0.262818
cg12017117	-0.594621	8.3299e-06	0.0115632	chr9	N_Shelf	DAPK1	Body	0.40057	0.128104	0.367304	0.520461	0.137234
cg03234358	-0.594567	8.34973e-06	0.0115704	chr19	OpenSea	SLC6A16	Body	0.410846	0.141515	0.39566	0.581667	0.211995
cg10088939	0.594512	8.36961e-06	0.0115775	chr7	N_Shore	ZKSCAN5	TSS1500	0.806996	0.0572827	0.81953	0.327723	0.0698692
cg04225407	-0.594404	8.40951e-06	0.0116123	chr3	OpenSea		Intergenic	0.226505	0.112792	0.193987	0.607617	0.12345
cg22832799	-0.59435	8.42952e-06	0.0116196	chr21	OpenSea	LINC00189	Body	0.507529	0.177441	0.484499	0.744028	0.207085
cg01900358	-0.594295	8.44957e-06	0.0116268	chr5	OpenSea	LPCAT1	Body	0.623462	0.148743	0.626822	0.581064	0.232056
cg27302255	-0.594241	8.46967e-06	0.0116342	chr12	OpenSea		Intergenic	0.68369	0.175041	0.739963	0.710641	0.246612
cg14097129	-0.594187	8.48982e-06	0.0116415	chr2	OpenSea	KCNIP3	Body	0.621256	0.233705	0.730707	0.788006	0.352491
cg18987410	0.594132	8.51001e-06	0.0116489	chr11	Island	HEPACAM	Body	0.339208	0.218469	0.379801	0.766402	0.419123
cg02608511	-0.594024	8.55052e-06	0.0116638	chr8	OpenSea	NCOA2	5'UTR	0.480004	0.217333	0.444137	0.784474	0.289467
cg02878043	-0.594024	8.55052e-06	0.0116638	chr14	OpenSea		Intergenic	0.407689	0.131076	0.418231	0.651437	0.144444
cg20250926	-0.593807	8.63207e-06	0.0117547	chr11	OpenSea	FADS2	Body	0.437889	0.113667	0.436345	0.463926	0.153518
cg08429353	-0.593753	8.65257e-06	0.0117622	chr3	OpenSea		Intergenic	0.538575	0.178613	0.539511	0.705915	0.283158
cg26222647	-0.593698	8.67312e-06	0.0117698	chr18	OpenSea		Intergenic	0.464481	0.204365	0.408402	0.815577	0.326806
cg10561189	-0.593644	8.69371e-06	0.0117726	chr1	OpenSea		Intergenic	0.301731	0.15447	0.238599	0.559681	0.247141
cg25664843	-0.59359	8.71434e-06	0.0117726	chr1	OpenSea		Intergenic	0.905361	0.0111845	0.904576	0.065822	0.0116747
cg06228828	-0.593535	8.73502e-06	0.0117726	chr13	N_Shelf	DLEU2	Body	0.343444	0.223945	0.271957	0.756785	0.376921
cg13138147	-0.593535	8.73502e-06	0.0117726	chr1	OpenSea		Intergenic	0.370224	0.150741	0.337148	0.581777	0.218125
cg12658502	-0.593427	8.77652e-06	0.0118084	chr3	OpenSea	DLG1	Body	0.548629	0.197215	0.535681	0.66777	0.358825
cg13978777	-0.593318	8.8182e-06	0.0118417	chr19	N_Shelf		Intergenic	0.326593	0.176689	0.277666	0.636662	0.188267
cg02380840	-0.593155	8.88106e-06	0.0118417	chr12	OpenSea		Intergenic	0.437043	0.172203	0.391912	0.715119	0.213453
cg07094724	-0.593101	8.90211e-06	0.0118417	chr9	OpenSea	PRUNE2	Body	0.122868	0.078665	0.106455	0.485071	0.0595247
cg16793483	-0.593101	8.90211e-06	0.0118417	chr5	OpenSea	GFPT2	Body	0.244116	0.0791964	0.251199	0.355099	0.0841302
cg10630951	0.593047	8.9232e-06	0.0118417	chr12	OpenSea	PPM1H	Body	0.798929	0.0477977	0.80968	0.218917	0.0479991
cg01806261	-0.593047	8.9232e-06	0.0118417	chr7	OpenSea	IMMP2L	Body	0.385665	0.187741	0.351659	0.807331	0.305146
cg07140886	-0.593047	8.9232e-06	0.0118417	chr18	OpenSea		Intergenic	0.474759	0.164804	0.484491	0.629922	0.210177
cg09650089	-0.593047	8.9232e-06	0.0118417	chr9	OpenSea	CEP78	Body	0.461965	0.180518	0.435971	0.727404	0.260514
cg00375132	-0.592884	8.98675e-06	0.0118417	chr10	S_Shore		Intergenic	0.731992	0.158165	0.78538	0.638687	0.218305
cg10042106	0.59283	9.00803e-06	0.0118417	chr14	Island	OTX2	5'UTR	0.0706955	0.0828172	0.0415621	0.409192	0.0388036
cg26247064	-0.59283	9.00803e-06	0.0118417	chr11	OpenSea	RNF169	Body	0.337064	0.180307	0.341606	0.611766	0.320362
cg24551777	-0.592721	9.05072e-06	0.0118417	chr1	OpenSea	ODF2L	Body	0.614355	0.16729	0.632468	0.628256	0.269183
cg14508998	0.592721	9.05072e-06	0.0118417	chr20	S_Shore	C20orf85	Body	0.714345	0.105968	0.730108	0.414497	0.154019
cg25212131	0.592667	9.07214e-06	0.0118417	chr5	Island	SLC25A2	TSS200	0.708533	0.194577	0.779516	0.684135	0.278504
cg06773305	-0.592667	9.07214e-06	0.0118417	chr13	OpenSea		Intergenic	0.573348	0.220487	0.537549	0.786135	0.308251
cg16320329	-0.592667	9.07214e-06	0.0118417	chr3	OpenSea	FYCO1	Body	0.38366	0.167792	0.370482	0.668431	0.220077
cg20449048	-0.592667	9.07214e-06	0.0118417	chr7	N_Shelf	C7orf50	Body	0.802015	0.190018	0.872683	0.640041	0.313463
cg21071793	-0.592667	9.07214e-06	0.0118417	chr3	OpenSea	ATG7	Body	0.319532	0.127895	0.286689	0.492594	0.182051
cg21519973	0.592558	9.11512e-06	0.0118438	chr12	N_Shore	FOXJ2	TSS1500	0.706048	0.113388	0.718341	0.534227	0.159588
cg13806793	0.59245	9.15828e-06	0.0118438	chr1	S_Shore	MEAF6	TSS1500	0.0383413	0.00552178	0.038883	0.0213792	0.00818737
cg14691971	-0.59245	9.15828e-06	0.0118438	chr8	OpenSea		Intergenic	0.338393	0.155432	0.329475	0.616653	0.231489
cg07753717	0.592287	9.22337e-06	0.0118438	chr22	OpenSea	PPARA	3'UTR	0.880156	0.0282093	0.885268	0.115949	0.0390613
cg08707949	-0.592287	9.22337e-06	0.0118438	chr1	OpenSea		Intergenic	0.341453	0.178127	0.301578	0.745423	0.269985
cg07706810	0.592233	9.24517e-06	0.0118438	chr1	OpenSea	LGR6	Body	0.905384	0.024897	0.911269	0.123651	0.0253426
cg02787766	-0.592124	9.2889e-06	0.0118438	chr11	OpenSea		Intergenic	0.597712	0.200496	0.598173	0.744482	0.312654
cg07045560	-0.592124	9.2889e-06	0.0118438	chr2	OpenSea		Intergenic	0.709168	0.124734	0.705019	0.524069	0.178501
cg02164556	-0.59207	9.31083e-06	0.0118438	chr1	OpenSea		Intergenic	0.669367	0.177634	0.655884	0.668581	0.310886
cg03074654	-0.59207	9.31083e-06	0.0118438	chr2	OpenSea		Intergenic	0.294626	0.105741	0.26445	0.500206	0.124039
cg10852211	-0.59207	9.31083e-06	0.0118438	chr13	OpenSea	DCUN1D2	Body	0.807206	0.10411	0.84402	0.433713	0.128588
cg01425479	0.59207	9.31083e-06	0.0118438	chr1	Island	SFPQ	1stExon	0.0240544	0.00355354	0.0244696	0.0181548	0.00481896
cg12115700	0.59207	9.31083e-06	0.0118438	chr1	OpenSea	JAK1	Body	0.843461	0.0692188	0.862686	0.308911	0.0770571
cg04658679	-0.592016	9.33282e-06	0.0118438	chr12	OpenSea		Intergenic	0.324263	0.104102	0.334815	0.51907	0.142583
cg07068054	0.591907	9.37693e-06	0.0118438	chr7	OpenSea	NDUFA5;ASB15	5'UTR	0.883624	0.0692736	0.912849	0.295639	0.0300829
cg09281426	-0.591907	9.37693e-06	0.0118438	chr3	OpenSea		Intergenic	0.19929	0.147203	0.153078	0.573972	0.148557
cg11024270	-0.591907	9.37693e-06	0.0118438	chr4	OpenSea	HPGDS	Body	0.319638	0.229364	0.259694	0.797299	0.371595
cg17203597	-0.591907	9.37693e-06	0.0118438	chr12	OpenSea		Intergenic	0.33115	0.19869	0.279983	0.804294	0.307029
cg22771822	-0.591907	9.37693e-06	0.0118438	chr15	N_Shore	LCMT2;ADAL	1stExon	0.400859	0.1353	0.37225	0.607685	0.114739
cg06048862	-0.591799	9.42124e-06	0.0118438	chr2	OpenSea	SP140	Body	0.842361	0.0879259	0.869988	0.433347	0.0856109
cg12421796	-0.591799	9.42124e-06	0.0118438	chr7	OpenSea	PODXL	Body	0.430101	0.195099	0.380723	0.66025	0.311723
cg02868743	-0.591744	9.44346e-06	0.0118438	chr1	OpenSea	MIR548F3	Body	0.161986	0.105024	0.132564	0.501693	0.11501
cg11726097	-0.591744	9.44346e-06	0.0118438	chr3	OpenSea	PVRL3	Body	0.39902	0.12626	0.389397	0.6824	0.142644
cg23885367	-0.591744	9.44346e-06	0.0118438	chr11	OpenSea		Intergenic	0.136582	0.0605542	0.124348	0.300697	0.0791289
cg00814573	-0.591636	9.48806e-06	0.0118438	chr3	OpenSea	MASP1	Body	0.436039	0.187515	0.393215	0.824049	0.175223
cg02284725	-0.591581	9.51043e-06	0.0118438	chr11	OpenSea		Intergenic	0.605957	0.172998	0.590821	0.621585	0.301345
cg09241703	0.591581	9.51043e-06	0.0118438	chr14	OpenSea	FOXN3	Body	0.606083	0.210643	0.656526	0.836497	0.342446
cg21477232	-0.591581	9.51043e-06	0.0118438	chr2	OpenSea	COL4A4	Body	0.455783	0.160351	0.440335	0.596078	0.199497
cg21557219	-0.591527	9.53284e-06	0.0118438	chr8	OpenSea	PSD3	Body	0.564108	0.24659	0.528509	0.891901	0.392557
cg02068160	0.591473	9.55531e-06	0.0118438	chr12	OpenSea	C12orf76	3'UTR	0.77946	0.0472172	0.779438	0.167132	0.0655905
cg25584313	-0.591473	9.55531e-06	0.0118438	chr1	OpenSea	MROH7;MROH7-TTC4	TSS1500	0.699421	0.196547	0.759107	0.696014	0.274421
cg12527475	-0.591419	9.57783e-06	0.0118438	chr1	S_Shore	ASCL5	TSS1500	0.844407	0.145126	0.89209	0.749283	0.0767954
cg18644480	0.591419	9.57783e-06	0.0118438	chr5	OpenSea	RICTOR	Body	0.839277	0.0399971	0.852553	0.206092	0.0469486
cg11187916	0.591364	9.60039e-06	0.0118438	chr1	OpenSea	ANKRD35	Body	0.488635	0.114322	0.496665	0.480649	0.16758
cg20576322	-0.591364	9.60039e-06	0.0118438	chr4	N_Shore	WDFY3	5'UTR	0.398954	0.191497	0.36868	0.677638	0.312801
cg18115040	0.59131	9.62301e-06	0.0118531	chr2	Island	HOXD10	TSS200	0.313114	0.256772	0.273644	0.793821	0.458841
cg06629130	0.591201	9.66839e-06	0.0118534	chr18	Island		Intergenic	0.24517	0.269935	0.0713214	0.830654	0.367825
cg13947303	0.591201	9.66839e-06	0.0118534	chr5	OpenSea	FAM134B	Body	0.900002	0.0207812	0.900015	0.0748518	0.0321905
cg26876787	-0.591201	9.66839e-06	0.0118534	chr20	OpenSea	ZMYND8	Body	0.75411	0.12264	0.78652	0.687758	0.148975
cg04937480	-0.591147	9.69115e-06	0.0118628	chr9	OpenSea		Intergenic	0.298283	0.137824	0.283569	0.713571	0.177699
cg08728819	-0.591093	9.71396e-06	0.0118723	chr3	OpenSea	ROPN1	5'UTR	0.756476	0.122472	0.774417	0.471527	0.1576
cg26394930	-0.591039	9.73682e-06	0.0118817	chr6	OpenSea	TSG1	Body	0.634004	0.230653	0.651954	0.811088	0.410119
cg03256566	-0.590822	9.82876e-06	0.0119569	chr2	OpenSea	LOC728730	Body	0.42836	0.184411	0.408457	0.75451	0.29613
cg09922087	-0.590822	9.82876e-06	0.0119569	chr5	OpenSea	TENM2	Body	0.269687	0.159096	0.221392	0.509121	0.285593
cg08938062	-0.590279	1.00621e-05	0.012137	chr20	N_Shelf	RP5-1022P6.2	5'UTR	0.333835	0.129005	0.325451	0.49432	0.183104
cg10533055	-0.590279	1.00621e-05	0.012137	chr11	OpenSea	ORAOV1	Body	0.298284	0.114009	0.278536	0.488272	0.128542
cg10785155	-0.590279	1.00621e-05	0.012137	chr4	OpenSea	LOC100507053	Body	0.51394	0.211201	0.50651	0.774642	0.367613
cg16959792	-0.590279	1.00621e-05	0.012137	chr1	N_Shore	SLC50A1;EFNA1	TSS1500	0.261313	0.105936	0.233648	0.393871	0.182072
cg02389068	-0.590224	1.00858e-05	0.012137	chr15	OpenSea	ABHD2	5'UTR	0.493644	0.229817	0.485333	0.813802	0.386394
cg23270022	-0.59017	1.01094e-05	0.012137	chr1	OpenSea	TMCC2	Body	0.896051	0.0240652	0.903232	0.0989612	0.0328858
cg12274898	-0.590116	1.01331e-05	0.012137	chr1	OpenSea	S100A16	TSS1500	0.838575	0.0870387	0.872519	0.380051	0.0808488
cg02919691	-0.590062	1.01569e-05	0.012137	chr2	OpenSea		Intergenic	0.313796	0.145241	0.269967	0.549745	0.24424
cg01837901	-0.590007	1.01807e-05	0.012137	chr20	OpenSea		Intergenic	0.892583	0.0630892	0.91159	0.289864	0.0256672
cg12850814	-0.589953	1.02046e-05	0.012137	chr5	OpenSea	GHR	Body	0.513718	0.193123	0.544104	0.695948	0.287625
cg25854593	-0.589953	1.02046e-05	0.012137	chr9	OpenSea		Intergenic	0.412747	0.170678	0.396496	0.739417	0.207562
cg12461871	0.589844	1.02525e-05	0.012137	chr3	OpenSea	C3orf79	TSS1500	0.860437	0.0331351	0.86457	0.16775	0.0392139
cg18550212	-0.589844	1.02525e-05	0.012137	chr11	N_Shelf	ATL3	Body	0.10847	0.0499144	0.0928166	0.227964	0.0526081
cg15895526	-0.58979	1.02765e-05	0.012137	chr3	OpenSea		Intergenic	0.482853	0.172297	0.469748	0.701203	0.256571
cg03272903	-0.589736	1.03006e-05	0.012137	chr8	OpenSea		Intergenic	0.625015	0.14445	0.602208	0.526612	0.23591
cg18781835	-0.589736	1.03006e-05	0.012137	chr2	OpenSea		Intergenic	0.217738	0.11906	0.186651	0.469159	0.146003
cg21498503	-0.589736	1.03006e-05	0.012137	chr4	S_Shore	GAK	Body	0.518184	0.108787	0.521644	0.424358	0.161387
cg09745833	-0.589682	1.03247e-05	0.012137	chr1	OpenSea	RFWD2	Body	0.259775	0.164616	0.203326	0.571838	0.155088
cg19846295	-0.589682	1.03247e-05	0.012137	chr15	OpenSea		Intergenic	0.320664	0.150859	0.272795	0.651037	0.172082
cg26954751	-0.589682	1.03247e-05	0.012137	chr6	OpenSea	PDSS2	Body	0.495327	0.173765	0.516881	0.659233	0.232586
cg27606384	-0.589682	1.03247e-05	0.012137	chr7	OpenSea	ST7	Body	0.575044	0.164077	0.583513	0.716341	0.203828
cg04454721	-0.589627	1.03489e-05	0.012137	chr9	OpenSea	ASTN2	Body	0.501697	0.233491	0.409018	0.749901	0.386413
cg16437731	-0.589573	1.03732e-05	0.012137	chr11	S_Shore	ZFP91-CNTF;ZFP91	Body	0.590602	0.191253	0.609541	0.693906	0.283785
cg04885562	0.589519	1.03975e-05	0.012137	chr1	OpenSea	CNST	Body	0.904079	0.0157916	0.904087	0.077765	0.0158055
cg12881997	-0.589519	1.03975e-05	0.012137	chr2	OpenSea		Intergenic	0.811417	0.150729	0.882408	0.597496	0.0854022
cg13350173	0.589519	1.03975e-05	0.012137	chr19	Island		Intergenic	0.560246	0.1728	0.525108	0.604601	0.27315
cg24558975	-0.589519	1.03975e-05	0.012137	chr14	OpenSea		Intergenic	0.332118	0.138084	0.310963	0.533135	0.205569
cg00105080	0.589302	1.04951e-05	0.012137	chr15	OpenSea	IGF1R	Body	0.6382	0.097579	0.661499	0.402622	0.130489
cg09097948	-0.589302	1.04951e-05	0.012137	chr1	OpenSea		Intergenic	0.474746	0.192262	0.468681	0.706168	0.297429
cg20777829	-0.589302	1.04951e-05	0.012137	chr12	OpenSea	MED13L	Body	0.351424	0.150942	0.332251	0.564066	0.252098
cg10125153	-0.589247	1.05197e-05	0.012137	chr11	OpenSea	DSCAML1	Body	0.415845	0.144423	0.414344	0.650366	0.176518
cg00863309	0.589247	1.05197e-05	0.012137	chr1	OpenSea	DTL	Body	0.923317	0.013893	0.926206	0.060259	0.0164546
cg10776057	0.589247	1.05197e-05	0.012137	chr1	OpenSea	RASAL2	Body	0.783808	0.0668828	0.801525	0.318278	0.0655239
cg22125814	0.589247	1.05197e-05	0.012137	chr12	OpenSea		Intergenic	0.863787	0.0414547	0.870656	0.261186	0.0283663
cg11526198	-0.589193	1.05443e-05	0.012137	chr1	N_Shelf	E2F2	Body	0.129699	0.0897158	0.102811	0.346571	0.121582
cg15350949	-0.589193	1.05443e-05	0.012137	chr5	OpenSea	ITGA2	3'UTR	0.613421	0.172089	0.623762	0.696257	0.250306
cg03224873	-0.589139	1.0569e-05	0.012137	chr1	OpenSea	SLC6A17	Body	0.428882	0.159061	0.387252	0.678258	0.247404
cg15057585	-0.589139	1.0569e-05	0.012137	chr20	OpenSea	PREX1	Body	0.724883	0.182387	0.797157	0.752196	0.256472
cg04420804	-0.589085	1.05937e-05	0.012137	chr20	OpenSea		Intergenic	0.519005	0.219653	0.483724	0.762053	0.318529
cg09530108	-0.589085	1.05937e-05	0.012137	chr2	S_Shore	CRIM1	Body	0.454354	0.181165	0.437946	0.753281	0.230482
cg11732306	-0.58903	1.06184e-05	0.0121408	chr17	S_Shore	HN1	TSS1500	0.306814	0.172412	0.283862	0.815278	0.286486
cg07249103	-0.588976	1.06433e-05	0.0121408	chr2	OpenSea	MYO1B	Body	0.309868	0.153446	0.297666	0.545278	0.254038
cg12992827	-0.588976	1.06433e-05	0.0121408	chr3	OpenSea		Intergenic	0.354168	0.126018	0.344334	0.554345	0.197826
cg21886528	0.588922	1.06681e-05	0.0121457	chr21	OpenSea	LOC100506403	Body	0.761258	0.0908935	0.787868	0.383624	0.0950773
cg07111846	-0.588867	1.06931e-05	0.0121457	chr21	OpenSea	TFF2	TSS200	0.57196	0.173108	0.583188	0.569062	0.302028
cg04358789	-0.588759	1.07431e-05	0.0121457	chr18	OpenSea		Intergenic	0.898311	0.0446851	0.919597	0.18425	0.0533174
cg09364744	-0.588705	1.07682e-05	0.0121457	chr17	OpenSea	MSI2	Body	0.336968	0.172491	0.309466	0.800531	0.174452
cg03125604	-0.58865	1.07933e-05	0.0121457	chr5	OpenSea	LOC101929153	TSS1500	0.531585	0.236399	0.534599	0.824833	0.346115
cg22930505	-0.58865	1.07933e-05	0.0121457	chr12	OpenSea	PPFIBP1	5'UTR	0.504605	0.254888	0.4934	0.80598	0.461238
cg04819055	-0.588596	1.08185e-05	0.0121457	chr14	OpenSea		Intergenic	0.336537	0.112938	0.342374	0.57303	0.171919
cg08541541	-0.588596	1.08185e-05	0.0121457	chr4	OpenSea	SORBS2	5'UTR	0.236624	0.146915	0.214339	0.767652	0.157606
cg12799137	0.588542	1.08437e-05	0.0121457	chr15	OpenSea		Intergenic	0.79556	0.106751	0.831316	0.478428	0.0776057
cg08902789	-0.588542	1.08437e-05	0.0121457	chr6	OpenSea	PARK2	Body	0.390721	0.226248	0.361258	0.884891	0.339626
cg16022942	-0.588488	1.0869e-05	0.0121457	chr22	OpenSea	BCR	Body	0.70338	0.187789	0.758271	0.633822	0.31297
cg20454336	0.588488	1.0869e-05	0.0121457	chr5	OpenSea		Intergenic	0.875578	0.109207	0.903869	0.658089	0.0242387
cg25124406	-0.588488	1.0869e-05	0.0121457	chr12	N_Shore	DUSP6	Body	0.117083	0.151847	0.0303875	0.58067	0.200309
cg25741911	0.588433	1.08944e-05	0.0121457	chr7	OpenSea	FAM40B	3'UTR	0.818036	0.0344686	0.8194	0.139288	0.0497233
cg13181287	-0.588433	1.08944e-05	0.0121457	chr12	OpenSea		Intergenic	0.310354	0.149438	0.272255	0.653065	0.186095
cg20371639	-0.588433	1.08944e-05	0.0121457	chr7	OpenSea		Intergenic	0.477845	0.219331	0.426962	0.821157	0.321086
cg20816730	-0.588379	1.09198e-05	0.0121509	chr3	OpenSea		Intergenic	0.304769	0.165582	0.279013	0.691937	0.18712
cg01961272	-0.588216	1.09964e-05	0.0121509	chr1	OpenSea	OPN3	Body	0.715246	0.112581	0.742766	0.470019	0.153384
cg08047229	-0.588216	1.09964e-05	0.0121509	chr8	OpenSea	WISP1	Body	0.457706	0.148419	0.450302	0.696152	0.143221
cg16917103	-0.588216	1.09964e-05	0.0121509	chr18	OpenSea	GAREM	Body	0.505449	0.203158	0.477667	0.714673	0.287071
cg07093547	-0.588162	1.1022e-05	0.0121509	chr7	OpenSea	DNAJB6	Body	0.36174	0.239736	0.298634	0.854557	0.36232
cg25983401	-0.588162	1.1022e-05	0.0121509	chr1	OpenSea	OR2L3;OR2L13	TSS200	0.224834	0.168814	0.166209	0.784932	0.247167
cg08549115	-0.588053	1.10734e-05	0.0121509	chr2	OpenSea		Intergenic	0.444725	0.201554	0.408688	0.750254	0.219014
cg16013670	-0.588053	1.10734e-05	0.0121509	chr1	S_Shore	OPN3	TSS1500	0.471577	0.191353	0.427241	0.782623	0.243864
cg25606829	-0.588053	1.10734e-05	0.0121509	chr9	OpenSea		Intergenic	0.488331	0.151685	0.464285	0.634098	0.241921
cg13212326	-0.587999	1.10992e-05	0.0121509	chr5	OpenSea		Intergenic	0.658079	0.168295	0.650426	0.711333	0.2348
cg17419475	-0.587999	1.10992e-05	0.0121509	chr4	OpenSea	WWC2	Body	0.364587	0.197132	0.333583	0.856409	0.23027
cg20952636	0.587945	1.11251e-05	0.0121509	chr1	OpenSea	HORMAD1	TSS1500	0.842123	0.0370628	0.847406	0.1529	0.046656
cg18123202	-0.587945	1.11251e-05	0.0121509	chr20	S_Shore		Intergenic	0.640176	0.0982005	0.655317	0.366253	0.175069
cg24696974	-0.587945	1.11251e-05	0.0121509	chr5	OpenSea	EGFLAM	Body	0.467141	0.145377	0.468071	0.594216	0.222456
cg08911407	0.58789	1.1151e-05	0.0121509	chr19	N_Shore	LOC400685	Body	0.840192	0.0326005	0.844467	0.153201	0.0381276
cg16549603	-0.58789	1.1151e-05	0.0121509	chr12	OpenSea		Intergenic	0.724716	0.161302	0.766616	0.631977	0.194685
cg12517288	-0.587836	1.1177e-05	0.0121509	chr11	OpenSea	MIR1343;PDHX	TSS1500	0.529911	0.144988	0.521561	0.603091	0.224233
cg13533069	-0.587836	1.1177e-05	0.0121509	chr6	S_Shore	PRPF4B	Body	0.126436	0.0545039	0.115042	0.295903	0.059573
cg22674467	-0.587673	1.12552e-05	0.0122191	chr3	OpenSea		Intergenic	0.391839	0.16571	0.358455	0.670647	0.216963
cg17957660	-0.587619	1.12814e-05	0.0122254	chr4	OpenSea		Intergenic	0.598793	0.208317	0.603339	0.814909	0.291771
cg13431205	0.587565	1.13076e-05	0.0122254	chr13	Island	RB1	Body	0.702468	0.136618	0.72787	0.633727	0.204555
cg19654061	-0.587565	1.13076e-05	0.0122254	chr2	N_Shore	ALPP	1stExon	0.476194	0.175424	0.4537	0.718812	0.220205
cg14723307	-0.587456	1.13603e-05	0.0122655	chr19	Island	SH3GL1	3'UTR	0.65421	0.169642	0.65568	0.660683	0.253696
cg05155215	0.587402	1.13867e-05	0.0122772	chr1	OpenSea		Intergenic	0.833728	0.0470436	0.846098	0.232435	0.0577973
cg22175920	-0.587348	1.14132e-05	0.0122889	chr2	OpenSea		Intergenic	0.368876	0.142784	0.331739	0.557334	0.177204
cg07956282	0.587293	1.14397e-05	0.0123006	chr15	OpenSea		Intergenic	0.860709	0.0553576	0.877837	0.265272	0.039643
cg03934507	-0.587185	1.14929e-05	0.0123074	chr7	OpenSea	LOC101927668	Body	0.672667	0.168075	0.692057	0.690259	0.271177
cg17325650	0.587185	1.14929e-05	0.0123074	chr11	OpenSea		Intergenic	0.876227	0.0253195	0.880394	0.112331	0.033007
cg25611244	-0.587185	1.14929e-05	0.0123074	chr2	OpenSea	TANC1	Body	0.328275	0.182236	0.264717	0.748088	0.188426
cg03719789	-0.586968	1.16001e-05	0.0123716	chr3	OpenSea	SLC7A14	5'UTR	0.298027	0.158352	0.262668	0.760692	0.18323
cg09162625	0.586968	1.16001e-05	0.0123716	chr11	S_Shelf	NOX4	TSS1500	0.865793	0.0307008	0.8735	0.173187	0.0279692
cg14161400	-0.586968	1.16001e-05	0.0123716	chr6	N_Shore	NDUFAF4	Body	0.617393	0.174009	0.629423	0.723168	0.27026
cg02403198	0.586913	1.1627e-05	0.0123836	chr2	N_Shelf		Intergenic	0.285491	0.210757	0.210498	0.732579	0.260921
cg02539160	-0.586805	1.1681e-05	0.0124243	chr2	OpenSea		Intergenic	0.521069	0.203465	0.506792	0.679487	0.319104
cg19960114	-0.586751	1.17081e-05	0.0124363	chr15	OpenSea	ATP8B4	Body	0.363758	0.206904	0.326397	0.768173	0.306148
cg13610138	-0.586696	1.17353e-05	0.0124437	chr12	OpenSea	LRIG3	Body	0.237393	0.12944	0.212328	0.569147	0.158974
cg15607308	-0.586642	1.17625e-05	0.0124437	chr2	OpenSea	PKP4	5'UTR	0.68545	0.180413	0.708733	0.793266	0.267755
cg13562816	0.586642	1.17625e-05	0.0124437	chr12	OpenSea	DCN	Body	0.877948	0.0276076	0.88199	0.148146	0.0272523
cg20994097	-0.586588	1.17898e-05	0.0124513	chr1	S_Shore	S100A10	TSS1500	0.560848	0.191826	0.596935	0.663332	0.313729
cg12272160	-0.586534	1.18171e-05	0.0124513	chr20	N_Shelf		Intergenic	0.291061	0.119354	0.272325	0.522334	0.141061
cg23090529	-0.586534	1.18171e-05	0.0124513	chr1	N_Shore		Intergenic	0.41977	0.293813	0.29286	0.819191	0.618808
cg03154433	0.586316	1.1927e-05	0.0125503	chr6	N_Shore	TFAP2A	Body	0.59173	0.12884	0.608227	0.582976	0.146986
cg19769080	-0.586262	1.19547e-05	0.0125626	chr2	OpenSea	PPM1B	3'UTR	0.240345	0.155849	0.19282	0.68991	0.160693
cg11622164	-0.586208	1.19823e-05	0.0125705	chr5	OpenSea		Intergenic	0.106568	0.0880781	0.0713218	0.494136	0.0787709
cg10990993	-0.586154	1.20101e-05	0.0125705	chr3	N_Shore	EPM2AIP1;MLH1	1stExon	0.320893	0.170801	0.281956	0.804849	0.253218
cg26061447	-0.586154	1.20101e-05	0.0125705	chr15	OpenSea	ASB7	3'UTR	0.839086	0.0586185	0.868169	0.219462	0.0718595
cg24143463	-0.586099	1.20379e-05	0.0125828	chr8	OpenSea	PSD3	Body	0.378933	0.155965	0.362328	0.625467	0.252118
cg25631489	-0.585991	1.20937e-05	0.0126034	chr3	S_Shore	PHC3	TSS1500	0.309369	0.185671	0.274156	0.810504	0.264902
cg16969843	0.585991	1.20937e-05	0.0126034	chr1	OpenSea		Intergenic	0.756128	0.083873	0.776712	0.429276	0.118199
cg08089486	-0.585936	1.21217e-05	0.0126034	chr13	OpenSea	SUCLA2	Body	0.810127	0.1448	0.871935	0.632738	0.115896
cg08339172	-0.585936	1.21217e-05	0.0126034	chr17	OpenSea	CCDC46	Body	0.535848	0.164597	0.564706	0.618062	0.231051
cg15750494	-0.585719	1.22342e-05	0.0126995	chr3	OpenSea	MGLL	Body	0.355151	0.163991	0.301288	0.656052	0.175395
cg08523181	-0.585665	1.22625e-05	0.0126995	chr20	OpenSea		Intergenic	0.619118	0.215983	0.638378	0.706682	0.360933
cg01158878	0.585665	1.22625e-05	0.0126995	chr15	OpenSea	IQGAP1	Body	0.863426	0.0276255	0.863602	0.125995	0.035582
cg08888272	-0.585502	1.23477e-05	0.0127502	chr13	OpenSea	KLF12	Body	0.874254	0.0545177	0.881712	0.280049	0.0591645
cg18118503	-0.585502	1.23477e-05	0.0127502	chr1	N_Shelf	LCK	5'UTR	0.77861	0.0737184	0.794973	0.491234	0.0719048
cg02169146	-0.585448	1.23762e-05	0.0127502	chr18	OpenSea	TWSG1	Body	0.605136	0.165481	0.610472	0.69991	0.267837
cg09497409	0.585448	1.23762e-05	0.0127502	chr19	S_Shore	LASS4	5'UTR	0.644583	0.268526	0.767105	0.825097	0.461824
cg22524174	-0.585177	1.25197e-05	0.0128363	chr19	OpenSea	TSHZ3	Body	0.399882	0.241093	0.352223	0.845797	0.344407
cg20703564	-0.585122	1.25486e-05	0.0128363	chr20	S_Shore	BLCAP	TSS1500	0.0652717	0.0371396	0.0534434	0.173651	0.0271663
cg24045508	-0.585122	1.25486e-05	0.0128363	chr20	OpenSea	FKBP1A;FKBP1A-SDCBP2;SDCBP2-AS1	3'UTR	0.366924	0.140021	0.307797	0.611287	0.197976
cg25915410	-0.585122	1.25486e-05	0.0128363	chr14	N_Shore	HSP90AA1	Body	0.706044	0.207375	0.768928	0.745994	0.237426
cg26928877	-0.585122	1.25486e-05	0.0128363	chr13	S_Shelf		Intergenic	0.291191	0.159953	0.260087	0.63	0.256493
cg13393785	-0.585068	1.25776e-05	0.0128363	chr19	OpenSea	LASS4	Body	0.358326	0.127175	0.371882	0.525515	0.212233
cg16155349	-0.585068	1.25776e-05	0.0128363	chr17	OpenSea	PRKCA	Body	0.285773	0.120532	0.249888	0.598636	0.131071
cg17690975	-0.585014	1.26066e-05	0.0128363	chr6	OpenSea	MYO6	Body	0.699148	0.136868	0.705832	0.557406	0.208764
cg20112774	-0.585014	1.26066e-05	0.0128363	chr16	OpenSea		Intergenic	0.606457	0.209623	0.652105	0.791313	0.310724
cg05330381	-0.584851	1.2694e-05	0.0129086	chr1	OpenSea	FLG-AS1	Body	0.163074	0.170857	0.0871974	0.656171	0.091997
cg02953624	0.584797	1.27233e-05	0.0129217	chr1	Island	EIF4G3	TSS1500	0.0219544	0.00288408	0.0222014	0.0144373	0.00399194
cg20038070	-0.584634	1.28114e-05	0.0129777	chr4	OpenSea	STX18	Body	0.284808	0.0876589	0.28433	0.412572	0.117207
cg06087962	0.584634	1.28114e-05	0.0129777	chr1	Island	IQCC	TSS200	0.0390329	0.00522932	0.0393023	0.0268243	0.00525126
cg14620572	0.584525	1.28705e-05	0.0130041	chr9	Island	GPR144	Body	0.578625	0.182654	0.622735	0.743193	0.264745
cg24663878	-0.584525	1.28705e-05	0.0130041	chr5	OpenSea		Intergenic	0.249196	0.130875	0.234582	0.620873	0.161935
cg13679842	-0.584471	1.29001e-05	0.0130173	chr12	OpenSea		Intergenic	0.45586	0.198732	0.454087	0.676362	0.326455
cg20778600	-0.584417	1.29298e-05	0.0130306	chr4	OpenSea	SH3D19	Body	0.439006	0.206933	0.383344	0.813441	0.319558
cg10081359	0.584254	1.30193e-05	0.0130555	chr7	S_Shore	HOTTIP	Body	0.688106	0.102712	0.710059	0.512318	0.13385
cg20920033	0.5842	1.30493e-05	0.0130555	chr5	OpenSea	POC5	TSS1500	0.786758	0.0635558	0.797673	0.29835	0.0737398
cg26503079	-0.5842	1.30493e-05	0.0130555	chr12	OpenSea	SDR9C7	Body	0.825794	0.0369171	0.837609	0.190937	0.031448
cg19965558	-0.584145	1.30793e-05	0.0130555	chr4	OpenSea	FAM198B	TSS1500	0.843096	0.0598301	0.863108	0.311251	0.052797
cg26010877	-0.584145	1.30793e-05	0.0130555	chr10	OpenSea		Intergenic	0.963989	0.0180898	0.96932	0.0874277	0.013675
cg25823077	-0.584091	1.31093e-05	0.0130555	chr1	OpenSea	NAV1;IPO9-AS1	Body	0.147896	0.0865321	0.12425	0.332475	0.121892
cg10865952	-0.584037	1.31395e-05	0.0130555	chr1	OpenSea		Intergenic	0.888482	0.0227148	0.892572	0.107483	0.0278091
cg17838848	-0.584037	1.31395e-05	0.0130555	chr5	S_Shore	DPYSL3	Body	0.317532	0.169278	0.334597	0.704118	0.249558
cg01086477	-0.583982	1.31697e-05	0.0130555	chr8	OpenSea	MATN2	Body	0.730873	0.164675	0.770954	0.651312	0.246941
cg26325291	-0.583982	1.31697e-05	0.0130555	chr14	OpenSea		Intergenic	0.507079	0.195124	0.558858	0.752754	0.231636
cg09945208	-0.583874	1.32303e-05	0.0130555	chr3	OpenSea	CD86	5'UTR	0.522181	0.159452	0.521164	0.644224	0.229375
cg15872617	0.583874	1.32303e-05	0.0130555	chr12	OpenSea		Intergenic	0.730745	0.0748924	0.746521	0.419904	0.0807688
cg24577892	-0.583711	1.33217e-05	0.0130555	chr12	OpenSea	NELL2	Body	0.593983	0.206779	0.595695	0.713623	0.350756
cg00321478	-0.583657	1.33523e-05	0.0130555	chr1	OpenSea	CRB1	Body	0.907464	0.0496542	0.922513	0.227463	0.0343067
cg00622105	-0.583657	1.33523e-05	0.0130555	chr2	OpenSea	SPRED2	TSS1500	0.885993	0.0524728	0.905214	0.265333	0.0346789
cg01116868	-0.583602	1.33829e-05	0.0130555	chr6	OpenSea	EXOC2	Body	0.570577	0.251053	0.501084	0.84815	0.462918
cg13702185	-0.583602	1.33829e-05	0.0130555	chr4	OpenSea	RGS12	Body	0.714945	0.137124	0.737569	0.554235	0.205455
cg22575467	-0.583602	1.33829e-05	0.0130555	chr12	S_Shore	CDK2;PMEL	ExonBnd	0.70309	0.17899	0.738303	0.665001	0.239295
cg03708250	-0.583548	1.34137e-05	0.0130555	chr21	OpenSea	RCAN1	TSS1500	0.328601	0.158062	0.309047	0.812804	0.179413
cg08707404	-0.583548	1.34137e-05	0.0130555	chr21	OpenSea		Intergenic	0.235335	0.208113	0.136045	0.767718	0.172782
cg22445008	-0.583548	1.34137e-05	0.0130555	chr13	OpenSea	TNFRSF19	5'UTR	0.450316	0.204078	0.409208	0.806088	0.207365
cg13775833	0.583548	1.34137e-05	0.0130555	chr12	OpenSea	GRIP1	TSS1500	0.859988	0.0357193	0.864193	0.181346	0.042744
cg01673299	-0.583494	1.34444e-05	0.0130555	chr20	OpenSea		Intergenic	0.417348	0.171312	0.415967	0.760751	0.259638
cg04293085	0.583494	1.34444e-05	0.0130555	chr20	Island	ADRA1D	Body	0.655584	0.244879	0.74272	0.94593	0.160588
cg25021359	-0.583494	1.34444e-05	0.0130555	chr7	OpenSea		Intergenic	0.389046	0.165779	0.376453	0.61656	0.238776
cg00523188	-0.58344	1.34753e-05	0.0130555	chr1	N_Shore	AJAP1	Body	0.12779	0.0633385	0.112638	0.29941	0.0789462
cg04926710	-0.58344	1.34753e-05	0.0130555	chr7	OpenSea	CACNA2D1	Body	0.823309	0.114703	0.856786	0.440087	0.116038
cg06533934	0.583385	1.35062e-05	0.0130555	chr12	OpenSea	TAS2R7	TSS200	0.669566	0.185285	0.736821	0.70021	0.23114
cg07091078	-0.583385	1.35062e-05	0.0130555	chr5	OpenSea		Intergenic	0.630227	0.15432	0.655312	0.559274	0.260234
cg07718535	-0.583385	1.35062e-05	0.0130555	chr1	OpenSea		Intergenic	0.568841	0.20575	0.566425	0.735718	0.334124
cg01356872	-0.583331	1.35372e-05	0.0130555	chr2	OpenSea		Intergenic	0.394457	0.14241	0.367812	0.646839	0.171061
cg01588652	0.583331	1.35372e-05	0.0130555	chr12	OpenSea	GIT2	Body	0.837728	0.0519761	0.851744	0.261634	0.0579366
cg05734790	-0.583331	1.35372e-05	0.0130555	chr1	OpenSea		Intergenic	0.515276	0.144017	0.53305	0.56622	0.173632
cg07650439	-0.583331	1.35372e-05	0.0130555	chr12	OpenSea		Intergenic	0.874882	0.0909899	0.909325	0.391014	0.0458996
cg17148552	-0.583331	1.35372e-05	0.0130555	chr5	OpenSea	SIL1	Body	0.351843	0.220339	0.250185	0.723583	0.362296
cg14184993	-0.583277	1.35682e-05	0.0130555	chr7	OpenSea	KBTBD2	Body	0.497854	0.161964	0.478973	0.707837	0.223495
cg24426193	-0.583277	1.35682e-05	0.0130555	chr1	OpenSea	ATP13A2	Body	0.892216	0.0207286	0.894048	0.120155	0.0243582
cg08369872	0.583223	1.35994e-05	0.0130675	chr22	Island	DERL3	5'UTR	0.109496	0.166147	0.0221047	0.544856	0.102738
cg12402023	-0.583168	1.36305e-05	0.0130675	chr7	OpenSea		Intergenic	0.297496	0.20541	0.248319	0.812099	0.209713
cg26024214	-0.583168	1.36305e-05	0.0130675	chr15	OpenSea		Intergenic	0.27877	0.13191	0.254763	0.564988	0.155265
cg15001904	-0.583114	1.36618e-05	0.0130762	chr20	OpenSea	MACROD2	Body	0.647725	0.135053	0.656646	0.563187	0.149314
cg27304406	0.58306	1.36931e-05	0.0130762	chr15	Island	BNC1	TSS1500	0.348321	0.207519	0.348443	0.711833	0.324966
cg00930987	-0.583005	1.37245e-05	0.0130762	chr1	OpenSea	TRIM67	Body	0.784485	0.0882148	0.814836	0.493116	0.0535246
cg13144628	-0.583005	1.37245e-05	0.0130762	chr3	OpenSea		Intergenic	0.906104	0.0401579	0.917979	0.185364	0.0310759
cg03182226	-0.582951	1.37559e-05	0.0130762	chr15	OpenSea	IQCH	Body	0.283538	0.189703	0.236459	0.820391	0.178808
cg16148960	-0.582951	1.37559e-05	0.0130762	chr3	OpenSea	NLGN1	Body	0.543667	0.145025	0.540424	0.5505	0.226086
cg20087519	0.582951	1.37559e-05	0.0130762	chr10	Island	SYCE1	TSS200	0.463384	0.222961	0.485273	0.738851	0.385021
cg13494631	0.582788	1.38506e-05	0.0131187	chr14	OpenSea	BDKRB2	5'UTR	0.857817	0.0978963	0.899552	0.474004	0.110984
cg17442349	-0.582788	1.38506e-05	0.0131187	chr9	OpenSea		Intergenic	0.281363	0.105433	0.268433	0.433191	0.150218
cg19788941	0.582788	1.38506e-05	0.0131187	chr2	OpenSea	KLHL29	Body	0.695393	0.087384	0.716391	0.397026	0.102415
cg14612428	0.582734	1.38823e-05	0.0131329	chr18	Island	GNAL	5'UTR	0.496675	0.232231	0.524213	0.796703	0.377684
cg12192145	-0.58268	1.39141e-05	0.0131472	chr14	OpenSea	KIAA0831	Body	0.684639	0.169659	0.700766	0.674042	0.26121
cg05945315	0.582625	1.3946e-05	0.0131615	chr5	OpenSea	CAST	5'UTR	0.822703	0.0412631	0.834105	0.168794	0.061779
cg14555759	0.582517	1.40099e-05	0.0131744	chr5	OpenSea	FYB	Body	0.819985	0.0635973	0.843673	0.307041	0.0824555
cg21394729	-0.582517	1.40099e-05	0.0131744	chr15	N_Shore	TRPM1	Body	0.263861	0.121018	0.236531	0.581202	0.162475
cg24252694	-0.582517	1.40099e-05	0.0131744	chr3	OpenSea	KALRN	Body	0.171919	0.0839591	0.161929	0.420053	0.082632
cg13663199	0.582463	1.40419e-05	0.0131888	chr1	Island	EIF2B3	TSS200	0.026701	0.00444471	0.0259364	0.0210553	0.00512629
cg11143674	0.582408	1.4074e-05	0.0132032	chr15	OpenSea		Intergenic	0.707536	0.161009	0.747724	0.783717	0.175061
cg13246235	0.5823	1.41384e-05	0.0132321	chr6	Island	PHACTR1	Body	0.463643	0.307344	0.519044	0.949777	0.646938
cg09157320	-0.5823	1.41384e-05	0.0132321	chr2	OpenSea	RHBDD1	Body	0.285021	0.168509	0.250014	0.626905	0.263642
cg19597891	-0.582083	1.42681e-05	0.0133376	chr21	OpenSea		Intergenic	0.371592	0.183017	0.356858	0.790593	0.279332
cg03593578	0.582028	1.43007e-05	0.0133522	chr2	N_Shore		Intergenic	0.644752	0.204475	0.713258	0.847038	0.214954
cg15318853	-0.581866	1.43989e-05	0.0133962	chr1	N_Shore	RSBN1	Body	0.223508	0.103809	0.206382	0.503882	0.125663
cg23792162	-0.581866	1.43989e-05	0.0133962	chr7	OpenSea	SLC13A1	Body	0.733531	0.142155	0.785584	0.613805	0.16867
cg26401166	-0.581866	1.43989e-05	0.0133962	chr15	S_Shore		Intergenic	0.3729	0.194235	0.311716	0.700448	0.304447
cg27262717	0.581811	1.44317e-05	0.0134109	chr20	Island	TNNC2	Body	0.760162	0.134364	0.800477	0.586019	0.142613
cg07954908	-0.581648	1.45308e-05	0.0134711	chr8	OpenSea	PLAG1	5'UTR	0.14365	0.0776003	0.118586	0.378073	0.0872474
cg17342772	0.581648	1.45308e-05	0.0134711	chr15	OpenSea	ASB7	Body	0.8873	0.0191193	0.889439	0.085982	0.0264638
cg18819445	-0.581594	1.45639e-05	0.0134859	chr1	OpenSea		Intergenic	0.615113	0.186782	0.66522	0.70641	0.264582
cg24368383	0.58154	1.45971e-05	0.0135008	chr1	Island	MIB2	Body	0.611335	0.192958	0.623507	0.850559	0.225752
cg05888741	-0.581486	1.46304e-05	0.0135157	chr5	OpenSea	LOC101928651;C5orf64	TSS1500	0.651118	0.175907	0.676764	0.777916	0.231089
cg04684485	0.581431	1.46637e-05	0.0135251	chr5	S_Shelf	MFAP3	5'UTR	0.876755	0.0252445	0.880035	0.138566	0.0241637
cg22991320	0.581323	1.47306e-05	0.0135251	chr20	Island	C20orf85	TSS200	0.64064	0.118289	0.638702	0.542601	0.14867
cg09861299	-0.581268	1.47642e-05	0.0135251	chr19	OpenSea	ZNF788	Body	0.348353	0.193874	0.31333	0.812081	0.264367
cg26758594	-0.581268	1.47642e-05	0.0135251	chr8	OpenSea	WISP1	Body	0.41811	0.18169	0.385352	0.748462	0.224942
cg09441080	-0.581214	1.47978e-05	0.0135251	chr1	OpenSea	CAPN2	Body	0.343497	0.164768	0.310711	0.626052	0.240331
cg15318394	-0.581214	1.47978e-05	0.0135251	chr6	OpenSea	FAM65B	Body	0.252252	0.126208	0.223197	0.494468	0.180948
cg23348582	0.581214	1.47978e-05	0.0135251	chr14	Island	SEL1L	TSS200	0.307917	0.0536428	0.302528	0.215764	0.0765003
cg17112828	-0.58116	1.48315e-05	0.0135251	chr1	S_Shore	LRRN2	TSS1500	0.40507	0.148157	0.392998	0.655608	0.222704
cg14174928	0.58116	1.48315e-05	0.0135251	chr1	OpenSea	KIF26B	Body	0.880863	0.0396846	0.894173	0.216024	0.0330691
cg05104885	-0.581106	1.48653e-05	0.0135251	chr12	N_Shore	LINC01465	Body	0.294349	0.149573	0.269023	0.684078	0.200445
cg21528393	-0.581106	1.48653e-05	0.0135251	chr15	OpenSea	TMOD3	Body	0.511378	0.221482	0.465638	0.772601	0.309001
cg16301282	-0.581051	1.48992e-05	0.0135251	chr16	OpenSea		Intergenic	0.379604	0.172915	0.416773	0.633408	0.260953
cg20511277	0.581051	1.48992e-05	0.0135251	chr15	N_Shore		Intergenic	0.7833	0.083929	0.804701	0.368083	0.10649
cg24865270	0.581051	1.48992e-05	0.0135251	chr6	Island		Intergenic	0.292738	0.143814	0.265109	0.53803	0.230682
cg18758891	-0.580997	1.49331e-05	0.0135251	chr7	OpenSea	CDK6	3'UTR	0.36334	0.217902	0.284655	0.785287	0.317562
cg23896164	0.580997	1.49331e-05	0.0135251	chr21	Island	SIM2	3'UTR	0.574846	0.161808	0.586636	0.66568	0.215353
cg09017815	-0.580943	1.49671e-05	0.0135251	chr9	OpenSea		Intergenic	0.242843	0.145713	0.206302	0.546489	0.218748
cg10805106	-0.580943	1.49671e-05	0.0135251	chr11	OpenSea		Intergenic	0.592564	0.15695	0.596211	0.624572	0.222637
cg16563243	-0.580943	1.49671e-05	0.0135251	chr20	OpenSea	CNBD2	Body	0.64527	0.142765	0.688816	0.720689	0.16388
cg05355157	-0.580834	1.50352e-05	0.0135556	chr1	OpenSea	C4BPB	Body	0.753975	0.147418	0.791007	0.517087	0.190802
cg24371906	0.580834	1.50352e-05	0.0135556	chr1	OpenSea		Intergenic	0.88522	0.0249974	0.885242	0.111944	0.0319755
cg02599991	-0.580726	1.51037e-05	0.0135862	chr2	OpenSea		Intergenic	0.538483	0.214338	0.49017	0.659108	0.339014
cg11698119	-0.580726	1.51037e-05	0.0135862	chr12	S_Shore	KRT18	Body	0.691087	0.206147	0.75475	0.762342	0.307872
cg02768480	-0.580671	1.51381e-05	0.0136016	chr17	OpenSea	TMEM100	TSS1500	0.70475	0.14947	0.722467	0.569969	0.234553
cg07907641	-0.580454	1.52762e-05	0.0136788	chr19	S_Shore		Intergenic	0.528617	0.177196	0.481062	0.675203	0.289495
cg13544643	-0.580454	1.52762e-05	0.0136788	chr22	OpenSea	ATXN10	Body	0.469457	0.157248	0.467183	0.665995	0.207896
cg26089958	-0.580454	1.52762e-05	0.0136788	chr5	OpenSea	LOC101927023;EPB41L4A	Body	0.612881	0.229548	0.634094	0.764508	0.38471
cg07895719	-0.5804	1.53109e-05	0.0136788	chr17	OpenSea	IGF2BP1	Body	0.605214	0.197563	0.568717	0.672983	0.325803
cg10660353	-0.5804	1.53109e-05	0.0136788	chr1	OpenSea	ARID4B	Body	0.322122	0.21124	0.236891	0.750737	0.3076
cg19938522	-0.580346	1.53456e-05	0.0136789	chr5	OpenSea		Intergenic	0.315859	0.183246	0.296161	0.648109	0.230019
cg07606605	-0.580291	1.53805e-05	0.0136789	chr5	OpenSea		Intergenic	0.457274	0.209094	0.448376	0.834888	0.265998
cg12216986	0.580291	1.53805e-05	0.0136789	chr1	Island	ECE1	TSS1500	0.0391121	0.0153051	0.0369977	0.111235	0.00682982
cg27617616	-0.580291	1.53805e-05	0.0136789	chr2	OpenSea	AGAP1	Body	0.263356	0.117109	0.244927	0.510208	0.164908
cg25891890	-0.580237	1.54154e-05	0.013679	chr8	OpenSea	ZNF704	Body	0.438311	0.147865	0.432829	0.764597	0.167214
cg27145254	-0.580237	1.54154e-05	0.013679	chr2	OpenSea		Intergenic	0.890333	0.0451866	0.900588	0.197872	0.0380167
cg02170478	-0.580183	1.54504e-05	0.0136792	chr4	S_Shore	PDGFRA	5'UTR	0.378241	0.199023	0.324001	0.760819	0.326196
cg09565444	-0.580183	1.54504e-05	0.0136792	chr4	OpenSea		Intergenic	0.061268	0.0776528	0.0370082	0.4896	0.0242112
cg03637218	-0.580129	1.54855e-05	0.0136802	chr5	OpenSea	AP3S1	Body	0.649346	0.197592	0.695471	0.733463	0.312122
cg07544187	0.580074	1.55206e-05	0.0136802	chr19	Island	CILP2	Body	0.557227	0.153951	0.581917	0.695068	0.122673
cg00350074	-0.580074	1.55206e-05	0.0136802	chr7	OpenSea	FAM188B;INMT-FAM188B	Body	0.453716	0.212153	0.42591	0.757331	0.268393
cg13856812	-0.58002	1.55558e-05	0.0136802	chr17	S_Shelf	USP43	Body	0.337198	0.162935	0.293144	0.743643	0.200791
cg17176016	0.58002	1.55558e-05	0.0136802	chr6	Island		Intergenic	0.661007	0.165041	0.715463	0.754128	0.154553
cg22164891	-0.58002	1.55558e-05	0.0136802	chr20	S_Shore	ZNF217	TSS200	0.381867	0.252468	0.364105	0.80199	0.442597
cg10578696	0.579966	1.55911e-05	0.013696	chr1	Island		Intergenic	0.0233314	0.00342341	0.0242029	0.0150662	0.00465005
cg21436756	-0.579912	1.56265e-05	0.0137117	chr17	N_Shore	ZNF385C	TSS1500	0.72176	0.0978338	0.736648	0.402285	0.10986
cg25026529	0.579803	1.56974e-05	0.0137586	chr1	N_Shore	BARHL2	TSS1500	0.177732	0.217423	0.0678875	0.852904	0.159536
cg20846236	0.579694	1.57687e-05	0.0137904	chr1	Island	TXLNA	TSS200	0.0177021	0.00297172	0.017262	0.0147372	0.00362682
cg17345703	-0.579694	1.57687e-05	0.0137904	chr6	OpenSea	CDYL	Body	0.629798	0.114982	0.641202	0.440771	0.163673
cg12160148	-0.57964	1.58044e-05	0.013791	chr7	OpenSea		Intergenic	0.303063	0.163567	0.266766	0.722726	0.194318
cg13826852	-0.57964	1.58044e-05	0.013791	chr12	OpenSea	OTOGL	Body	0.363208	0.18193	0.327242	0.78256	0.274753
cg01325272	-0.579477	1.59121e-05	0.0138542	chr7	OpenSea	POT1	Body	0.714954	0.186722	0.736432	0.50343	0.358236
cg03956296	-0.579477	1.59121e-05	0.0138542	chr2	OpenSea		Intergenic	0.363112	0.162862	0.329146	0.62652	0.243527
cg18765793	0.579423	1.59481e-05	0.0138549	chr11	OpenSea	USP2-AS1	Body	0.855356	0.110612	0.895964	0.535204	0.0886117
cg26348728	-0.579423	1.59481e-05	0.0138549	chr1	OpenSea	NCF2	Body	0.533449	0.207597	0.529743	0.737146	0.366334
cg15046755	-0.579369	1.59842e-05	0.0138557	chr3	OpenSea		Intergenic	0.108207	0.0555919	0.100865	0.238768	0.054903
cg26224533	-0.579369	1.59842e-05	0.0138557	chr3	OpenSea	TIPARP	Body	0.252149	0.136677	0.208905	0.641877	0.15003
cg04689428	-0.579314	1.60204e-05	0.0138565	chr5	OpenSea	ANKH	Body	0.241383	0.0957864	0.224392	0.457948	0.110555
cg20773588	-0.579314	1.60204e-05	0.0138565	chr7	OpenSea	EGFR	Body	0.262559	0.139373	0.23069	0.690066	0.177713
cg05478097	-0.579206	1.6093e-05	0.0138888	chr12	OpenSea	KRT4	TSS200	0.429941	0.135817	0.416669	0.522431	0.158614
cg06644553	0.579206	1.6093e-05	0.0138888	chr5	Island	LVRN	TSS1500	0.244884	0.0932819	0.222084	0.371125	0.140799
cg25865120	-0.579152	1.61294e-05	0.013905	chr15	S_Shore	DUT	Body	0.353061	0.154941	0.36605	0.639312	0.202621
cg09950449	0.579043	1.62024e-05	0.0139385	chr14	OpenSea	SYT16	Body	0.725889	0.0659899	0.736698	0.309364	0.0837549
cg10979585	-0.578989	1.62391e-05	0.0139385	chr12	OpenSea	TMEM117	5'UTR	0.761789	0.157701	0.820449	0.619078	0.244576
cg11082767	-0.578989	1.62391e-05	0.0139385	chr2	S_Shore	ZAK	5'UTR	0.551075	0.20964	0.615107	0.708977	0.326412
cg27592062	-0.578989	1.62391e-05	0.0139385	chr12	OpenSea	LRRK2	Body	0.59694	0.196216	0.59853	0.680582	0.323721
cg07504040	0.578935	1.62758e-05	0.0139396	chr1	OpenSea	ACTN2	3'UTR	0.896757	0.0256348	0.900725	0.100526	0.0355525
cg20590152	-0.578935	1.62758e-05	0.0139396	chr5	OpenSea	TTC23L	Body	0.821432	0.0581181	0.83926	0.226574	0.0579886
cg08205463	-0.57888	1.63126e-05	0.0139559	chr5	OpenSea		Intergenic	0.240387	0.15839	0.186905	0.664077	0.171175
cg16964357	-0.578772	1.63864e-05	0.0140038	chr16	OpenSea	MIR5095	Body	0.829565	0.112912	0.866525	0.533771	0.0802634
cg13114926	-0.578663	1.64605e-05	0.0140519	chr21	OpenSea		Intergenic	0.406687	0.194349	0.374261	0.753382	0.311164
cg10518811	-0.578555	1.65349e-05	0.0140849	chr2	OpenSea	PDE1A	3'UTR	0.46774	0.246325	0.42046	0.842446	0.378085
cg24595586	-0.578555	1.65349e-05	0.0140849	chr1	OpenSea	DNM3	Body	0.614681	0.184478	0.615098	0.581001	0.333771
cg22918534	-0.5785	1.65723e-05	0.0141014	chr11	OpenSea	SBF2-AS1	Body	0.359883	0.114966	0.364177	0.507001	0.152728
cg02523263	0.578446	1.66097e-05	0.0141028	chr12	OpenSea	C12orf56	Body	0.928654	0.00980002	0.929466	0.0473694	0.0117867
cg13696490	-0.578446	1.66097e-05	0.0141028	chr3	OpenSea	LOC201651	TSS1500	0.180991	0.088186	0.171986	0.344304	0.127016
cg24664038	0.578229	1.67601e-05	0.0141998	chr6	OpenSea		Intergenic	0.0960748	0.12984	0.0396502	0.511403	0.046016
cg26764579	0.578229	1.67601e-05	0.0141998	chr3	OpenSea	OSTN	Body	0.867631	0.0279979	0.868646	0.146344	0.0339349
cg02209915	-0.578175	1.67979e-05	0.0142166	chr3	OpenSea		Intergenic	0.396366	0.159014	0.359172	0.616732	0.196648
cg26098517	-0.57812	1.68358e-05	0.0142333	chr15	S_Shore	DUT	Body	0.641357	0.128152	0.658035	0.53434	0.165403
cg12532216	-0.578066	1.68737e-05	0.0142501	chr13	OpenSea		Intergenic	0.399855	0.187298	0.327498	0.720588	0.243632
cg12559197	-0.578012	1.69118e-05	0.0142669	chr5	OpenSea	PDE8B	Body	0.576942	0.190251	0.607005	0.645127	0.281826
cg05316065	-0.577903	1.69881e-05	0.0142735	chr8	OpenSea	GSDMC	1stExon	0.376969	0.16295	0.352796	0.646645	0.217045
cg22647948	-0.577903	1.69881e-05	0.0142735	chr18	OpenSea		Intergenic	0.405705	0.260226	0.331209	0.791507	0.470379
cg01058360	-0.577849	1.70263e-05	0.0142735	chr7	OpenSea	PRKAG2	Body	0.262411	0.11119	0.23578	0.45925	0.159048
cg07782221	-0.577849	1.70263e-05	0.0142735	chr11	OpenSea	OLFML1	TSS1500	0.270326	0.127389	0.240085	0.57473	0.154919
cg13657981	0.577849	1.70263e-05	0.0142735	chr7	OpenSea	CALD1	Body	0.889297	0.0394871	0.893679	0.164797	0.0469991
cg05438888	-0.577795	1.70647e-05	0.0142735	chr2	OpenSea		Intergenic	0.331586	0.132617	0.292484	0.584261	0.163408
cg15479189	-0.577795	1.70647e-05	0.0142735	chr1	OpenSea	TSEN15	Body	0.28534	0.150391	0.245176	0.66952	0.174985
cg19785826	-0.577795	1.70647e-05	0.0142735	chr12	OpenSea		Intergenic	0.279489	0.0825729	0.275901	0.34842	0.111652
cg13175254	-0.57774	1.71031e-05	0.0142905	chr4	OpenSea	LOC100507487	TSS1500	0.307188	0.184939	0.26631	0.729076	0.258223
cg08399602	-0.577686	1.71416e-05	0.0142923	chr7	OpenSea	BRAF	Body	0.47541	0.138755	0.453489	0.577763	0.193272
cg22599653	-0.577686	1.71416e-05	0.0142923	chr8	OpenSea	PSD3	Body	0.601614	0.248805	0.635098	0.764957	0.447523
cg00348186	-0.577632	1.71802e-05	0.0142942	chr16	OpenSea		Intergenic	0.819278	0.107997	0.836715	0.606923	0.0825448
cg11644891	-0.577632	1.71802e-05	0.0142942	chr13	OpenSea		Intergenic	0.4036	0.206557	0.356018	0.734987	0.322414
cg22235600	-0.577523	1.72576e-05	0.0143283	chr17	N_Shelf	SGSM2	Body	0.584549	0.217757	0.547473	0.715164	0.402213
cg22504122	0.577523	1.72576e-05	0.0143283	chr1	OpenSea	KMO;OPN3	3'UTR	0.835441	0.0550387	0.845337	0.33516	0.0571277
cg01783579	-0.577415	1.73354e-05	0.0143777	chr7	OpenSea	HECW1	ExonBnd	0.391775	0.18863	0.34504	0.826403	0.153509
cg16102052	-0.57736	1.73744e-05	0.0143949	chr1	OpenSea		Intergenic	0.347084	0.147331	0.322041	0.658812	0.158023
cg08991533	-0.577306	1.74134e-05	0.0144121	chr17	N_Shore	ARHGAP23	Body	0.492205	0.252935	0.395499	0.774096	0.422
cg24362026	-0.577252	1.74526e-05	0.0144293	chr7	OpenSea		Intergenic	0.555556	0.159162	0.587856	0.546219	0.264394
cg02631811	-0.577198	1.74918e-05	0.0144314	chr8	OpenSea	FUT10	Body	0.229417	0.0649066	0.222615	0.319662	0.0808496
cg11303701	-0.577198	1.74918e-05	0.0144314	chr1	N_Shore	DENND1B	5'UTR	0.0357909	0.0109609	0.0325965	0.0542536	0.0113173
cg10747963	-0.577143	1.75311e-05	0.0144487	chr6	OpenSea	SGK1	Body	0.773734	0.197598	0.893764	0.671676	0.341093
cg15709065	-0.577089	1.75705e-05	0.0144509	chr3	N_Shore	AMOTL2	5'UTR	0.294107	0.160757	0.246246	0.65681	0.258444
cg22720051	-0.577089	1.75705e-05	0.0144509	chr15	OpenSea	DNM1P35	ExonBnd	0.136234	0.130002	0.0674224	0.477366	0.154992
cg07645502	-0.577035	1.761e-05	0.0144683	chr17	OpenSea	THCAT158;ITGB3	Body	0.246556	0.125819	0.203335	0.457493	0.161369
cg16212074	0.57698	1.76496e-05	0.0144857	chr19	N_Shelf	CREB3L3	Body	0.864942	0.0923834	0.903921	0.383376	0.0462185
cg24311947	0.576872	1.77289e-05	0.0145025	chr1	Island	XKR8	TSS200	0.032789	0.00559268	0.0325728	0.0346415	0.00529031
cg26607248	0.576818	1.77687e-05	0.0145025	chr1	S_Shelf	TMEM183A;TMEM183B	Body	0.904032	0.0286497	0.908488	0.183767	0.0246257
cg03814462	-0.576763	1.78086e-05	0.0145025	chr4	OpenSea		Intergenic	0.13455	0.072759	0.103081	0.314438	0.0677759
cg00335802	-0.576709	1.78486e-05	0.0145025	chr18	OpenSea	FAM38B	Body	0.551458	0.205736	0.579499	0.710178	0.302838
cg02014364	0.576655	1.78886e-05	0.0145025	chr5	OpenSea	C5orf22	Body	0.847173	0.0333962	0.854325	0.144409	0.0407488
cg04525892	0.576655	1.78886e-05	0.0145025	chr12	OpenSea	MSRB3	Body	0.906936	0.020925	0.91043	0.138139	0.0213776
cg20097298	-0.576655	1.78886e-05	0.0145025	chr12	OpenSea	FAM19A2	5'UTR	0.63825	0.202974	0.672476	0.786052	0.291949
cg08726248	0.576601	1.79288e-05	0.0145025	chr11	Island	DRD4	TSS1500	0.255148	0.162803	0.282655	0.623288	0.269602
cg09311425	-0.576601	1.79288e-05	0.0145025	chr4	OpenSea	TSPAN5	Body	0.365505	0.194701	0.303361	0.745624	0.293533
cg13471735	-0.576601	1.79288e-05	0.0145025	chr9	OpenSea	BNC2	Body	0.435869	0.167881	0.421169	0.730939	0.227866
cg25049766	-0.576601	1.79288e-05	0.0145025	chr2	OpenSea		Intergenic	0.738516	0.141362	0.773707	0.56106	0.200771
cg02061660	0.576546	1.7969e-05	0.0145025	chr5	OpenSea	SLC25A46	Body	0.863346	0.0619658	0.877572	0.302512	0.0398219
cg16649096	0.576546	1.7969e-05	0.0145025	chr2	OpenSea		Intergenic	0.775949	0.0547493	0.786669	0.192243	0.0904968
cg07872430	-0.576546	1.7969e-05	0.0145025	chr5	OpenSea	SEMA5A	Body	0.480638	0.21047	0.466289	0.760069	0.310284
cg19920923	-0.576492	1.80093e-05	0.0145025	chr5	S_Shelf	TNIP1	5'UTR	0.537809	0.166479	0.51648	0.680482	0.259815
cg02596550	-0.576438	1.80497e-05	0.0145025	chr1	OpenSea	CA14	Body	0.407788	0.111443	0.407751	0.472351	0.123617
cg14166392	-0.576438	1.80497e-05	0.0145025	chr4	OpenSea		Intergenic	0.9098	0.0187299	0.913558	0.105275	0.0165403
cg26028005	-0.576438	1.80497e-05	0.0145025	chr9	OpenSea	GNAQ	Body	0.80793	0.145644	0.8356	0.662953	0.136436
cg22982368	0.576438	1.80497e-05	0.0145025	chr11	Island	PAX6	Body	0.325678	0.261783	0.260647	0.778957	0.480858
cg10468736	-0.576383	1.80901e-05	0.0145025	chr16	N_Shore	CACNA1H	Body	0.565244	0.218598	0.528707	0.691819	0.300679
cg14760020	-0.576383	1.80901e-05	0.0145025	chr3	OpenSea		Intergenic	0.39107	0.248664	0.319844	0.858802	0.372194
cg07712663	-0.576329	1.81307e-05	0.0145025	chr2	OpenSea	FAM49A	5'UTR	0.322254	0.161608	0.259894	0.548102	0.258873
cg13793178	0.576329	1.81307e-05	0.0145025	chr1	Island	STMN1	5'UTR	0.0398758	0.00621969	0.0395271	0.0337165	0.00589514
cg14698019	0.576329	1.81307e-05	0.0145025	chr14	OpenSea	RIN3	Body	0.884612	0.0423888	0.892737	0.239474	0.0422532
cg22237022	-0.576329	1.81307e-05	0.0145025	chr1	OpenSea		Intergenic	0.53134	0.26874	0.574282	0.886842	0.507947
cg00559166	-0.576275	1.81713e-05	0.0145149	chr15	OpenSea		Intergenic	0.106827	0.070811	0.0795092	0.31274	0.0774619
cg03282400	-0.576221	1.82121e-05	0.0145149	chr4	OpenSea		Intergenic	0.471963	0.198253	0.427226	0.749244	0.255938
cg05929599	-0.576221	1.82121e-05	0.0145149	chr4	OpenSea	SLC4A4	Body	0.340468	0.171918	0.277447	0.662183	0.245341
cg11507097	-0.576166	1.82529e-05	0.0145149	chr21	S_Shore	N6AMT1	TSS1500	0.7316	0.183529	0.720399	0.587415	0.314301
cg12736882	-0.576166	1.82529e-05	0.0145149	chr12	OpenSea	LOC100507065	Body	0.226189	0.113443	0.20087	0.511807	0.104763
cg19085543	-0.576112	1.82937e-05	0.0145149	chr4	OpenSea	EVC	Body	0.457766	0.175907	0.427532	0.674851	0.250511
cg19803298	-0.576112	1.82937e-05	0.0145149	chr6	OpenSea	PHACTR1	Body	0.56681	0.266777	0.567188	0.776342	0.535653
cg19917639	-0.576112	1.82937e-05	0.0145149	chr1	OpenSea	KIAA0040	3'UTR	0.865957	0.054018	0.88441	0.314826	0.0532932
cg15949000	-0.576003	1.83758e-05	0.014536	chr5	OpenSea		Intergenic	0.26673	0.146451	0.22206	0.679288	0.185597
cg20014398	0.576003	1.83758e-05	0.014536	chr11	Island	PAX6	Body	0.512657	0.304419	0.637668	0.878168	0.606885
cg22041712	-0.576003	1.83758e-05	0.014536	chr1	OpenSea	CENPF	Body	0.465838	0.121922	0.482048	0.574655	0.195098
cg15728256	0.575949	1.84169e-05	0.0145539	chr1	Island	BMP8B	5'UTR	0.164452	0.151256	0.126451	0.603164	0.198543
cg08318660	-0.575895	1.84581e-05	0.0145573	chr17	OpenSea	KIAA1267	Body	0.463149	0.156251	0.448772	0.728933	0.221393
cg15047774	0.575895	1.84581e-05	0.0145573	chr11	S_Shore	ASAM	TSS1500	0.838461	0.100179	0.861996	0.445741	0.123345
cg14356190	-0.575841	1.84994e-05	0.0145607	chr9	OpenSea	FREM1	5'UTR	0.324265	0.213651	0.269219	0.837351	0.278759
cg19854183	0.575841	1.84994e-05	0.0145607	chr3	OpenSea		Intergenic	0.858728	0.0870268	0.886676	0.383642	0.0466574
cg14338612	-0.575732	1.85823e-05	0.0146113	chr8	OpenSea		Intergenic	0.603655	0.0995602	0.601566	0.425691	0.124141
cg00955967	-0.575569	1.87073e-05	0.014651	chr4	OpenSea		Intergenic	0.0639388	0.0822978	0.040939	0.486502	0.0214531
cg13523698	-0.575569	1.87073e-05	0.014651	chr2	OpenSea	SLC9A2	Body	0.77799	0.0959768	0.803532	0.383977	0.0780128
cg04673882	0.575569	1.87073e-05	0.014651	chr12	OpenSea	NAA25	Body	0.886366	0.0277327	0.891627	0.178321	0.0225529
cg18029321	0.575569	1.87073e-05	0.014651	chr5	Island	PCDHA6;PCDHA2;PCDHA1;PCDHA7;PCDHA5;PCDHA9;PCDHA3;PCDHA4;PCDHA8	Body	0.886912	0.119989	0.930774	0.541587	0.0484827
cg02817143	0.575515	1.87491e-05	0.0146619	chr5	OpenSea	CYFIP2	Body	0.863722	0.0249734	0.863687	0.113102	0.0330557
cg02760103	-0.575461	1.8791e-05	0.0146619	chr6	OpenSea		Intergenic	0.250192	0.14348	0.209569	0.673961	0.158678
cg26131670	-0.575461	1.8791e-05	0.0146619	chr4	OpenSea	SLC4A4	Body	0.359361	0.175439	0.333145	0.699698	0.21206
cg08911370	-0.575406	1.8833e-05	0.0146619	chr4	OpenSea	FBXW7	Body	0.246644	0.141535	0.20439	0.672477	0.167968
cg16561172	-0.575406	1.8833e-05	0.0146619	chr8	N_Shore		Intergenic	0.0407006	0.0234375	0.0317533	0.108291	0.0167586
cg26619389	-0.575406	1.8833e-05	0.0146619	chr13	OpenSea	SLC7A1	Body	0.522003	0.19949	0.503495	0.736163	0.320238
cg15256072	-0.575352	1.88751e-05	0.0146802	chr11	OpenSea	UVRAG	Body	0.404856	0.164221	0.384084	0.735838	0.23029
cg04476846	-0.575244	1.89595e-05	0.0146878	chr5	OpenSea	HOMER1	Body	0.642169	0.179176	0.682994	0.788973	0.195424
cg07954671	-0.575244	1.89595e-05	0.0146878	chr11	OpenSea	CADM1	Body	0.87074	0.0868431	0.917314	0.331408	0.0981846
cg12946225	0.575244	1.89595e-05	0.0146878	chr19	Island	HMG20B	Body	0.26025	0.182738	0.195887	0.703003	0.292163
cg27298602	0.575244	1.89595e-05	0.0146878	chr19	OpenSea	CATSPERG	Body	0.905168	0.0336307	0.909688	0.243884	0.0164546
cg14686645	0.575189	1.90018e-05	0.0147049	chr17	OpenSea	ITGA2B	Body	0.731604	0.123972	0.748946	0.476467	0.188043
cg04854052	-0.575081	1.90868e-05	0.0147049	chr5	OpenSea	ARHGAP26	Body	0.489109	0.206868	0.48294	0.785971	0.29303
cg20324481	-0.574972	1.91721e-05	0.0147049	chr1	OpenSea	LOC101929541	Body	0.835437	0.0332905	0.836438	0.145262	0.0406397
cg06349180	-0.574918	1.92148e-05	0.0147049	chr1	OpenSea	RASAL2	Body	0.304264	0.215024	0.215723	0.737678	0.3392
cg11983385	-0.574918	1.92148e-05	0.0147049	chr1	OpenSea	KIAA0319L	Body	0.353744	0.150368	0.332179	0.74295	0.151178
cg14955615	-0.574864	1.92577e-05	0.0147049	chr12	N_Shore	ZNF740;CSAD	TSS1500	0.129293	0.0982873	0.0991058	0.567185	0.0494509
cg15774855	-0.574864	1.92577e-05	0.0147049	chr20	OpenSea	MTG2	Body	0.437372	0.176231	0.404196	0.725354	0.245305
cg16139118	-0.574864	1.92577e-05	0.0147049	chr8	OpenSea	DMTN	TSS1500	0.778576	0.0982057	0.80532	0.452169	0.104461
cg18230175	-0.574864	1.92577e-05	0.0147049	chr3	OpenSea	MB21D2	Body	0.126229	0.0654917	0.114583	0.286288	0.0760671
cg11180789	0.574809	1.93007e-05	0.0147049	chr19	OpenSea	ZNF615	5'UTR	0.894917	0.0212793	0.900577	0.0912492	0.0197654
cg06997607	-0.574755	1.93437e-05	0.0147049	chr17	OpenSea		Intergenic	0.545028	0.193847	0.482298	0.715232	0.304498
cg11060701	-0.574755	1.93437e-05	0.0147049	chr1	OpenSea	CNIH3	Body	0.293597	0.129711	0.257275	0.441701	0.212554
cg12328522	-0.574755	1.93437e-05	0.0147049	chr1	OpenSea	MCOLN3	Body	0.559548	0.18773	0.563153	0.650267	0.246169
cg17692230	-0.574755	1.93437e-05	0.0147049	chr4	OpenSea		Intergenic	0.37001	0.176436	0.359964	0.74602	0.295476
cg05843219	-0.574701	1.93868e-05	0.0147049	chr1	N_Shore	NEK7	TSS1500	0.365314	0.191637	0.309913	0.712857	0.258562
cg07500448	-0.574701	1.93868e-05	0.0147049	chr2	OpenSea	LINC01594	Body	0.191263	0.152951	0.148424	0.690115	0.128939
cg09109179	-0.574701	1.93868e-05	0.0147049	chr19	OpenSea		Intergenic	0.81265	0.0451417	0.822673	0.294079	0.0372822
cg23663760	0.574701	1.93868e-05	0.0147049	chr1	Island	WNT3A	Body	0.193687	0.121208	0.147562	0.538094	0.124723
cg08592734	-0.574647	1.94301e-05	0.0147049	chr18	OpenSea	ARHGAP28	Body	0.285494	0.0837994	0.260985	0.302788	0.0956769
cg09972286	-0.574647	1.94301e-05	0.0147049	chr12	OpenSea	PIK3C2G	Body	0.597058	0.18521	0.638591	0.779836	0.226934
cg12456510	-0.574647	1.94301e-05	0.0147049	chr21	OpenSea	TFF2	TSS200	0.363633	0.138812	0.3476	0.622575	0.189704
cg15917298	-0.574647	1.94301e-05	0.0147049	chr12	OpenSea		Intergenic	0.43007	0.16814	0.422402	0.725958	0.251461
cg17608428	-0.574647	1.94301e-05	0.0147049	chr17	S_Shore	COIL	TSS1500	0.233393	0.131999	0.200199	0.782103	0.124911
cg19881992	-0.574647	1.94301e-05	0.0147049	chr2	OpenSea		Intergenic	0.434945	0.237002	0.385893	0.828878	0.344948
cg05693531	0.574592	1.94734e-05	0.0147094	chr5	OpenSea		Intergenic	0.884782	0.0339102	0.895532	0.180892	0.0287574
cg06802655	0.574592	1.94734e-05	0.0147094	chr1	Island	LEPRE1;C1orf50	TSS200	0.0209642	0.00304445	0.0204673	0.0137096	0.00361901
cg21596469	-0.574484	1.95602e-05	0.0147468	chr7	OpenSea		Intergenic	0.208471	0.129053	0.175151	0.681026	0.0934392
cg22732253	0.574484	1.95602e-05	0.0147468	chr2	N_Shore	OTX1	Body	0.624466	0.125957	0.663277	0.669301	0.151599
cg24572609	0.574429	1.96038e-05	0.0147607	chr1	OpenSea		Intergenic	0.90337	0.0211037	0.906475	0.105183	0.0271616
cg04549288	-0.574375	1.96475e-05	0.0147607	chr7	Island	CAMK2B	Body	0.396432	0.163777	0.367228	0.686277	0.232625
cg04833271	-0.574375	1.96475e-05	0.0147607	chr3	OpenSea	KALRN	Body	0.804082	0.127896	0.842657	0.580275	0.165279
cg06804823	-0.574321	1.96912e-05	0.0147607	chr6	S_Shore		Intergenic	0.0912465	0.0365222	0.0863127	0.174085	0.0481902
cg13912224	0.574321	1.96912e-05	0.0147607	chr6	Island		Intergenic	0.671475	0.207613	0.740958	0.775328	0.23619
cg17879299	0.574321	1.96912e-05	0.0147607	chr6	OpenSea	DDR1	Body	0.857963	0.064171	0.865663	0.29045	0.0667386
cg15462736	-0.574267	1.97351e-05	0.0147654	chr1	OpenSea	RASAL2	Body	0.454473	0.231216	0.417246	0.77995	0.388225
cg19811076	-0.574267	1.97351e-05	0.0147654	chr5	OpenSea		Intergenic	0.471987	0.196534	0.470802	0.729677	0.365235
cg02251743	-0.574158	1.9823e-05	0.0148171	chr2	OpenSea	CALCRL	5'UTR	0.404552	0.190209	0.368531	0.811306	0.296597
cg01869388	0.574104	1.98671e-05	0.014822	chr7	OpenSea	SND1	Body	0.781873	0.0625407	0.787078	0.334796	0.0709738
cg18479569	0.574104	1.98671e-05	0.014822	chr1	OpenSea	TSNAX;TSNAX-DISC1	Body	0.81632	0.0349143	0.823975	0.14627	0.0467189
cg14996712	-0.574049	1.99113e-05	0.0148409	chr20	OpenSea		Intergenic	0.346447	0.205039	0.280895	0.859888	0.279224
cg13165983	-0.573995	1.99556e-05	0.0148598	chr2	OpenSea		Intergenic	0.571355	0.209744	0.570161	0.684255	0.34864
cg00308563	-0.573941	2e-05	0.0148647	chr2	OpenSea	NCK2	Body	0.694287	0.203246	0.753292	0.729317	0.316548
cg16206507	-0.573941	2e-05	0.0148647	chr1	OpenSea	LOC105748977	Body	0.575112	0.132914	0.580336	0.513407	0.195306
cg12028154	-0.573887	2.00445e-05	0.0148697	chr20	OpenSea		Intergenic	0.851944	0.0395593	0.857394	0.17255	0.0532968
cg23939000	-0.573887	2.00445e-05	0.0148697	chr20	OpenSea	PLCB4	Body	0.328324	0.14671	0.279496	0.590823	0.183489
cg20353571	-0.573778	2.01337e-05	0.0149129	chr4	OpenSea	LIMCH1	Body	0.551999	0.231233	0.500643	0.69032	0.413755
cg07896438	-0.573724	2.01785e-05	0.0149129	chr2	OpenSea		Intergenic	0.282021	0.136744	0.251843	0.589944	0.154979
cg14331163	-0.573724	2.01785e-05	0.0149129	chr9	N_Shore	RORB	TSS1500	0.263621	0.184448	0.19241	0.777022	0.292954
cg27169559	-0.573724	2.01785e-05	0.0149129	chr2	OpenSea		Intergenic	0.472208	0.215748	0.474015	0.749688	0.401557
cg15935774	0.573669	2.02233e-05	0.014932	chr12	OpenSea	LIN7A	Body	0.908132	0.013684	0.910102	0.0617383	0.0136084
cg12349241	0.573615	2.02682e-05	0.0149511	chr5	OpenSea	ICE1	Body	0.642521	0.106357	0.650661	0.449891	0.144921
cg05662997	-0.573561	2.03133e-05	0.0149615	chr12	N_Shore	CNOT2;LINC01481	TSS1500	0.14894	0.0936628	0.118523	0.404863	0.0933786
cg05900955	0.573507	2.03584e-05	0.0149615	chr13	S_Shelf		Intergenic	0.638879	0.136155	0.677838	0.563432	0.176679
cg09206588	-0.573507	2.03584e-05	0.0149615	chr2	OpenSea	ARHGAP15	Body	0.375362	0.17562	0.354488	0.731287	0.253695
cg14977256	-0.573507	2.03584e-05	0.0149615	chr10	S_Shore	DIP2C	Body	0.632596	0.162819	0.675351	0.635541	0.234558
cg15978937	-0.573452	2.04036e-05	0.0149808	chr18	OpenSea		Intergenic	0.442688	0.207639	0.40153	0.823592	0.230092
cg04853616	-0.573398	2.04489e-05	0.0149861	chr10	OpenSea	ABLIM1	Body	0.38644	0.203268	0.337936	0.761927	0.258798
cg21585977	-0.573398	2.04489e-05	0.0149861	chr8	OpenSea	STAU2	Body	0.49993	0.24243	0.459418	0.784414	0.41765
cg10158707	-0.573344	2.04943e-05	0.0150054	chr5	OpenSea		Intergenic	0.282057	0.172865	0.247929	0.721122	0.220041
cg06651522	-0.57329	2.05398e-05	0.0150247	chr4	OpenSea	AFAP1	Body	0.503936	0.144293	0.52268	0.594589	0.214822
cg25635211	-0.573235	2.05853e-05	0.0150441	chr2	OpenSea		Intergenic	0.342097	0.165146	0.314102	0.633147	0.267037
cg26244522	-0.573181	2.0631e-05	0.0150635	chr11	OpenSea	TMEM109	5'UTR	0.382634	0.193407	0.374609	0.769953	0.198741
cg03975694	0.573127	2.06768e-05	0.0150689	chr19	S_Shelf	ZNF540	5'UTR	0.241978	0.182331	0.158845	0.833328	0.229021
cg26261540	-0.573127	2.06768e-05	0.0150689	chr17	OpenSea	TRIM37	Body	0.348043	0.1854	0.304247	0.772821	0.219956
cg01757056	-0.573018	2.07686e-05	0.0150856	chr1	S_Shelf		Intergenic	0.374888	0.130841	0.370163	0.598733	0.121781
cg08560717	-0.573018	2.07686e-05	0.0150856	chr20	OpenSea		Intergenic	0.43451	0.230106	0.412703	0.81896	0.337438
cg09119797	0.573018	2.07686e-05	0.0150856	chr1	Island	SFPQ	1stExon	0.0291258	0.00451076	0.0284737	0.0205812	0.0056061
cg16220548	-0.572964	2.08146e-05	0.0150856	chr15	OpenSea	FAM63B	Body	0.408434	0.129617	0.378889	0.571821	0.128785
cg20136292	-0.572964	2.08146e-05	0.0150856	chr4	OpenSea		Intergenic	0.273186	0.152186	0.22182	0.557266	0.207174
cg27214214	0.572964	2.08146e-05	0.0150856	chr10	Island	NFKB2	5'UTR	0.0394844	0.00661833	0.0386681	0.0290627	0.00755839
cg01030901	-0.57291	2.08608e-05	0.0151051	chr12	OpenSea	SLC2A13	Body	0.775921	0.0971359	0.802768	0.373869	0.144861
cg18315763	0.572801	2.09533e-05	0.0151582	chr8	OpenSea	COL14A1	Body	0.847063	0.0347814	0.84798	0.159893	0.045205
cg03845297	-0.572638	2.10929e-05	0.0152208	chr9	S_Shore		Intergenic	0.837251	0.0634198	0.860801	0.233462	0.0842355
cg05329651	-0.572638	2.10929e-05	0.0152208	chr1	OpenSea	CSDE1;NRAS	3'UTR	0.312383	0.126101	0.281599	0.400379	0.229802
cg02849913	0.572584	2.11396e-05	0.0152208	chr7	OpenSea	PDIA4	Body	0.936878	0.00822227	0.937777	0.0409342	0.00808654
cg24647804	-0.572584	2.11396e-05	0.0152208	chr5	OpenSea	GFPT2	Body	0.208192	0.0919078	0.184121	0.404546	0.12915
cg00055030	-0.57253	2.11864e-05	0.0152208	chr2	OpenSea		Intergenic	0.808388	0.0979916	0.832494	0.407906	0.0938196
cg24251426	-0.57253	2.11864e-05	0.0152208	chr11	OpenSea	BTG4	Body	0.202975	0.149955	0.154258	0.538742	0.133009
cg02002324	-0.572475	2.12333e-05	0.0152208	chr8	OpenSea	YTHDF3	Body	0.341279	0.172535	0.329667	0.736237	0.277498
cg08580602	-0.572475	2.12333e-05	0.0152208	chr5	OpenSea	MARCH6	Body	0.385972	0.123364	0.37866	0.509844	0.140197
cg08112929	0.572475	2.12333e-05	0.0152208	chr15	OpenSea	ADAMTS17	Body	0.839059	0.080675	0.852808	0.504759	0.0675573
cg20125407	0.572475	2.12333e-05	0.0152208	chr6	OpenSea	CDKAL1	Body	0.906287	0.0166734	0.906991	0.0930707	0.0181443
cg00237753	-0.572313	2.13745e-05	0.0152942	chr16	S_Shore	C16orf74	TSS1500	0.245265	0.12295	0.215464	0.508618	0.169469
cg17153306	-0.572313	2.13745e-05	0.0152942	chr12	OpenSea		Intergenic	0.319826	0.1886	0.275017	0.690093	0.186533
cg09629758	0.572258	2.14218e-05	0.0153141	chr15	OpenSea		Intergenic	0.92526	0.0239556	0.932449	0.116069	0.0137058
cg19540690	0.572204	2.14692e-05	0.0153201	chr7	OpenSea	RINT1	Body	0.848322	0.0415785	0.858302	0.253968	0.0314665
cg26059981	-0.572204	2.14692e-05	0.0153201	chr16	OpenSea		Intergenic	0.30114	0.117697	0.300476	0.522943	0.137479
cg09254980	0.57215	2.15167e-05	0.0153401	chr21	Island		Intergenic	0.380417	0.205997	0.349439	0.782941	0.254814
cg27188818	0.572095	2.15642e-05	0.0153601	chr1	OpenSea	RYR2	Body	0.889094	0.0230917	0.89324	0.0920718	0.0287219
cg15302968	0.572041	2.16119e-05	0.0153801	chr17	OpenSea	ABCA5	TSS1500	0.919585	0.0150091	0.919799	0.0779756	0.0179199
cg26693979	-0.571987	2.16597e-05	0.0154002	chr21	OpenSea		Intergenic	0.541432	0.21073	0.560175	0.773451	0.281489
cg04358131	-0.571933	2.17075e-05	0.0154189	chr7	S_Shore	MAFK	5'UTR	0.216517	0.22388	0.099518	0.713812	0.349822
cg04634298	-0.571878	2.17555e-05	0.0154189	chr1	OpenSea		Intergenic	0.386577	0.147867	0.345341	0.65229	0.181874
cg13558665	0.571878	2.17555e-05	0.0154189	chr12	OpenSea	APPL2	ExonBnd	0.916569	0.0151178	0.920344	0.0810371	0.0151766
cg08488476	-0.571824	2.18035e-05	0.0154189	chr2	S_Shelf		Intergenic	0.282614	0.159992	0.250622	0.590598	0.224347
cg16178097	-0.571824	2.18035e-05	0.0154189	chr7	OpenSea	GBAS	Body	0.45202	0.219806	0.434336	0.822527	0.32362
cg19057390	-0.571824	2.18035e-05	0.0154189	chr8	OpenSea		Intergenic	0.519456	0.210674	0.484403	0.767363	0.347064
cg13989165	-0.57177	2.18517e-05	0.0154391	chr3	OpenSea	ADCY5	Body	0.40244	0.157245	0.378861	0.683268	0.186453
cg11101542	0.571661	2.19483e-05	0.0154786	chr2	Island	HAGLR;HOXD1	TSS1500	0.313217	0.199922	0.319605	0.762788	0.35259
cg18409875	0.571661	2.19483e-05	0.0154786	chr15	OpenSea	RNF111	Body	0.875115	0.0254352	0.878174	0.118877	0.0348132
cg00804600	-0.571607	2.19967e-05	0.0154786	chr6	N_Shelf		Intergenic	0.749888	0.152929	0.809951	0.575293	0.148941
cg27155659	-0.571607	2.19967e-05	0.0154786	chr7	OpenSea		Intergenic	0.5443	0.247528	0.504054	0.776936	0.450383
cg15658162	0.571553	2.20453e-05	0.0154786	chr5	OpenSea	DIAPH1	Body	0.780915	0.0593037	0.796568	0.276118	0.0823206
cg23661309	0.571553	2.20453e-05	0.0154786	chr1	Island	ADC	1stExon	0.0246253	0.0038585	0.0240322	0.0167907	0.00567207
cg15176825	-0.571553	2.20453e-05	0.0154786	chr22	S_Shore		Intergenic	0.870278	0.0563645	0.888601	0.270054	0.0262488
cg07581310	-0.571498	2.20939e-05	0.0154851	chr7	OpenSea	PPP1R9A	Body	0.0463688	0.0192319	0.0404731	0.101096	0.0189221
cg09063173	-0.571498	2.20939e-05	0.0154851	chr13	OpenSea	MIR548F5	Body	0.418232	0.229473	0.33935	0.746827	0.344495
cg18976291	0.57139	2.21915e-05	0.0154983	chr15	OpenSea	SLCO3A1	Body	0.634972	0.138891	0.664553	0.619879	0.166017
cg02450842	-0.57139	2.21915e-05	0.0154983	chr6	OpenSea	ZDHHC14	Body	0.608731	0.186901	0.64092	0.703466	0.246303
cg05282030	-0.57139	2.21915e-05	0.0154983	chr20	OpenSea		Intergenic	0.369501	0.0802015	0.37786	0.340811	0.1056
cg20428144	-0.57139	2.21915e-05	0.0154983	chr12	N_Shore	APOLD1	TSS200	0.190288	0.168453	0.121708	0.740867	0.171284
cg00448919	-0.571281	2.22895e-05	0.015553	chr4	OpenSea	LDB2	Body	0.586986	0.252621	0.524456	0.76663	0.493101
cg05686542	0.571227	2.23386e-05	0.0155734	chr5	OpenSea	NUDT12	Body	0.903068	0.0287625	0.909675	0.183752	0.0291566
cg03704407	-0.571173	2.23878e-05	0.015594	chr4	OpenSea	LIMCH1	Body	0.529063	0.216591	0.475621	0.728429	0.400625
cg09926867	-0.571118	2.24372e-05	0.0156007	chr10	OpenSea	CAMK1D	Body	0.893609	0.0804921	0.918417	0.412885	0.0421898
cg10074727	0.571118	2.24372e-05	0.0156007	chr6	Island	GCM2	TSS1500	0.436123	0.186791	0.451376	0.693351	0.264721
cg18800060	0.571064	2.24866e-05	0.0156008	chr5	Island	TMEM171	TSS1500	0.522612	0.1646	0.511137	0.726049	0.187228
cg02058408	0.57101	2.25361e-05	0.0156008	chr17	Island		Intergenic	0.601492	0.284992	0.690945	0.88168	0.524889
cg04541396	-0.570956	2.25858e-05	0.0156008	chr5	OpenSea	GALNT10	Body	0.463267	0.20156	0.454003	0.782742	0.290724
cg13023584	0.570956	2.25858e-05	0.0156008	chr5	Island	PCDHGA4;PCDHGA12;PCDHGA11;PCDHGA9;PCDHGA1;PCDHGB1;PCDHGB6;PCDHGB3;PCDHGB7;PCDHGA6;PCDHGA8;PCDHGA10;PCDHGA5;PCDHGB4;PCDHGA3;PCDHGA2;PCDHGB2;PCDHGA7;PCDHGB5	Body	0.868778	0.119434	0.917076	0.480506	0.100473
cg16913780	-0.570956	2.25858e-05	0.0156008	chr6	OpenSea		Intergenic	0.84542	0.092802	0.874111	0.371897	0.0935627
cg21959618	-0.570956	2.25858e-05	0.0156008	chr2	OpenSea	AFF3	Body	0.351129	0.136307	0.344886	0.552901	0.228255
cg27280037	-0.570956	2.25858e-05	0.0156008	chr3	OpenSea		Intergenic	0.279587	0.140428	0.239922	0.677931	0.148517
cg03937517	-0.570901	2.26355e-05	0.0156008	chr3	S_Shelf		Intergenic	0.290899	0.129451	0.278136	0.567273	0.180615
cg26663696	-0.570901	2.26355e-05	0.0156008	chr3	S_Shelf	MIR15B;MIR16-2;SMC4	TSS1500	0.531957	0.334972	0.693526	0.865487	0.695478
cg27278861	0.570901	2.26355e-05	0.0156008	chr3	OpenSea		Intergenic	0.798174	0.0657771	0.81269	0.350863	0.070797
cg04751562	-0.570847	2.26853e-05	0.0156215	chr8	OpenSea	C8orf37-AS1	Body	0.154983	0.116519	0.103388	0.473448	0.154698
cg04071830	-0.570793	2.27353e-05	0.0156356	chr6	OpenSea		Intergenic	0.430566	0.229921	0.407173	0.797643	0.38432
cg07836815	0.570738	2.27853e-05	0.0156356	chr17	Island	LIMD2	TSS1500	0.593344	0.104543	0.601673	0.586246	0.09711
cg12234789	-0.570738	2.27853e-05	0.0156356	chr7	OpenSea		Intergenic	0.301917	0.128065	0.281632	0.579191	0.176568
cg16446736	0.570738	2.27853e-05	0.0156356	chr20	Island		Intergenic	0.75686	0.0941104	0.768405	0.553079	0.110138
cg04940991	-0.57063	2.28857e-05	0.0156908	chr14	OpenSea	STON2	Body	0.411352	0.209956	0.375128	0.748493	0.286154
cg06015439	-0.570521	2.29865e-05	0.0157325	chr12	OpenSea		Intergenic	0.286717	0.149146	0.260278	0.670797	0.162424
cg09370941	0.570521	2.29865e-05	0.0157325	chr2	OpenSea	EIF5B	Body	0.905661	0.0276604	0.911637	0.169036	0.0209618
cg13305373	-0.570413	2.30877e-05	0.0157743	chr17	OpenSea	RGS9	Body	0.475845	0.264012	0.441311	0.848444	0.483459
cg17596363	-0.570413	2.30877e-05	0.0157743	chr5	N_Shore		Intergenic	0.323032	0.194834	0.280628	0.746086	0.300537
cg07987463	-0.570359	2.31385e-05	0.0157953	chr6	S_Shore	FUCA2	TSS200	0.504518	0.147713	0.504906	0.70242	0.177871
cg03757819	0.570304	2.31893e-05	0.0158026	chr2	OpenSea	C2orf88	TSS200	0.893854	0.0185021	0.898499	0.0790867	0.0203333
cg20442599	0.570304	2.31893e-05	0.0158026	chr6	Island		Intergenic	0.375675	0.229844	0.374678	0.909578	0.383229
cg17029120	0.57025	2.32403e-05	0.0158099	chr12	N_Shelf	XPOT	3'UTR	0.852105	0.0377568	0.856613	0.213497	0.0390549
cg13462583	-0.57025	2.32403e-05	0.0158099	chr11	OpenSea		Intergenic	0.787569	0.112886	0.8172	0.631154	0.0744171
cg10825167	-0.570196	2.32913e-05	0.0158248	chr15	OpenSea		Intergenic	0.0497433	0.0380912	0.0446501	0.248516	0.0294556
cg16564946	-0.570141	2.33425e-05	0.0158248	chr6	OpenSea	C6orf10	Body	0.365119	0.162338	0.333465	0.737884	0.220041
cg23757058	-0.570141	2.33425e-05	0.0158248	chr2	OpenSea		Intergenic	0.484817	0.170705	0.457341	0.613764	0.257856
cg22000834	0.570141	2.33425e-05	0.0158248	chr19	OpenSea	ZNF573	5'UTR	0.899442	0.0176312	0.90022	0.121633	0.0170478
cg20765427	-0.570087	2.33938e-05	0.0158459	chr6	OpenSea		Intergenic	0.289743	0.146184	0.253408	0.599131	0.227086
cg20857738	-0.569979	2.34966e-05	0.0159019	chr3	OpenSea	IQCJ-SCHIP1;SCHIP1	Body	0.375256	0.215857	0.320783	0.733695	0.395244
cg15457376	-0.56987	2.35999e-05	0.0159443	chr6	N_Shelf	PDCD2	Body	0.64685	0.128858	0.661258	0.538794	0.193813
cg27509616	0.56987	2.35999e-05	0.0159443	chr11	OpenSea		Intergenic	0.797874	0.057104	0.804079	0.265484	0.0694244
cg08834287	-0.569816	2.36517e-05	0.0159656	chr1	OpenSea	LRRC42	Body	0.67036	0.152437	0.67976	0.523982	0.260273
cg02606526	-0.569761	2.37035e-05	0.0159673	chr3	OpenSea	STAB1	Body	0.36722	0.117876	0.360555	0.503513	0.173324
cg25203772	0.569761	2.37035e-05	0.0159673	chr1	N_Shore		Intergenic	0.815634	0.133508	0.862448	0.631822	0.110791
cg07383284	-0.569707	2.37555e-05	0.0159673	chr3	OpenSea	EFCAB12	Body	0.690901	0.188496	0.682666	0.61502	0.289469
cg11160673	0.569707	2.37555e-05	0.0159673	chr3	N_Shore	BBX	TSS1500	0.807086	0.0573083	0.811741	0.237771	0.0585773
cg25022682	0.569707	2.37555e-05	0.0159673	chr22	N_Shore	SEZ6L	TSS1500	0.717844	0.0894927	0.725929	0.506249	0.0980738
cg03341383	-0.569653	2.38076e-05	0.015975	chr22	OpenSea		Intergenic	0.639306	0.150081	0.655092	0.580609	0.226389
cg15123730	0.569653	2.38076e-05	0.015975	chr19	Island		Intergenic	0.703739	0.0620597	0.715336	0.259895	0.0687503
cg03922629	-0.569599	2.38598e-05	0.0159793	chr5	N_Shelf		Intergenic	0.325782	0.152397	0.282489	0.596113	0.190056
cg01757942	0.569544	2.39122e-05	0.0159793	chr15	OpenSea	HDGFRP3	Body	0.696632	0.0745131	0.695104	0.323177	0.101819
cg17173881	-0.569544	2.39122e-05	0.0159793	chr15	OpenSea	AP3S2;C15orf38-AP3S2	Body	0.265385	0.160768	0.186247	0.620774	0.210601
cg25906442	0.56949	2.39646e-05	0.0159793	chr20	Island	C20orf85	TSS200	0.64481	0.156351	0.658621	0.624652	0.18893
cg06038998	-0.56949	2.39646e-05	0.0159793	chr3	OpenSea	TM4SF4	Body	0.190222	0.0987663	0.177521	0.404568	0.108906
cg01068044	-0.569436	2.40171e-05	0.0159793	chr13	OpenSea	SLC7A1	Body	0.497245	0.200833	0.462455	0.795286	0.273781
cg01123438	-0.569436	2.40171e-05	0.0159793	chr2	OpenSea	SEMA4F	Body	0.924025	0.0249315	0.929762	0.164032	0.0160004
cg14844989	-0.569436	2.40171e-05	0.0159793	chr11	OpenSea		Intergenic	0.268055	0.177577	0.22036	0.679509	0.284354
cg16728934	-0.569436	2.40171e-05	0.0159793	chr1	OpenSea		Intergenic	0.478412	0.138002	0.470243	0.634739	0.211339
cg24426365	-0.569436	2.40171e-05	0.0159793	chr12	OpenSea		Intergenic	0.369498	0.173876	0.339491	0.615203	0.298776
cg14259619	-0.569381	2.40697e-05	0.0159896	chr8	OpenSea		Intergenic	0.532096	0.196222	0.500314	0.715384	0.258811
cg09803694	-0.569327	2.41225e-05	0.0159896	chr4	OpenSea	RHOH	TSS1500	0.579269	0.230574	0.574726	0.718655	0.38078
cg19696680	-0.569273	2.41753e-05	0.0159896	chr11	OpenSea	NARS2	Body	0.457336	0.168518	0.445746	0.635244	0.263033
cg23911417	0.569273	2.41753e-05	0.0159896	chr1	OpenSea	LIN9	Body	0.842536	0.0405473	0.849198	0.175786	0.0488823
cg00761492	-0.569219	2.42282e-05	0.0159896	chr2	OpenSea	DTNB	Body	0.858632	0.0287924	0.859196	0.158027	0.0308211
cg18774571	-0.569164	2.42813e-05	0.0159896	chr17	OpenSea	EPN2	5'UTR	0.896773	0.0348477	0.901999	0.20872	0.0196729
cg25463749	-0.569164	2.42813e-05	0.0159896	chr6	S_Shore	FAM184A	5'UTR	0.452717	0.197518	0.475054	0.707947	0.335213
cg12828656	0.56911	2.43345e-05	0.0159896	chr5	OpenSea	FSTL4	Body	0.713217	0.103825	0.728958	0.468434	0.13164
cg01613977	-0.569056	2.43877e-05	0.0159896	chr15	OpenSea	AKAP13	Body	0.161797	0.103591	0.14081	0.40954	0.143963
cg04795668	-0.569056	2.43877e-05	0.0159896	chr6	OpenSea	RNU6-71P	Body	0.482183	0.205869	0.473255	0.680874	0.358957
cg08302612	0.569056	2.43877e-05	0.0159896	chr3	OpenSea	XRN1	Body	0.913038	0.0157296	0.916801	0.074273	0.0209885
cg13867052	-0.569056	2.43877e-05	0.0159896	chr2	OpenSea		Intergenic	0.591726	0.160409	0.61919	0.665587	0.218663
cg16319129	-0.569056	2.43877e-05	0.0159896	chr6	OpenSea		Intergenic	0.287266	0.116865	0.271068	0.517999	0.144088
cg21870884	0.569056	2.43877e-05	0.0159896	chr1	Island	GPR25	1stExon	0.321916	0.153267	0.303214	0.601542	0.191351
cg01681229	-0.569002	2.44411e-05	0.0159896	chr5	OpenSea		Intergenic	0.568649	0.175462	0.578327	0.650868	0.225249
cg05475596	-0.569002	2.44411e-05	0.0159896	chr8	OpenSea		Intergenic	0.397425	0.166374	0.359819	0.715844	0.230244
cg16948335	-0.568947	2.44946e-05	0.0159896	chr12	OpenSea	PSMD9	Body	0.543908	0.187446	0.550178	0.677523	0.30792
cg03995567	0.568893	2.45482e-05	0.0159896	chr22	Island	KCTD17	Body	0.0497259	0.0151244	0.0484836	0.074062	0.0201934
cg17475949	0.568893	2.45482e-05	0.0159896	chr2	OpenSea	CASP10	5'UTR	0.839514	0.0580972	0.856736	0.302758	0.0643763
cg17621636	0.568893	2.45482e-05	0.0159896	chr5	OpenSea	CDH9	TSS1500	0.851315	0.0590054	0.866179	0.384864	0.0483574
cg01343770	-0.568893	2.45482e-05	0.0159896	chr17	OpenSea		Intergenic	0.570105	0.203006	0.524077	0.654595	0.362898
cg16251519	0.568839	2.46019e-05	0.0159896	chr17	OpenSea	ENTHD2	Body	0.701174	0.0928583	0.727091	0.384637	0.102869
cg13543544	-0.568839	2.46019e-05	0.0159896	chr1	S_Shore	UCHL5;TROVE2	TSS1500	0.09642	0.0578092	0.0777267	0.248765	0.0607879
cg11996209	-0.568784	2.46557e-05	0.0159896	chr7	N_Shelf		Intergenic	0.920508	0.0395445	0.931879	0.182704	0.0435618
cg20104737	-0.568784	2.46557e-05	0.0159896	chr2	OpenSea		Intergenic	0.391803	0.160579	0.386293	0.693604	0.210815
cg04205310	0.56873	2.47096e-05	0.0159896	chr2	Island	PTMA	TSS1500	0.430365	0.195869	0.435758	0.738555	0.294426
cg10190497	0.56873	2.47096e-05	0.0159896	chr19	OpenSea	ZNF585A	TSS1500	0.921407	0.0232609	0.929033	0.118854	0.0147857
cg11599414	0.56873	2.47096e-05	0.0159896	chr15	OpenSea	LOC390595	TSS1500	0.914766	0.0116787	0.914517	0.0557286	0.0152596
cg05894719	-0.56873	2.47096e-05	0.0159896	chr11	N_Shore		Intergenic	0.614438	0.182868	0.583116	0.659215	0.285878
cg11743470	-0.56873	2.47096e-05	0.0159896	chr5	N_Shelf	GCNT4	TSS1500	0.829061	0.0837996	0.856846	0.321738	0.113851
cg15069529	-0.56873	2.47096e-05	0.0159896	chr5	OpenSea		Intergenic	0.321629	0.158508	0.278814	0.746363	0.183643
cg20532450	-0.56873	2.47096e-05	0.0159896	chr15	S_Shore	ADAM10	TSS1500	0.262955	0.153006	0.22131	0.696278	0.152316
cg19159961	-0.568676	2.47636e-05	0.0159896	chr1	OpenSea	PADI4	TSS1500	0.573237	0.140255	0.567946	0.514988	0.212844
cg20578731	-0.568676	2.47636e-05	0.0159896	chr2	OpenSea	OSBPL6	Body	0.614464	0.214124	0.62231	0.68234	0.355714
cg25681151	-0.568676	2.47636e-05	0.0159896	chr11	OpenSea	DYNC2H1	Body	0.249415	0.146126	0.213532	0.651876	0.13335
cg13248990	-0.568622	2.48177e-05	0.0159896	chr18	OpenSea		Intergenic	0.548199	0.169286	0.539308	0.597878	0.259994
cg18406232	0.568622	2.48177e-05	0.0159896	chr15	N_Shelf		Intergenic	0.881927	0.0610566	0.904105	0.251817	0.0247325
cg22065207	-0.568567	2.4872e-05	0.0159896	chr15	OpenSea	ANXA2	Body	0.200954	0.0960107	0.182127	0.439035	0.0929807
cg24363406	-0.568567	2.4872e-05	0.0159896	chr21	OpenSea	IGSF5	Body	0.396633	0.174047	0.367561	0.656629	0.284384
cg25611443	0.568567	2.4872e-05	0.0159896	chr1	S_Shore	ELK4	TSS1500	0.787531	0.0842186	0.801177	0.53331	0.060863
cg00938997	-0.568513	2.49263e-05	0.0159896	chr1	OpenSea	NUP133	ExonBnd	0.586906	0.15787	0.594643	0.55491	0.255794
cg02094813	0.568513	2.49263e-05	0.0159896	chr12	OpenSea	ANKS1B	Body	0.739488	0.0770704	0.75989	0.32618	0.0943123
cg17030437	-0.568513	2.49263e-05	0.0159896	chr20	OpenSea		Intergenic	0.380072	0.137484	0.357546	0.546701	0.193206
cg23755586	-0.568513	2.49263e-05	0.0159896	chr12	OpenSea		Intergenic	0.276585	0.171742	0.278655	0.765909	0.237061
cg00962740	-0.56835	2.509e-05	0.0160553	chr1	OpenSea	SDCCAG8	Body	0.296629	0.145176	0.23967	0.499524	0.271168
cg14532680	-0.56835	2.509e-05	0.0160553	chr8	OpenSea	PREX2	Body	0.562517	0.191464	0.540408	0.719818	0.31271
cg25049476	-0.56835	2.509e-05	0.0160553	chr13	OpenSea		Intergenic	0.382267	0.183051	0.335158	0.720835	0.283066
cg06119389	-0.568296	2.51448e-05	0.0160773	chr1	OpenSea		Intergenic	0.455511	0.19792	0.420681	0.723278	0.304125
cg00530870	0.568242	2.51997e-05	0.0160863	chr5	OpenSea	TTC23L	Body	0.85482	0.0799477	0.873266	0.377407	0.0548413
cg07993845	-0.568242	2.51997e-05	0.0160863	chr8	OpenSea		Intergenic	0.174578	0.0977593	0.155113	0.473378	0.133485
cg13207339	-0.568187	2.52547e-05	0.0160913	chr6	OpenSea	PARK2	Body	0.317566	0.199907	0.272852	0.723645	0.314814
cg00404538	-0.568133	2.53098e-05	0.0160913	chr20	OpenSea	PLCB1	Body	0.17464	0.0913728	0.159695	0.446776	0.0868384
cg06299093	-0.568133	2.53098e-05	0.0160913	chr5	OpenSea	GZMK	Body	0.226136	0.114473	0.215624	0.497393	0.137686
cg21585493	-0.568133	2.53098e-05	0.0160913	chr1	Island	ARHGEF11	TSS200	0.0439283	0.00806374	0.0426215	0.03542	0.0130003
cg26358497	-0.568133	2.53098e-05	0.0160913	chr19	N_Shore	PPP1R12C	Body	0.0453727	0.00875167	0.0432976	0.0428973	0.00912479
cg17330515	0.568079	2.5365e-05	0.0161134	chr19	S_Shore	SYCE2	TSS1500	0.77172	0.0576926	0.779956	0.315691	0.0604086
cg07809484	0.56797	2.54758e-05	0.0161447	chr19	Island		Intergenic	0.763614	0.137463	0.80716	0.710282	0.174524
cg08766380	-0.56797	2.54758e-05	0.0161447	chr17	OpenSea	MYO1D	Body	0.571187	0.164202	0.603112	0.727228	0.247466
cg20512711	0.56797	2.54758e-05	0.0161447	chr11	Island		Intergenic	0.35842	0.249073	0.339744	0.766978	0.470348
cg09645045	-0.567916	2.55314e-05	0.0161539	chr7	OpenSea	IMMP2L	Body	0.455399	0.199676	0.421764	0.661004	0.37642
cg11661454	0.567916	2.55314e-05	0.0161539	chr1	OpenSea	HEATR1;LGALS8	3'UTR	0.764446	0.0986284	0.795799	0.473736	0.0899801
cg13470719	0.567862	2.55871e-05	0.0161761	chr7	OpenSea	UBE3C	Body	0.728962	0.0876324	0.745926	0.499149	0.0937692
cg03666350	-0.567807	2.56428e-05	0.0161781	chr2	OpenSea		Intergenic	0.346996	0.152947	0.31272	0.765278	0.215629
cg24163408	-0.567807	2.56428e-05	0.0161781	chr15	OpenSea	RORA-AS1;RORA	ExonBnd	0.70756	0.22757	0.778026	0.755404	0.361793
cg20642756	-0.567753	2.56987e-05	0.0161781	chr10	S_Shore	ZNF22;C10orf25	5'UTR	0.634979	0.179217	0.668364	0.667568	0.31266
cg21646392	-0.567753	2.56987e-05	0.0161781	chr3	OpenSea		Intergenic	0.430609	0.178771	0.411054	0.689962	0.279975
cg25533993	-0.567753	2.56987e-05	0.0161781	chr19	N_Shelf	ZNF473	Body	0.373499	0.156492	0.347534	0.656403	0.241291
cg05775709	-0.567699	2.57547e-05	0.0161781	chr9	OpenSea	PTPRD	TSS1500	0.559848	0.199408	0.534687	0.77249	0.286654
cg18680181	-0.567699	2.57547e-05	0.0161781	chr14	OpenSea	KIAA0391	Body	0.485009	0.2183	0.50671	0.741304	0.375234
cg18925412	-0.567699	2.57547e-05	0.0161781	chr2	OpenSea		Intergenic	0.205418	0.164349	0.149106	0.67268	0.167743
cg20874001	-0.567645	2.58109e-05	0.0161876	chr20	OpenSea		Intergenic	0.879828	0.0604527	0.897703	0.317333	0.0534334
cg18436810	0.567645	2.58109e-05	0.0161876	chr1	OpenSea	CFH	TSS1500	0.945119	0.0326995	0.952954	0.224732	0.0161223
cg09661126	-0.567536	2.59234e-05	0.0162323	chr18	OpenSea	CTIF	Body	0.289782	0.140565	0.249352	0.566524	0.210058
cg12491193	0.567536	2.59234e-05	0.0162323	chr19	N_Shore	PPP1R13L	Body	0.663143	0.060698	0.66893	0.314002	0.057769
cg00924484	0.567373	2.60931e-05	0.0162771	chr1	Island	KCNC4	TSS1500	0.0231307	0.00454495	0.0229693	0.0274712	0.00545107
cg01933494	-0.567373	2.60931e-05	0.0162771	chr12	OpenSea	FRS2	5'UTR	0.393448	0.15322	0.378168	0.657287	0.222836
cg15982046	-0.567373	2.60931e-05	0.0162771	chr5	OpenSea	ZNF608	Body	0.46087	0.203551	0.460318	0.708242	0.323339
cg02225893	-0.567319	2.61499e-05	0.0162771	chr1	OpenSea	DCAF8	Body	0.262977	0.117467	0.230949	0.533048	0.136395
cg20320011	-0.567319	2.61499e-05	0.0162771	chr1	OpenSea		Intergenic	0.455474	0.227982	0.398906	0.77196	0.342461
cg25029580	-0.567319	2.61499e-05	0.0162771	chr7	OpenSea		Intergenic	0.65685	0.134756	0.69888	0.527017	0.20007
cg11614093	-0.567265	2.62068e-05	0.0162771	chr6	OpenSea		Intergenic	0.542769	0.180049	0.568075	0.728622	0.228494
cg20574266	0.567265	2.62068e-05	0.0162771	chr20	N_Shore	NAA20	TSS1500	0.838015	0.0569554	0.847926	0.305042	0.0629616
cg01234251	-0.56721	2.62639e-05	0.0162771	chr11	OpenSea		Intergenic	0.598889	0.220032	0.594285	0.787692	0.401718
cg08361328	-0.56721	2.62639e-05	0.0162771	chr9	OpenSea	C9orf3	Body	0.292719	0.123647	0.260406	0.662903	0.145019
cg12883150	-0.56721	2.62639e-05	0.0162771	chr1	OpenSea		Intergenic	0.296284	0.120379	0.29435	0.494524	0.142728
cg12959820	0.56721	2.62639e-05	0.0162771	chr5	S_Shore	NEURL1B	Body	0.81413	0.112818	0.836553	0.602848	0.119334
cg17478894	0.56721	2.62639e-05	0.0162771	chr7	OpenSea		Intergenic	0.755264	0.105687	0.784697	0.550365	0.111425
cg07262168	-0.567156	2.6321e-05	0.0162869	chr4	OpenSea	RNF150	Body	0.555593	0.196923	0.562755	0.715504	0.322028
cg21729242	-0.567156	2.6321e-05	0.0162869	chr13	OpenSea	FLT1	Body	0.14421	0.10455	0.111919	0.562807	0.0748576
cg15167075	-0.567102	2.63782e-05	0.0162967	chr1	N_Shelf	SYTL1	Body	0.741294	0.144508	0.78406	0.565303	0.174495
cg21057130	0.567102	2.63782e-05	0.0162967	chr12	OpenSea	PTPRB	3'UTR	0.863848	0.0435672	0.869256	0.198581	0.0426196
cg07239716	-0.567048	2.64356e-05	0.0163193	chr12	N_Shore	DUSP6	Body	0.225681	0.253542	0.0814562	0.781105	0.44659
cg13681684	0.566993	2.64931e-05	0.016342	chr9	OpenSea	ROR2	Body	0.87955	0.0297192	0.885212	0.139545	0.0254187
cg16224521	0.566939	2.65507e-05	0.0163502	chr5	OpenSea	CCDC127	Body	0.962072	0.00519568	0.96234	0.0227418	0.0087734
cg14806752	-0.566885	2.66084e-05	0.0163502	chr7	OpenSea		Intergenic	0.428428	0.152507	0.408203	0.628315	0.19126
cg04972981	-0.56683	2.66662e-05	0.0163502	chr10	N_Shore	GJD4	Body	0.472412	0.236007	0.465849	0.829678	0.425961
cg06564860	-0.566776	2.67242e-05	0.0163502	chr10	OpenSea	PARD3	Body	0.430384	0.149636	0.41697	0.568633	0.233109
cg09817814	0.566776	2.67242e-05	0.0163502	chr19	OpenSea	MLLT1	Body	0.889191	0.0227458	0.887495	0.0934304	0.0313362
cg22273341	0.566776	2.67242e-05	0.0163502	chr13	OpenSea	EDNRB-AS1	Body	0.819126	0.0736654	0.842355	0.353829	0.0974957
cg22490084	0.566776	2.67242e-05	0.0163502	chr3	OpenSea		Intergenic	0.784219	0.124152	0.812935	0.581993	0.143791
cg24720342	-0.566776	2.67242e-05	0.0163502	chr12	OpenSea		Intergenic	0.225142	0.144224	0.172789	0.502058	0.149813
cg08595278	0.566722	2.67822e-05	0.0163502	chr9	OpenSea	VPS13A	Body	0.608743	0.129835	0.617135	0.595485	0.13455
cg22121557	0.566722	2.67822e-05	0.0163502	chr6	Island		Intergenic	0.346449	0.261767	0.295953	0.823496	0.447427
cg04566181	-0.566722	2.67822e-05	0.0163502	chr8	OpenSea	WRN	Body	0.359959	0.164492	0.326843	0.745907	0.169231
cg14520650	-0.566722	2.67822e-05	0.0163502	chr8	OpenSea	KCNK9	Body	0.462891	0.176723	0.401254	0.782458	0.209627
cg13215862	0.566613	2.68987e-05	0.0163502	chr15	S_Shore		Intergenic	0.513566	0.136459	0.511213	0.72189	0.172014
cg08814911	0.566505	2.70156e-05	0.0163502	chr5	OpenSea	CTD-2350J17.1;FBXL7	Body	0.846188	0.0340316	0.847803	0.127545	0.0491338
cg09917029	-0.566505	2.70156e-05	0.0163502	chr4	OpenSea		Intergenic	0.298119	0.140455	0.264282	0.623613	0.166926
cg12411108	-0.566505	2.70156e-05	0.0163502	chr11	OpenSea		Intergenic	0.677229	0.132685	0.696132	0.58013	0.206163
cg17859578	0.566505	2.70156e-05	0.0163502	chr12	N_Shelf		Intergenic	0.880543	0.0191221	0.883934	0.0928823	0.0261047
cg02937656	-0.56645	2.70742e-05	0.0163502	chr5	OpenSea		Intergenic	0.460839	0.182432	0.473951	0.777321	0.267662
cg07977153	-0.56645	2.70742e-05	0.0163502	chr11	N_Shore	MRPL23	TSS1500	0.489552	0.110336	0.484715	0.504491	0.166741
cg09632413	0.56645	2.70742e-05	0.0163502	chr5	OpenSea	C5orf42	Body	0.774398	0.062966	0.781748	0.253445	0.078866
cg09740425	-0.56645	2.70742e-05	0.0163502	chr3	OpenSea	MED12L	Body	0.36779	0.179382	0.305295	0.660845	0.211536
cg10338364	-0.56645	2.70742e-05	0.0163502	chr17	S_Shelf	B3GNTL1	Body	0.830296	0.0998079	0.866598	0.446419	0.103919
cg22085741	-0.56645	2.70742e-05	0.0163502	chr9	OpenSea	PHF24	3'UTR	0.770551	0.130564	0.821108	0.501341	0.152908
cg05613063	0.566396	2.7133e-05	0.0163502	chr2	N_Shore	FOXD4L1	TSS1500	0.664391	0.076154	0.669666	0.351501	0.0962205
cg10717448	0.566396	2.7133e-05	0.0163502	chr7	S_Shore	PRKAR1B	Body	0.692659	0.107037	0.704588	0.449268	0.142871
cg14537712	-0.566396	2.7133e-05	0.0163502	chr5	OpenSea	LOC643201	Body	0.488305	0.154013	0.513712	0.641594	0.208014
cg20540109	0.566396	2.7133e-05	0.0163502	chr5	OpenSea	NIPBL	5'UTR	0.801614	0.0566066	0.813009	0.270194	0.0810059
cg20767356	0.566396	2.7133e-05	0.0163502	chr1	OpenSea	HORMAD1	5'UTR	0.952972	0.0115498	0.954481	0.063092	0.0131968
cg19645861	0.566342	2.71919e-05	0.0163502	chr2	OpenSea		Intergenic	0.707247	0.145233	0.753759	0.499926	0.216259
cg16538874	-0.566342	2.71919e-05	0.0163502	chr14	OpenSea	WDR25	Body	0.858506	0.103366	0.903563	0.40262	0.0978337
cg16908788	-0.566342	2.71919e-05	0.0163502	chr14	OpenSea		Intergenic	0.458846	0.215962	0.415616	0.735087	0.340357
cg22612330	-0.566342	2.71919e-05	0.0163502	chr3	OpenSea	ZBTB20	5'UTR	0.396859	0.168856	0.386394	0.705523	0.22884
cg24981400	-0.566342	2.71919e-05	0.0163502	chr2	OpenSea	REV1	Body	0.216311	0.0910544	0.191966	0.531501	0.0899827
cg07948952	-0.566233	2.731e-05	0.0163961	chr21	OpenSea	HLCS	Body	0.358058	0.191745	0.305667	0.694218	0.231176
cg23376687	-0.566233	2.731e-05	0.0163961	chr6	OpenSea	SLC22A23	Body	0.378283	0.193353	0.40324	0.667734	0.310646
cg13350917	-0.566179	2.73692e-05	0.0164192	chr15	OpenSea		Intergenic	0.261562	0.0995679	0.24644	0.480398	0.123111
cg07718844	0.566125	2.74285e-05	0.0164278	chr7	OpenSea		Intergenic	0.905974	0.0149192	0.909077	0.0851476	0.0162873
cg05345310	-0.566125	2.74285e-05	0.0164278	chr22	N_Shore	C22orf9;MIR1249	Body	0.433567	0.153717	0.414722	0.725709	0.190176
cg03614452	-0.566071	2.7488e-05	0.0164278	chr6	OpenSea		Intergenic	0.627781	0.221793	0.631169	0.740887	0.340533
cg20574112	0.566071	2.7488e-05	0.0164278	chr5	OpenSea	COL23A1	Body	0.890485	0.0182179	0.893496	0.0845237	0.024494
cg24607398	-0.566071	2.7488e-05	0.0164278	chr3	N_Shore	EPM2AIP1;MLH1	1stExon	0.35732	0.194264	0.311702	0.846903	0.283117
cg15806811	0.565962	2.76073e-05	0.016435	chr3	OpenSea	LMLN	ExonBnd	0.808286	0.0572906	0.812235	0.284631	0.0648565
cg07564424	-0.565962	2.76073e-05	0.016435	chr7	OpenSea	VPS50	Body	0.656101	0.191751	0.710984	0.654489	0.28403
cg05858607	0.565908	2.76671e-05	0.016435	chr10	Island	DOCK1	TSS1500	0.0262794	0.00399849	0.0255978	0.0149821	0.00451108
cg13093111	0.565908	2.76671e-05	0.016435	chr17	OpenSea	ARSG	Body	0.865917	0.0612272	0.880854	0.316426	0.0561914
cg27047044	0.565908	2.76671e-05	0.016435	chr5	OpenSea		Intergenic	0.817812	0.0686106	0.833917	0.433416	0.0458324
cg05938356	-0.565908	2.76671e-05	0.016435	chr5	OpenSea		Intergenic	0.86242	0.0945311	0.89027	0.55089	0.0419078
cg06661467	-0.565908	2.76671e-05	0.016435	chr1	OpenSea	MANEAL	3'UTR	0.805585	0.0700244	0.830897	0.293943	0.0655191
cg16126084	-0.565908	2.76671e-05	0.016435	chr3	OpenSea	ZBTB20	1stExon	0.330341	0.175574	0.305798	0.795253	0.237551
cg06515328	-0.565745	2.78472e-05	0.0165047	chr6	OpenSea		Intergenic	0.396866	0.211141	0.341572	0.870575	0.290498
cg09043456	0.565745	2.78472e-05	0.0165047	chr17	N_Shore	BAIAP2	Body	0.61534	0.0937718	0.612483	0.431355	0.1235
cg17683793	-0.565745	2.78472e-05	0.0165047	chr1	OpenSea	RGS5;LOC101928404	TSS200	0.156658	0.105821	0.127686	0.478573	0.101278
cg24325030	-0.565636	2.79679e-05	0.0165637	chr2	OpenSea	CRIM1	Body	0.366973	0.183006	0.329633	0.825711	0.178655
cg19820047	-0.565473	2.81499e-05	0.0166574	chr18	OpenSea	SLC14A2	Body	0.586401	0.160541	0.612126	0.633639	0.207068
cg02540827	-0.565419	2.82108e-05	0.0166574	chr2	OpenSea	SPATS2L	5'UTR	0.344119	0.214365	0.297924	0.756186	0.331848
cg09969462	0.565419	2.82108e-05	0.0166574	chr17	N_Shelf	TBCD	Body	0.870489	0.0273006	0.874668	0.140055	0.029156
cg13471560	-0.565419	2.82108e-05	0.0166574	chr16	N_Shore	CRNDE	Body	0.543249	0.223096	0.594664	0.807396	0.337758
cg08368094	-0.565311	2.8333e-05	0.0167156	chr4	OpenSea	ALB	3'UTR	0.513025	0.192912	0.482494	0.657266	0.366046
cg05435090	0.565256	2.83942e-05	0.0167156	chr7	Island	HOXA7	Body	0.228722	0.202531	0.156551	0.700661	0.337052
cg12654456	0.565256	2.83942e-05	0.0167156	chr5	OpenSea		Intergenic	0.890606	0.0378146	0.898032	0.146787	0.0434561
cg19129981	0.565256	2.83942e-05	0.0167156	chr12	OpenSea	PPP1R12A	Body	0.840189	0.0424108	0.848503	0.21043	0.0460113
cg04869379	-0.565148	2.85171e-05	0.0167378	chr13	OpenSea	MYO16	Body	0.292097	0.17419	0.235871	0.754526	0.187222
cg06575035	0.565148	2.85171e-05	0.0167378	chr5	Island	PCDHGA4;PCDHGA2;PCDHGA5;PCDHGB2;PCDHGA1;PCDHGB1;PCDHGA3	Body	0.638318	0.203057	0.682681	0.680775	0.328424
cg13050625	0.565148	2.85171e-05	0.0167378	chr12	S_Shore	CIT	TSS1500	0.897652	0.0122416	0.898878	0.050383	0.0164704
cg25763709	-0.565148	2.85171e-05	0.0167378	chr9	OpenSea	UBAP1	5'UTR	0.272534	0.121637	0.246721	0.561731	0.178414
cg04199077	-0.565093	2.85787e-05	0.0167478	chr17	OpenSea		Intergenic	0.220132	0.108861	0.19671	0.352781	0.168417
cg12426810	-0.565093	2.85787e-05	0.0167478	chr17	OpenSea		Intergenic	0.306589	0.123346	0.298484	0.597613	0.151711
cg09453569	-0.565039	2.86405e-05	0.0167478	chr2	OpenSea		Intergenic	0.151786	0.117751	0.122448	0.509538	0.170198
cg20802051	0.565039	2.86405e-05	0.0167478	chr1	Island	AK3L1	5'UTR	0.0378005	0.006734	0.0370543	0.0318183	0.00808101
cg25441207	-0.565039	2.86405e-05	0.0167478	chr15	OpenSea	GPR176	Body	0.421975	0.150438	0.408125	0.583028	0.205894
cg06824795	-0.564985	2.87023e-05	0.0167591	chr20	OpenSea	C20orf70	Body	0.278111	0.193249	0.190639	0.75577	0.252668
cg18651663	-0.564985	2.87023e-05	0.0167591	chr3	OpenSea		Intergenic	0.807126	0.109404	0.845522	0.462955	0.122283
cg05874882	-0.564931	2.87643e-05	0.0167693	chr4	N_Shore		Intergenic	0.395923	0.101955	0.391854	0.456275	0.144088
cg02722539	-0.564876	2.88264e-05	0.0167693	chr2	OpenSea		Intergenic	0.251289	0.124355	0.22467	0.759851	0.13699
cg06040925	-0.564876	2.88264e-05	0.0167693	chr2	OpenSea	MFSD9	3'UTR	0.663973	0.205552	0.683813	0.722046	0.296663
cg14358245	-0.564876	2.88264e-05	0.0167693	chr2	OpenSea	TANC1	Body	0.360007	0.131685	0.338582	0.600187	0.164064
cg17175129	-0.564876	2.88264e-05	0.0167693	chr5	OpenSea		Intergenic	0.764858	0.13044	0.796476	0.476606	0.225205
cg02360547	-0.564822	2.88887e-05	0.0167807	chr8	OpenSea	CDCA2	Body	0.341288	0.162085	0.334924	0.635838	0.228211
cg18656725	-0.564822	2.88887e-05	0.0167807	chr4	OpenSea	ANK2	Body	0.471906	0.219421	0.43301	0.761267	0.40818
cg07602073	-0.564768	2.8951e-05	0.0167922	chr1	S_Shore	TRIM17;TRIM11	3'UTR	0.26643	0.165529	0.202331	0.622564	0.293642
cg18253885	-0.564768	2.8951e-05	0.0167922	chr4	OpenSea	PPARGC1A	TSS1500	0.177471	0.0891735	0.157892	0.430267	0.0921144
cg10566800	-0.564714	2.90135e-05	0.0168037	chr13	OpenSea		Intergenic	0.292585	0.214415	0.196926	0.780921	0.291158
cg14976170	-0.564714	2.90135e-05	0.0168037	chr7	OpenSea		Intergenic	0.677023	0.176623	0.70176	0.628558	0.316289
cg00076325	0.564659	2.90761e-05	0.0168125	chr2	S_Shore		Intergenic	0.562063	0.167943	0.549175	0.638916	0.2384
cg04812745	-0.564659	2.90761e-05	0.0168125	chr19	S_Shore	EID2	TSS1500	0.507653	0.2184	0.483725	0.718776	0.373648
cg01878387	-0.564605	2.91389e-05	0.0168125	chr5	OpenSea		Intergenic	0.891214	0.0315869	0.901272	0.127247	0.0278153
cg07017153	-0.564605	2.91389e-05	0.0168125	chr17	OpenSea	IGF2BP1	Body	0.177795	0.103194	0.152863	0.421947	0.119201
cg07711900	-0.564605	2.91389e-05	0.0168125	chr6	OpenSea	GFOD1	Body	0.857568	0.0849218	0.880551	0.453901	0.0554804
cg23209487	-0.564551	2.92017e-05	0.0168125	chr4	OpenSea		Intergenic	0.453552	0.239343	0.419576	0.728558	0.452579
cg03597491	0.564551	2.92017e-05	0.0168125	chr11	OpenSea	ZBTB16	Body	0.593304	0.0900521	0.607915	0.431197	0.0946037
cg05049646	0.564496	2.92647e-05	0.0168125	chr12	N_Shore	CCDC41	5'UTR	0.85433	0.0311823	0.860495	0.173309	0.0372308
cg13836550	0.564496	2.92647e-05	0.0168125	chr10	OpenSea	C10orf96	5'UTR	0.619552	0.165103	0.67268	0.608873	0.261993
cg27305609	-0.564496	2.92647e-05	0.0168125	chr16	OpenSea	MARVELD3	Body	0.45659	0.224515	0.415651	0.813552	0.289712
cg03646981	-0.564442	2.93278e-05	0.0168125	chr19	OpenSea	ZC3H4	Body	0.211712	0.0808553	0.203544	0.473389	0.0927643
cg12684052	0.564442	2.93278e-05	0.0168125	chr17	Island		Intergenic	0.674654	0.194236	0.716012	0.676506	0.329827
cg15208785	0.564442	2.93278e-05	0.0168125	chr5	S_Shelf		Intergenic	0.919513	0.0110643	0.919603	0.0616014	0.0136615
cg24474844	0.564442	2.93278e-05	0.0168125	chr17	OpenSea	TRIM37	Body	0.815077	0.0502476	0.829641	0.218453	0.0416156
cg03829559	-0.564334	2.94544e-05	0.0168482	chr2	N_Shore		Intergenic	0.736936	0.162194	0.784457	0.772042	0.169417
cg04209173	0.564334	2.94544e-05	0.0168482	chr1	N_Shelf		Intergenic	0.774153	0.0589377	0.782407	0.232398	0.0867043
cg25294646	0.564334	2.94544e-05	0.0168482	chr10	S_Shore	OBFC1	TSS200	0.0367368	0.00616156	0.0345654	0.0267729	0.00753521
cg05063296	-0.564225	2.95815e-05	0.0168711	chr1	OpenSea	RNU6-79P;NAV1;IPO9-AS1	Body	0.327105	0.172518	0.276731	0.730236	0.194663
cg21766667	-0.564225	2.95815e-05	0.0168711	chr17	OpenSea		Intergenic	0.272498	0.152309	0.225985	0.56561	0.217195
cg23254148	-0.564225	2.95815e-05	0.0168711	chr7	OpenSea	SLC12A9	Body	0.744213	0.161638	0.800471	0.657721	0.214582
cg25436634	-0.564225	2.95815e-05	0.0168711	chr3	OpenSea		Intergenic	0.163902	0.100771	0.133116	0.414938	0.121514
cg14834881	-0.564171	2.96452e-05	0.0168711	chr4	OpenSea	FAM190A	Body	0.301368	0.139671	0.273242	0.619475	0.21394
cg15867963	-0.564171	2.96452e-05	0.0168711	chr4	OpenSea	SLC7A11	Body	0.467921	0.177029	0.453598	0.741903	0.263701
cg05278384	-0.564116	2.97091e-05	0.0168711	chr7	OpenSea	CHST12	5'UTR	0.165344	0.0930801	0.14819	0.404927	0.0962544
cg19728396	-0.564116	2.97091e-05	0.0168711	chr1	OpenSea	UCK2	Body	0.597093	0.212817	0.676134	0.757127	0.325615
cg19960459	0.564116	2.97091e-05	0.0168711	chr5	OpenSea	CDH12	Body	0.711207	0.0936799	0.730594	0.496293	0.128374
cg04644624	0.564062	2.97731e-05	0.0168711	chr22	N_Shore	TBC1D10A	Body	0.0371281	0.00852896	0.035512	0.0412966	0.00819581
cg05117633	0.564062	2.97731e-05	0.0168711	chr1	Island	AK2	TSS200	0.0274818	0.00437207	0.0271859	0.0253105	0.00410509
cg12774311	-0.564062	2.97731e-05	0.0168711	chr2	OpenSea	LRRFIP1	Body	0.46599	0.241244	0.440896	0.837743	0.409538
cg20273183	-0.564062	2.97731e-05	0.0168711	chr9	OpenSea		Intergenic	0.476344	0.204079	0.470185	0.748839	0.320031
cg24900931	-0.564008	2.98372e-05	0.0168832	chr2	OpenSea	COL5A2	Body	0.31701	0.137428	0.288288	0.618327	0.168227
cg26755962	-0.564008	2.98372e-05	0.0168832	chr2	OpenSea	RAPGEF4	Body	0.601358	0.240849	0.616106	0.728252	0.444733
cg25714800	-0.563954	2.99014e-05	0.0169073	chr10	OpenSea	SVILP1	Body	0.207931	0.134611	0.165623	0.480954	0.218304
cg10495402	-0.563899	2.99658e-05	0.0169194	chr20	OpenSea	CHD6	Body	0.717963	0.139561	0.749882	0.635553	0.204716
cg09625253	0.563845	3.00303e-05	0.0169194	chr5	OpenSea	HSPA4	Body	0.928976	0.0115937	0.930374	0.0589906	0.0130689
cg10048234	0.563845	3.00303e-05	0.0169194	chr17	OpenSea	PPM1D	Body	0.838118	0.0366713	0.841732	0.182167	0.0401368
cg11282110	-0.563845	3.00303e-05	0.0169194	chr3	OpenSea		Intergenic	0.716098	0.240887	0.799755	0.786476	0.322089
cg12200038	0.563845	3.00303e-05	0.0169194	chr14	Island		Intergenic	0.294764	0.25054	0.250124	0.697313	0.52462
cg03885497	-0.563682	3.02245e-05	0.0169924	chr5	OpenSea	FER	Body	0.715532	0.169892	0.776417	0.677878	0.247042
cg16659614	-0.563682	3.02245e-05	0.0169924	chr1	OpenSea	TESK2	Body	0.548724	0.205382	0.552603	0.833445	0.316638
cg20416821	-0.563682	3.02245e-05	0.0169924	chr6	OpenSea	SYTL3	Body	0.0671488	0.0296213	0.0608335	0.164401	0.0191842
cg00743325	0.563574	3.03547e-05	0.0170169	chr2	Island	VWA3B	1stExon	0.252831	0.208307	0.2512	0.686124	0.368922
cg04022401	-0.563574	3.03547e-05	0.0170169	chr20	OpenSea	TTI1	Body	0.245938	0.143734	0.203982	0.525598	0.193411
cg06143878	-0.563574	3.03547e-05	0.0170169	chr16	OpenSea		Intergenic	0.56028	0.248813	0.541285	0.776892	0.413426
cg21432322	-0.563574	3.03547e-05	0.0170169	chr12	N_Shore	TMEM19	TSS1500	0.0684088	0.0179346	0.0660761	0.107345	0.0148861
cg16102247	-0.563519	3.04199e-05	0.0170172	chr3	OpenSea	BCHE	1stExon	0.128608	0.12099	0.0938393	0.799554	0.0592381
cg18829134	-0.563519	3.04199e-05	0.0170172	chr3	OpenSea	FNDC3B	3'UTR	0.733034	0.131995	0.769532	0.512145	0.191382
cg22168287	-0.563519	3.04199e-05	0.0170172	chr10	OpenSea	KIAA1217	Body	0.498225	0.179523	0.511783	0.77592	0.240077
cg21074766	0.563465	3.04853e-05	0.0170174	chr15	OpenSea		Intergenic	0.774887	0.144419	0.82492	0.706432	0.126628
cg02642943	-0.563465	3.04853e-05	0.0170174	chr9	OpenSea		Intergenic	0.380918	0.212719	0.31059	0.802037	0.2569
cg21614855	-0.563465	3.04853e-05	0.0170174	chr14	OpenSea	SERPINA3	1stExon	0.455974	0.154692	0.458492	0.677995	0.213263
cg06832225	-0.563411	3.05508e-05	0.0170419	chr6	OpenSea		Intergenic	0.37823	0.178982	0.350433	0.76437	0.258836
cg09003509	-0.563357	3.06165e-05	0.0170544	chr12	OpenSea		Intergenic	0.413519	0.153299	0.403812	0.838178	0.160488
cg17627829	0.563357	3.06165e-05	0.0170544	chr6	N_Shore	HCG18	Body	0.839314	0.0478163	0.84823	0.23829	0.0609404
cg07053371	-0.563302	3.06823e-05	0.0170789	chr2	OpenSea	SLC9A2	3'UTR	0.462644	0.222233	0.440349	0.826581	0.36804
cg08758881	-0.563248	3.07482e-05	0.0170794	chr3	OpenSea		Intergenic	0.191562	0.0947084	0.178652	0.389093	0.110781
cg10039965	0.563248	3.07482e-05	0.0170794	chr12	N_Shelf	TBX5	Body	0.334326	0.164878	0.318116	0.560919	0.265735
cg26627970	-0.563248	3.07482e-05	0.0170794	chr6	N_Shelf	KHDRBS2	Body	0.388137	0.178968	0.369984	0.710042	0.278269
cg08680998	-0.563194	3.08142e-05	0.017104	chr11	OpenSea	CAND1.11	Body	0.440386	0.167667	0.425893	0.727396	0.251994
cg08611402	-0.563139	3.08804e-05	0.0171045	chr4	OpenSea	ANTXR2	Body	0.361776	0.118302	0.351142	0.540839	0.167954
cg10791880	0.563139	3.08804e-05	0.0171045	chr2	OpenSea	LINC01594	TSS1500	0.891005	0.0193821	0.893508	0.0894877	0.0257
cg16205958	-0.563139	3.08804e-05	0.0171045	chr5	OpenSea		Intergenic	0.430413	0.232147	0.406178	0.825421	0.328836
cg01265860	0.563085	3.09467e-05	0.0171051	chr21	N_Shelf	RUNX1	Body	0.564719	0.192594	0.616289	0.707854	0.282237
cg04673566	0.563085	3.09467e-05	0.0171051	chr5	OpenSea		Intergenic	0.822527	0.0607899	0.837002	0.29501	0.0858544
cg14184369	-0.563085	3.09467e-05	0.0171051	chr2	OpenSea	STRN	Body	0.339772	0.132083	0.317145	0.586144	0.184583
cg05937686	0.563031	3.10131e-05	0.0171178	chr12	OpenSea	C12orf66	Body	0.914455	0.0171514	0.916437	0.101903	0.0160393
cg13580172	-0.563031	3.10131e-05	0.0171178	chr21	OpenSea	BACE2	Body	0.400972	0.181629	0.358976	0.729686	0.257374
cg02657797	0.562977	3.10797e-05	0.0171202	chr12	OpenSea	PAWR	Body	0.894163	0.0209772	0.898836	0.0970846	0.0272416
cg08356579	-0.562977	3.10797e-05	0.0171202	chr12	OpenSea	LOC100288798	Body	0.478576	0.277433	0.441082	0.863031	0.476618
cg20801645	-0.562922	3.11464e-05	0.0171202	chr15	S_Shore		Intergenic	0.279608	0.168844	0.237022	0.773149	0.233171
cg12313842	0.562922	3.11464e-05	0.0171202	chr5	OpenSea	COL23A1	Body	0.878522	0.0314758	0.885262	0.141967	0.0359917
cg01363514	-0.562868	3.12132e-05	0.0171202	chr11	N_Shore	BTBD10	5'UTR	0.438202	0.142553	0.459059	0.705499	0.189716
cg04517482	-0.562868	3.12132e-05	0.0171202	chr15	OpenSea	THSD4	Body	0.424853	0.181344	0.38961	0.702952	0.280255
cg08987231	0.562868	3.12132e-05	0.0171202	chr1	Island	FBXO6	5'UTR	0.0194346	0.00284147	0.0195685	0.0143368	0.00377231
cg20535789	-0.562868	3.12132e-05	0.0171202	chr3	OpenSea	KCNAB1	Body	0.580231	0.205969	0.584398	0.753466	0.338322
cg25643944	0.562868	3.12132e-05	0.0171202	chr5	OpenSea	GPBP1	TSS1500	0.932024	0.0105561	0.932589	0.0494071	0.0131676
cg04625871	0.562814	3.12801e-05	0.0171221	chr7	Island		Intergenic	0.750539	0.0984825	0.752795	0.380456	0.147582
cg05993589	-0.562814	3.12801e-05	0.0171221	chr3	OpenSea		Intergenic	0.478982	0.247029	0.389731	0.847595	0.440768
cg08163619	-0.56276	3.13472e-05	0.0171221	chr11	OpenSea	DNHD1	Body	0.406742	0.106298	0.390059	0.409638	0.117279
cg09654536	-0.56276	3.13472e-05	0.0171221	chr4	S_Shelf		Intergenic	0.454578	0.218141	0.395888	0.822315	0.319142
cg14019757	-0.56276	3.13472e-05	0.0171221	chr17	OpenSea	ABCA10	5'UTR	0.112709	0.118512	0.0584703	0.546214	0.0699298
cg18053725	-0.56276	3.13472e-05	0.0171221	chr12	OpenSea		Intergenic	0.396701	0.196362	0.357644	0.777161	0.239694
cg21532310	-0.562705	3.14144e-05	0.017147	chr3	OpenSea	THPO	5'UTR	0.786196	0.100954	0.813867	0.411235	0.128258
cg00521239	-0.562651	3.14818e-05	0.0171492	chr8	N_Shore	PLEC1	Body	0.138689	0.119603	0.114445	0.678153	0.0871708
cg12045156	-0.562651	3.14818e-05	0.0171492	chr17	OpenSea	MAP2K6	Body	0.348621	0.156136	0.326926	0.539008	0.233387
cg04795450	-0.562597	3.15493e-05	0.0171492	chr6	OpenSea	C6orf222	Body	0.632965	0.228174	0.641234	0.780212	0.335435
cg06661266	-0.562597	3.15493e-05	0.0171492	chr3	N_Shelf		Intergenic	0.171585	0.0823705	0.148841	0.313643	0.125146
cg17961101	0.562597	3.15493e-05	0.0171492	chr22	Island	MAPK1	TSS200	0.0461093	0.0131083	0.0420211	0.0580744	0.0148342
cg18776460	-0.562597	3.15493e-05	0.0171492	chr12	N_Shelf	LRIG3	Body	0.389621	0.184256	0.347698	0.769425	0.228165
cg01879696	-0.562542	3.16169e-05	0.0171622	chr7	OpenSea		Intergenic	0.732179	0.157906	0.769525	0.625652	0.242609
cg22951653	-0.562542	3.16169e-05	0.0171622	chr8	OpenSea	CSGALNACT1	Body	0.330903	0.165404	0.310655	0.672625	0.269015
cg00377681	-0.562488	3.16846e-05	0.0171635	chr6	OpenSea		Intergenic	0.184807	0.072311	0.178487	0.358294	0.105593
cg23313235	-0.562488	3.16846e-05	0.0171635	chr8	OpenSea		Intergenic	0.336746	0.137757	0.32869	0.571682	0.175468
cg26738137	-0.562488	3.16846e-05	0.0171635	chr1	OpenSea	SMYD3	Body	0.34319	0.174466	0.291268	0.692705	0.213832
cg21660990	0.562434	3.17525e-05	0.0171708	chr22	OpenSea	UPK3A	Body	0.627501	0.128287	0.649626	0.770095	0.125832
cg16062190	-0.562434	3.17525e-05	0.0171708	chr8	OpenSea		Intergenic	0.617625	0.178767	0.598724	0.673896	0.271011
cg04226590	-0.56238	3.18205e-05	0.0171708	chr12	OpenSea	B4GALNT3	Body	0.54666	0.179836	0.526032	0.633526	0.244385
cg19792599	0.56238	3.18205e-05	0.0171708	chr11	Island	DDX25;PUS3	5'UTR	0.189851	0.214997	0.0638682	0.646281	0.282608
cg07787563	0.562325	3.18887e-05	0.0171708	chr1	OpenSea	PPP2R5A	Body	0.912002	0.0155835	0.914069	0.0705382	0.0210888
cg09580610	0.562325	3.18887e-05	0.0171708	chr11	OpenSea	ALG8	Body	0.866018	0.0157338	0.864444	0.0662701	0.0212008
cg16925808	-0.562325	3.18887e-05	0.0171708	chr14	OpenSea		Intergenic	0.390155	0.182079	0.406733	0.781741	0.218527
cg01919941	-0.562271	3.1957e-05	0.0171708	chr12	OpenSea		Intergenic	0.265822	0.16464	0.217116	0.692255	0.194185
cg06429555	-0.562271	3.1957e-05	0.0171708	chr11	OpenSea		Intergenic	0.236372	0.0908878	0.214365	0.394485	0.113774
cg24087669	-0.562271	3.1957e-05	0.0171708	chr5	N_Shelf		Intergenic	0.308921	0.146981	0.266011	0.510284	0.218252
cg24525763	-0.562271	3.1957e-05	0.0171708	chr10	Island		Intergenic	0.126662	0.108272	0.0846063	0.455973	0.0586967
cg01401641	-0.562217	3.20254e-05	0.0171708	chr19	N_Shore	TSHZ3	Body	0.306201	0.139914	0.274617	0.827982	0.173831
cg15929219	-0.562217	3.20254e-05	0.0171708	chr17	OpenSea	AATK-AS1	Body	0.601973	0.198015	0.64453	0.717796	0.299372
cg24140597	-0.562217	3.20254e-05	0.0171708	chr19	Island	MBD3	Body	0.0312796	0.0291306	0.022763	0.160909	0.00804586
cg03331258	0.562217	3.20254e-05	0.0171708	chr1	Island	KIF2C	1stExon	0.0205409	0.00301537	0.0204988	0.0136437	0.00357748
cg20662836	-0.562162	3.2094e-05	0.0171742	chr1	OpenSea		Intergenic	0.30893	0.11771	0.300894	0.46022	0.178051
cg02810967	-0.562108	3.21626e-05	0.0171742	chr4	S_Shore	NCAPG;DCAF16	Body	0.4008	0.222928	0.393286	0.741437	0.38579
cg11212709	-0.562108	3.21626e-05	0.0171742	chr8	OpenSea		Intergenic	0.867672	0.101623	0.901591	0.373096	0.0549007
cg06752392	0.562108	3.21626e-05	0.0171742	chr19	N_Shore	GPATCH1	3'UTR	0.871428	0.0172657	0.869404	0.0801618	0.0237887
cg15017843	0.562108	3.21626e-05	0.0171742	chr7	OpenSea		Intergenic	0.874141	0.0233977	0.877497	0.107819	0.0278245
cg20193262	0.562108	3.21626e-05	0.0171742	chr19	N_Shore	ZNF571;ZNF540	5'UTR	0.866884	0.0283528	0.868377	0.169862	0.0388205
cg22900415	0.562054	3.22315e-05	0.0171993	chr13	Island	GJA3	TSS1500	0.702323	0.144857	0.708048	0.737659	0.183723
cg11391201	0.561945	3.23695e-05	0.0172379	chr11	S_Shore	ALX4	TSS1500	0.582199	0.116262	0.600956	0.698858	0.11547
cg19332649	-0.561945	3.23695e-05	0.0172379	chr9	OpenSea		Intergenic	0.360121	0.151765	0.323121	0.801654	0.195738
cg20965527	-0.561945	3.23695e-05	0.0172379	chr1	OpenSea	QSOX1	Body	0.472469	0.143175	0.442942	0.600101	0.207348
cg18484083	-0.561891	3.24387e-05	0.0172631	chr1	OpenSea	PIK3C2B	3'UTR	0.362636	0.146288	0.359727	0.663286	0.164576
cg06288489	-0.561837	3.25081e-05	0.017265	chr20	N_Shore		Intergenic	0.40782	0.163778	0.379773	0.632879	0.244464
cg11912582	-0.561837	3.25081e-05	0.017265	chr1	OpenSea	MGAT4EP	Body	0.193201	0.135779	0.140416	0.577645	0.132401
cg17047443	-0.561837	3.25081e-05	0.017265	chr12	S_Shore	PCBP2	5'UTR	0.227576	0.0968643	0.212445	0.486199	0.107402
cg27580713	-0.561783	3.25776e-05	0.0172902	chr5	OpenSea	LOC102546294	Body	0.417226	0.18681	0.377292	0.631815	0.259993
cg19509663	-0.561728	3.26472e-05	0.0173155	chr4	OpenSea	AFAP1	Body	0.324689	0.124843	0.299129	0.560341	0.131034
cg10582407	-0.561674	3.2717e-05	0.0173292	chr7	OpenSea		Intergenic	0.22419	0.116755	0.209364	0.623814	0.134529
cg12520549	0.561674	3.2717e-05	0.0173292	chr2	S_Shore	TBR1	3'UTR	0.166638	0.161645	0.0821218	0.535723	0.219219
cg16222585	-0.56162	3.27869e-05	0.0173312	chr1	OpenSea	CAPN2	Body	0.378432	0.234674	0.306854	0.848756	0.382222
cg16823108	-0.56162	3.27869e-05	0.0173312	chr17	OpenSea	C17orf80	3'UTR	0.51012	0.205203	0.487791	0.754137	0.304811
cg03479278	0.56162	3.27869e-05	0.0173312	chr7	N_Shore	BCAP29	TSS1500	0.922504	0.0112078	0.922705	0.0655121	0.0146983
cg08249133	-0.561511	3.29272e-05	0.0173703	chr12	OpenSea	RFX4;LOC100287944	Body	0.575821	0.148783	0.572812	0.645895	0.221006
cg15691001	-0.561511	3.29272e-05	0.0173703	chr7	OpenSea		Intergenic	0.604693	0.211547	0.561384	0.711365	0.377939
cg16013943	0.561511	3.29272e-05	0.0173703	chr1	OpenSea	NPL	3'UTR	0.888755	0.0372107	0.902216	0.169419	0.0399358
cg12286006	0.561457	3.29975e-05	0.0173747	chr9	N_Shore	SYK	TSS1500	0.854258	0.0335765	0.860041	0.156319	0.0314915
cg12960268	-0.561457	3.29975e-05	0.0173747	chr18	OpenSea	SPIRE1	Body	0.41493	0.208107	0.371145	0.812556	0.279929
cg13037791	0.561403	3.30679e-05	0.0173747	chr1	OpenSea	RPRD2	Body	0.912967	0.0236691	0.91796	0.156552	0.0172043
cg21972051	0.561403	3.30679e-05	0.0173747	chr12	OpenSea		Intergenic	0.898409	0.0266176	0.902876	0.141515	0.0221988
cg14821518	-0.561403	3.30679e-05	0.0173747	chr20	OpenSea	RALGAPA2	Body	0.100732	0.0721351	0.0797789	0.429039	0.0617634
cg26550787	-0.561403	3.30679e-05	0.0173747	chr3	OpenSea	HGD	Body	0.848143	0.0830273	0.8758	0.35466	0.0663861
cg06886736	0.561348	3.31385e-05	0.0174002	chr1	Island	IL28RA	Body	0.0324843	0.00503601	0.0324315	0.0293621	0.00687461
cg04353564	-0.56124	3.32801e-05	0.0174513	chr20	OpenSea	MKKS	Body	0.288073	0.143364	0.275935	0.571953	0.169646
cg22590902	-0.56124	3.32801e-05	0.0174513	chr15	OpenSea	AGBL1	Body	0.505102	0.193899	0.510032	0.684635	0.272157
cg08466273	-0.561131	3.34223e-05	0.0174701	chr11	OpenSea	SBF2	Body	0.21254	0.118344	0.184988	0.607086	0.15133
cg22116492	-0.561131	3.34223e-05	0.0174701	chr7	OpenSea	MET	Body	0.403275	0.15644	0.37986	0.719069	0.18711
cg25424600	0.561131	3.34223e-05	0.0174701	chr5	OpenSea	FYB	3'UTR	0.911371	0.0203211	0.916651	0.0897175	0.0204369
cg26567344	-0.561131	3.34223e-05	0.0174701	chr15	OpenSea		Intergenic	0.881086	0.0307034	0.884752	0.132207	0.0409476
cg00677562	-0.561077	3.34936e-05	0.0174701	chr9	OpenSea		Intergenic	0.739469	0.165365	0.79754	0.607146	0.300335
cg11031714	-0.561077	3.34936e-05	0.0174701	chr3	S_Shelf	ABTB1	Body	0.655125	0.170736	0.684811	0.630347	0.266428
cg24105617	-0.561077	3.34936e-05	0.0174701	chr2	OpenSea	IFIH1	Body	0.383718	0.177744	0.333765	0.636371	0.249875
cg24954325	-0.561077	3.34936e-05	0.0174701	chr17	OpenSea		Intergenic	0.401844	0.15698	0.387539	0.571544	0.254803
cg09183220	-0.561023	3.3565e-05	0.0174726	chr3	OpenSea		Intergenic	0.310522	0.174203	0.292473	0.778875	0.2514
cg12738367	-0.561023	3.3565e-05	0.0174726	chr5	OpenSea		Intergenic	0.25143	0.136176	0.212931	0.612214	0.177533
cg19834377	-0.561023	3.3565e-05	0.0174726	chr12	OpenSea	ETV6;RNU6-19P	Body	0.210113	0.149559	0.17482	0.641212	0.181594
cg04737350	-0.560968	3.36366e-05	0.0174752	chr12	OpenSea	PPP1R12A	Body	0.580241	0.199604	0.605256	0.768268	0.301123
cg19049109	-0.560968	3.36366e-05	0.0174752	chr7	OpenSea		Intergenic	0.715152	0.164215	0.742391	0.642407	0.257996
cg21713741	-0.560968	3.36366e-05	0.0174752	chr1	OpenSea	KCNJ10	5'UTR	0.780553	0.157455	0.847785	0.551645	0.225213
cg19187110	-0.560914	3.37083e-05	0.0174894	chr8	OpenSea		Intergenic	0.329372	0.171887	0.304084	0.692922	0.242343
cg23049758	-0.560914	3.37083e-05	0.0174894	chr17	OpenSea	SPAG9	Body	0.493826	0.150082	0.472815	0.640337	0.255701
cg13029013	-0.56086	3.37802e-05	0.0174948	chr10	N_Shelf		Intergenic	0.492649	0.156181	0.486768	0.532945	0.262043
cg16267060	-0.56086	3.37802e-05	0.0174948	chr2	OpenSea	CCNT2	Body	0.497693	0.17218	0.504699	0.678991	0.291758
cg22104427	0.560805	3.38522e-05	0.0174948	chr11	OpenSea	YAP1	Body	0.852072	0.0427619	0.858927	0.293531	0.0443112
cg06700521	-0.560805	3.38522e-05	0.0174948	chr13	OpenSea	PIBF1	Body	0.714578	0.153493	0.775352	0.485615	0.278548
cg26244225	-0.560805	3.38522e-05	0.0174948	chr12	N_Shore	APOLD1	Body	0.243411	0.11456	0.226146	0.688547	0.134027
cg26842858	-0.560805	3.38522e-05	0.0174948	chr15	OpenSea		Intergenic	0.491358	0.168704	0.486011	0.749587	0.279782
cg04758026	-0.560751	3.39243e-05	0.0175091	chr2	OpenSea		Intergenic	0.681673	0.144524	0.724451	0.570846	0.171438
cg08021244	0.560751	3.39243e-05	0.0175091	chr12	OpenSea	RSRC2	ExonBnd	0.859761	0.0329009	0.864057	0.189903	0.0339292
cg24855521	0.560697	3.39966e-05	0.0175234	chr9	OpenSea		Intergenic	0.766602	0.092094	0.793098	0.585934	0.0850141
cg17341765	-0.560697	3.39966e-05	0.0175234	chr12	OpenSea		Intergenic	0.272767	0.151884	0.237895	0.566173	0.197984
cg11213850	-0.560643	3.4069e-05	0.0175378	chr11	OpenSea		Intergenic	0.402811	0.179584	0.350731	0.736881	0.228748
cg11294564	-0.560643	3.4069e-05	0.0175378	chr1	OpenSea	CAMTA1	Body	0.644877	0.15003	0.667714	0.606252	0.227444
cg05372521	-0.560588	3.41415e-05	0.0175636	chr8	OpenSea	C8orf37-AS1	Body	0.483256	0.209108	0.469484	0.763041	0.326866
cg25457000	-0.560534	3.42142e-05	0.0175895	chr10	OpenSea		Intergenic	0.197948	0.136424	0.161596	0.527712	0.151653
cg13305312	0.56048	3.42871e-05	0.017604	chr1	Island	CDC20	TSS200	0.0318479	0.0052071	0.0316644	0.0230316	0.0069841
cg11043485	-0.56048	3.42871e-05	0.017604	chr6	OpenSea	DOPEY1	5'UTR	0.416637	0.167319	0.425327	0.706333	0.228855
cg14487111	-0.560426	3.43601e-05	0.017623	chr9	S_Shelf		Intergenic	0.30271	0.157062	0.289837	0.628653	0.22031
cg16824024	0.560371	3.44332e-05	0.017623	chr3	OpenSea	PPP4R2	Body	0.878734	0.0237551	0.883953	0.0999195	0.031114
cg06979656	-0.560317	3.45065e-05	0.017623	chr7	OpenSea	MET	Body	0.287055	0.166566	0.2409	0.578023	0.247236
cg18077971	0.560317	3.45065e-05	0.017623	chr2	S_Shore	PAX3;CCDC140	TSS1500	0.545067	0.274981	0.585759	0.927587	0.528084
cg08409615	-0.560263	3.45799e-05	0.017623	chr4	OpenSea	STK32B	Body	0.389884	0.0954143	0.372826	0.37977	0.129439
cg14647880	0.560263	3.45799e-05	0.017623	chr7	OpenSea		Intergenic	0.839254	0.0469215	0.850674	0.241177	0.0369851
cg02633817	-0.560208	3.46534e-05	0.017623	chr19	OpenSea	FXYD3	5'UTR	0.79627	0.143395	0.849414	0.579209	0.164521
cg11471298	-0.560208	3.46534e-05	0.017623	chr2	N_Shore	NGEF	Body	0.531452	0.172318	0.536032	0.684817	0.236907
cg17169982	0.560208	3.46534e-05	0.017623	chr17	N_Shelf	TBCD;ZNF750	Body	0.85979	0.0286139	0.861371	0.143626	0.025093
cg21650557	-0.560208	3.46534e-05	0.017623	chr3	OpenSea		Intergenic	0.801995	0.125042	0.844286	0.525264	0.103205
cg23858650	-0.560208	3.46534e-05	0.017623	chr12	OpenSea		Intergenic	0.256217	0.109161	0.231777	0.518697	0.130111
cg27031754	-0.560208	3.46534e-05	0.017623	chr5	OpenSea		Intergenic	0.480186	0.253601	0.435705	0.823746	0.457136
cg02840515	-0.560154	3.47271e-05	0.017623	chr2	OpenSea	KIAA2012	Body	0.324604	0.0975384	0.320996	0.413799	0.117609
cg10698635	-0.560154	3.47271e-05	0.017623	chr10	OpenSea	PIK3AP1	Body	0.365841	0.172728	0.350025	0.613183	0.300022
cg08506931	0.560154	3.47271e-05	0.017623	chr2	Island	CCDC140	Body	0.344445	0.186719	0.305392	0.69701	0.274232
cg12499584	0.560154	3.47271e-05	0.017623	chr1	Island	USP24;LOC100507634	TSS200	0.028459	0.00472277	0.0278433	0.0248894	0.00461658
cg13947310	0.560154	3.47271e-05	0.017623	chr7	OpenSea	PLXNA4	Body	0.896126	0.0847453	0.918432	0.56687	0.0333423
cg27090284	0.560154	3.47271e-05	0.017623	chr6	OpenSea	GPX6	Body	0.894164	0.041856	0.905876	0.189561	0.0240147
cg12683264	-0.5601	3.4801e-05	0.0176446	chr15	OpenSea		Intergenic	0.31965	0.14291	0.283	0.603507	0.197142
cg00858400	-0.560046	3.4875e-05	0.0176446	chr16	S_Shore	SLC7A5	TSS1500	0.305297	0.118419	0.294377	0.486321	0.13239
cg14176234	-0.560046	3.4875e-05	0.0176446	chr7	OpenSea	GLI3	Body	0.890649	0.052596	0.907451	0.221749	0.0524814
cg20877181	-0.560046	3.4875e-05	0.0176446	chr12	S_Shore	RAD9B;VPS29	Body	0.866454	0.0241667	0.871828	0.113377	0.0328802
cg06021558	0.559991	3.49491e-05	0.0176446	chr5	OpenSea	LOC340113	Body	0.897447	0.0266014	0.900925	0.173384	0.0236105
cg13250654	0.559991	3.49491e-05	0.0176446	chr12	OpenSea		Intergenic	0.669306	0.115525	0.694153	0.486977	0.162008
cg15420780	-0.559991	3.49491e-05	0.0176446	chr5	OpenSea	JAKMIP2-AS1	Body	0.428495	0.206521	0.406708	0.74464	0.345807
cg20131581	-0.559991	3.49491e-05	0.0176446	chr8	OpenSea		Intergenic	0.483381	0.157576	0.489385	0.670017	0.233773
cg02774302	0.559937	3.50234e-05	0.0176479	chr2	N_Shore		Intergenic	0.829843	0.0872442	0.858961	0.473011	0.0801001
cg15861585	0.559937	3.50234e-05	0.0176479	chr11	Island	DRD4	TSS1500	0.440574	0.231786	0.515032	0.774024	0.353106
cg25875537	-0.559937	3.50234e-05	0.0176479	chr8	S_Shelf		Intergenic	0.367572	0.097582	0.363378	0.418127	0.13037
cg00068571	-0.559883	3.50978e-05	0.0176479	chr5	OpenSea	MAST4	Body	0.433418	0.167269	0.435689	0.713119	0.199707
cg19314777	-0.559883	3.50978e-05	0.0176479	chr1	OpenSea	ARID4B	Body	0.233595	0.124664	0.210727	0.586377	0.115706
cg23827173	-0.559883	3.50978e-05	0.0176479	chr17	OpenSea	MYO1D	Body	0.438457	0.192703	0.421293	0.738601	0.314106
cg06479902	-0.559828	3.51724e-05	0.0176479	chr19	N_Shore	EXOC3L2	Body	0.411685	0.172927	0.382649	0.695025	0.258603
cg08698854	-0.559828	3.51724e-05	0.0176479	chr7	OpenSea	CALD1	TSS1500	0.416364	0.172081	0.396083	0.768772	0.219958
cg15362386	-0.559828	3.51724e-05	0.0176479	chr17	OpenSea	STXBP4	Body	0.421539	0.22889	0.352964	0.745919	0.425502
cg15798997	-0.559774	3.52471e-05	0.0176479	chr1	OpenSea	C1orf198	Body	0.292636	0.127027	0.263136	0.52336	0.16858
cg20771221	-0.559774	3.52471e-05	0.0176479	chr16	OpenSea		Intergenic	0.530645	0.130175	0.525145	0.501796	0.205666
cg21673171	-0.559774	3.52471e-05	0.0176479	chr21	OpenSea	HLCS	3'UTR	0.842302	0.138976	0.893177	0.620855	0.0887569
cg22234239	-0.559774	3.52471e-05	0.0176479	chr10	OpenSea	ZMIZ1	Body	0.800744	0.12782	0.84153	0.637336	0.104941
cg11221922	0.55972	3.53219e-05	0.0176517	chr6	OpenSea		Intergenic	0.200984	0.0868101	0.209435	0.339516	0.14083
cg17215053	-0.55972	3.53219e-05	0.0176517	chr5	OpenSea	SH3TC2	Body	0.602085	0.13548	0.584957	0.54739	0.19167
cg27356188	0.55972	3.53219e-05	0.0176517	chr5	OpenSea	CEP72	Body	0.92825	0.0163453	0.931017	0.0828388	0.0205709
cg16992985	-0.559666	3.53969e-05	0.017678	chr1	OpenSea		Intergenic	0.424181	0.174686	0.389951	0.7731	0.165953
cg22532774	0.559611	3.54721e-05	0.0177043	chr2	N_Shore	ESPNL	Body	0.873929	0.0641145	0.890909	0.268163	0.0617428
cg10253967	-0.559557	3.55474e-05	0.0177049	chr3	OpenSea		Intergenic	0.528476	0.197481	0.478593	0.751681	0.317659
cg24003116	-0.559557	3.55474e-05	0.0177049	chr3	OpenSea		Intergenic	0.856965	0.0393841	0.863981	0.199544	0.0427958
cg14790772	0.559503	3.56228e-05	0.0177049	chr1	Island	CDC73	TSS1500	0.110463	0.0310687	0.113939	0.132739	0.0396761
cg18342702	-0.559503	3.56228e-05	0.0177049	chr12	S_Shelf		Intergenic	0.789453	0.118197	0.841305	0.525386	0.115539
cg18905249	-0.559503	3.56228e-05	0.0177049	chr13	OpenSea		Intergenic	0.521172	0.173736	0.501338	0.572151	0.301028
cg21584226	-0.559503	3.56228e-05	0.0177049	chr4	OpenSea		Intergenic	0.251042	0.113016	0.236198	0.553692	0.140123
cg03963556	-0.559449	3.56984e-05	0.0177049	chr5	OpenSea		Intergenic	0.485714	0.197987	0.481329	0.685002	0.312534
cg10258107	-0.559449	3.56984e-05	0.0177049	chr7	OpenSea	DYNC1I1	Body	0.391647	0.175265	0.368595	0.767281	0.254295
cg22686112	-0.559449	3.56984e-05	0.0177049	chr11	OpenSea	NAV2	Body	0.240137	0.0806075	0.221302	0.350313	0.0995815
cg06045121	0.559449	3.56984e-05	0.0177049	chr5	N_Shelf		Intergenic	0.831732	0.0493891	0.844185	0.237066	0.0576251
cg13399755	0.559394	3.57741e-05	0.0177313	chr1	Island	NUDC	TSS200	0.0211628	0.00246802	0.0211482	0.0111759	0.00334484
cg19993766	-0.55934	3.585e-05	0.0177466	chr3	S_Shelf		Intergenic	0.194198	0.0768947	0.184148	0.347756	0.0897812
cg12434747	0.55934	3.585e-05	0.0177466	chr15	OpenSea		Intergenic	0.541475	0.124224	0.540126	0.595845	0.161964
cg16008875	-0.559286	3.5926e-05	0.017773	chr6	OpenSea	ITPR3	Body	0.733239	0.152952	0.772505	0.612257	0.254608
cg03763457	0.559231	3.60022e-05	0.0177995	chr1	OpenSea		Intergenic	0.876425	0.0290503	0.877532	0.125896	0.0395705
cg08275306	0.559177	3.60785e-05	0.0178191	chr10	Island	RET	TSS200	0.0335498	0.00800693	0.0314253	0.0476171	0.00678603
cg02138218	-0.559123	3.6155e-05	0.0178191	chr1	OpenSea	TNN	TSS1500	0.89218	0.0686295	0.916821	0.300589	0.033142
cg07832944	-0.559123	3.6155e-05	0.0178191	chr3	OpenSea		Intergenic	0.757724	0.131424	0.789094	0.504321	0.179307
cg05169490	0.559123	3.6155e-05	0.0178191	chr11	OpenSea	PAK1	5'UTR	0.824371	0.0445204	0.827627	0.241841	0.0551678
cg26849996	0.559123	3.6155e-05	0.0178191	chr19	S_Shore	SIPA1L3	Body	0.886553	0.0139356	0.885516	0.0635227	0.0178984
cg20432372	0.559069	3.62316e-05	0.0178457	chr16	OpenSea	PHKB	Body	0.584539	0.0410019	0.583461	0.16896	0.0516906
cg03081253	-0.559014	3.63084e-05	0.0178612	chr12	OpenSea		Intergenic	0.867191	0.0976772	0.896952	0.456454	0.0289491
cg06756111	-0.559014	3.63084e-05	0.0178612	chr1	OpenSea		Intergenic	0.391423	0.165697	0.372289	0.689612	0.191459
cg05460314	-0.55896	3.63853e-05	0.0178878	chr1	OpenSea		Intergenic	0.817971	0.156732	0.88181	0.558065	0.111995
cg15166924	-0.558906	3.64624e-05	0.0179145	chr12	S_Shore	PARP11	5'UTR	0.90795	0.0653214	0.932285	0.334892	0.0235143
cg09634370	-0.558851	3.65396e-05	0.0179301	chr12	OpenSea	UNC119B	Body	0.581439	0.189765	0.580993	0.747293	0.269467
cg23924776	-0.558851	3.65396e-05	0.0179301	chr12	OpenSea		Intergenic	0.375425	0.202309	0.362687	0.790971	0.330138
cg07755752	-0.558797	3.6617e-05	0.0179457	chr5	OpenSea	LOC100286948;TIMD4	TSS200	0.539761	0.205585	0.595598	0.759343	0.232585
cg18232975	-0.558797	3.6617e-05	0.0179457	chr2	OpenSea	LIMS1	5'UTR	0.32101	0.138009	0.299631	0.615306	0.157562
cg00376294	-0.558743	3.66945e-05	0.0179501	chr2	OpenSea	SPRED2	TSS1500	0.296019	0.180449	0.25579	0.759049	0.232998
cg04280548	-0.558743	3.66945e-05	0.0179501	chr11	OpenSea	TRIM29	Body	0.381634	0.153941	0.364226	0.619082	0.192914
cg12260336	-0.558743	3.66945e-05	0.0179501	chr5	OpenSea		Intergenic	0.384012	0.158105	0.39784	0.543305	0.261547
cg15825059	-0.558634	3.685e-05	0.0179549	chr11	S_Shore	RDX	TSS1500	0.578883	0.220286	0.606423	0.642944	0.446727
cg17593958	0.55858	3.6928e-05	0.0179549	chr20	N_Shore	PRIC285	5'UTR	0.698504	0.0824328	0.706195	0.397145	0.0998633
cg14245473	-0.558526	3.70061e-05	0.0179549	chr2	OpenSea	ZC3H8	3'UTR	0.777768	0.084146	0.804604	0.488337	0.0609318
cg14639919	-0.558526	3.70061e-05	0.0179549	chr9	OpenSea	KIAA1045	3'UTR	0.839688	0.109324	0.882362	0.509762	0.0748399
cg17514485	-0.558526	3.70061e-05	0.0179549	chr17	OpenSea	TOM1L2	Body	0.215156	0.0896398	0.198951	0.478095	0.0877236
cg18319250	-0.558526	3.70061e-05	0.0179549	chr6	OpenSea		Intergenic	0.475376	0.212296	0.495461	0.778454	0.338026
cg24617333	-0.558526	3.70061e-05	0.0179549	chr12	OpenSea	SYT1	Body	0.140194	0.0529369	0.127218	0.239642	0.0636046
cg17544668	0.558526	3.70061e-05	0.0179549	chr12	OpenSea	LOC643339	Body	0.936499	0.00667253	0.937794	0.0315555	0.00905589
cg03505797	0.558472	3.70844e-05	0.0179549	chr11	N_Shore	C11orf84	TSS1500	0.92126	0.00936369	0.920329	0.0370558	0.0114242
cg14938597	-0.558472	3.70844e-05	0.0179549	chr3	OpenSea	ACAP2	Body	0.706581	0.142571	0.744315	0.590268	0.174575
cg21209600	-0.558472	3.70844e-05	0.0179549	chr1	N_Shore	CDK18	Body	0.811453	0.059059	0.824247	0.288485	0.0653237
cg21573025	-0.558472	3.70844e-05	0.0179549	chr17	N_Shore	USP32	Body	0.262817	0.166235	0.205474	0.746746	0.159788
cg09775048	0.558417	3.71628e-05	0.0179549	chr1	OpenSea	TROVE2	5'UTR	0.895098	0.0266644	0.898636	0.131933	0.030041
cg13370452	0.558417	3.71628e-05	0.0179549	chr17	N_Shore	SLC43A2	Body	0.628649	0.114693	0.666608	0.470473	0.128471
cg09046979	-0.558417	3.71628e-05	0.0179549	chr16	S_Shore	SBK1	3'UTR	0.162858	0.105662	0.132676	0.411598	0.128735
cg09369493	-0.558417	3.71628e-05	0.0179549	chr1	OpenSea		Intergenic	0.567647	0.197642	0.613864	0.752332	0.286642
cg20983178	-0.558417	3.71628e-05	0.0179549	chr5	OpenSea	TENM2	Body	0.504031	0.258343	0.463008	0.82529	0.456205
cg22454313	-0.558417	3.71628e-05	0.0179549	chr1	OpenSea	NAV1	Body	0.186327	0.121743	0.156065	0.55049	0.105796
cg12681948	0.558363	3.72414e-05	0.0179549	chr3	Island		Intergenic	0.862493	0.0578109	0.875971	0.262364	0.0553034
cg01856145	-0.558363	3.72414e-05	0.0179549	chr3	OpenSea	ATXN7	Body	0.582705	0.158572	0.603266	0.622148	0.247803
cg11453820	-0.558363	3.72414e-05	0.0179549	chr15	OpenSea	CGNL1	5'UTR	0.292206	0.151621	0.252276	0.637252	0.181811
cg21880569	-0.558363	3.72414e-05	0.0179549	chr5	OpenSea	FAM134B	Body	0.17061	0.0860847	0.145714	0.367386	0.0693803
cg04281813	-0.558309	3.73201e-05	0.0179549	chr3	OpenSea		Intergenic	0.814054	0.143409	0.866795	0.666268	0.0630509
cg11927451	-0.558309	3.73201e-05	0.0179549	chr4	OpenSea	SHROOM3	Body	0.450665	0.208418	0.422071	0.783501	0.317354
cg15503403	-0.558309	3.73201e-05	0.0179549	chr8	OpenSea	DENND3	Body	0.736883	0.111295	0.750256	0.493002	0.122398
cg17184479	-0.558309	3.73201e-05	0.0179549	chr10	OpenSea	EXOC6	Body	0.511652	0.19484	0.532127	0.676083	0.308024
cg24876892	-0.558309	3.73201e-05	0.0179549	chr3	OpenSea	MITF	Body	0.222369	0.139938	0.174772	0.552334	0.194136
cg13478289	-0.558254	3.7399e-05	0.0179818	chr6	S_Shelf	COL11A2	Body	0.494015	0.11323	0.480448	0.460468	0.173525
cg00567542	-0.5582	3.74781e-05	0.017992	chr6	OpenSea		Intergenic	0.624724	0.194232	0.64505	0.729142	0.304019
cg25966829	0.5582	3.74781e-05	0.017992	chr1	OpenSea	RGS13	5'UTR	0.908807	0.0238161	0.914161	0.1404	0.0234557
cg02503708	0.558146	3.75573e-05	0.017992	chr3	OpenSea		Intergenic	0.760775	0.0716048	0.769845	0.408142	0.0914448
cg06251097	-0.558146	3.75573e-05	0.017992	chr1	OpenSea	TNNT2	TSS200	0.331154	0.201815	0.240458	0.706662	0.238343
cg16857546	-0.558146	3.75573e-05	0.017992	chr15	S_Shelf	IGF1R	Body	0.691047	0.179147	0.714841	0.785822	0.291546
cg19570618	-0.558146	3.75573e-05	0.017992	chr3	OpenSea	BBX	5'UTR	0.285413	0.15266	0.24528	0.617996	0.190547
cg07996838	-0.558092	3.76366e-05	0.0180081	chr7	OpenSea	DOCK4	Body	0.226894	0.11839	0.203576	0.540075	0.0797896
cg11118688	0.558092	3.76366e-05	0.0180081	chr6	OpenSea		Intergenic	0.82224	0.0379669	0.823155	0.156936	0.0588353
cg14552100	0.558037	3.77161e-05	0.0180185	chr5	OpenSea	MTRR	Body	0.869188	0.0303551	0.871744	0.135843	0.0380851
cg08653418	-0.558037	3.77161e-05	0.0180185	chr6	OpenSea	ZC3H12D	Body	0.654904	0.168629	0.708899	0.653214	0.2581
cg00764317	0.557983	3.77958e-05	0.0180185	chr1	OpenSea	KIAA0907	Body	0.917157	0.0131579	0.919235	0.060501	0.0162297
cg13817798	-0.557983	3.77958e-05	0.0180185	chr2	OpenSea	BARD1	Body	0.692639	0.198043	0.722788	0.638461	0.318037
cg20808080	-0.557983	3.77958e-05	0.0180185	chr2	OpenSea		Intergenic	0.445851	0.235978	0.396892	0.801432	0.390433
cg23250906	-0.557983	3.77958e-05	0.0180185	chr1	OpenSea	PPP1R12B	3'UTR	0.600428	0.20409	0.651493	0.74274	0.268871
cg05202616	-0.557929	3.78756e-05	0.0180238	chr12	OpenSea	PPTC7	Body	0.230288	0.124031	0.202405	0.5428	0.144396
cg09932730	-0.557929	3.78756e-05	0.0180238	chr7	S_Shelf		Intergenic	0.348624	0.134039	0.297708	0.515761	0.196788
cg16785388	-0.557929	3.78756e-05	0.0180238	chr2	OpenSea	FBLN7	Body	0.904121	0.0818773	0.930561	0.362739	0.0241111
cg00840438	0.55782	3.80356e-05	0.0180835	chr19	OpenSea	HPN	Body	0.910156	0.0124548	0.912021	0.058878	0.0179049
cg00027712	-0.557766	3.81159e-05	0.0180835	chr13	OpenSea	DOCK9	Body	0.450687	0.180953	0.442761	0.635696	0.317051
cg01193320	-0.557766	3.81159e-05	0.0180835	chr16	OpenSea	FTO	Body	0.26552	0.102638	0.269353	0.416516	0.16091
cg08014150	-0.557766	3.81159e-05	0.0180835	chr20	OpenSea	NOL4L	Body	0.887419	0.0336201	0.890879	0.155018	0.0395527
cg16547027	0.557766	3.81159e-05	0.0180835	chr18	Island	KCTD1	5'UTR	0.558769	0.134211	0.553439	0.63886	0.188785
cg05057720	0.557712	3.81963e-05	0.018089	chr14	Island	CLEC14A	1stExon	0.283533	0.23327	0.237581	0.868841	0.387076
cg06752928	0.557712	3.81963e-05	0.018089	chr3	OpenSea		Intergenic	0.709168	0.117205	0.724011	0.577896	0.143318
cg11309619	-0.557712	3.81963e-05	0.018089	chr3	OpenSea		Intergenic	0.196208	0.0859711	0.178524	0.411572	0.101797
cg23248887	0.557657	3.82769e-05	0.0181162	chr14	Island	SSTR1	Body	0.411826	0.30049	0.34126	0.87784	0.60519
cg16776028	0.557603	3.83577e-05	0.0181435	chr11	OpenSea		Intergenic	0.910694	0.0129851	0.912708	0.0523154	0.0163757
cg07777362	-0.557549	3.84386e-05	0.01816	chr12	OpenSea		Intergenic	0.164525	0.12202	0.131316	0.555913	0.0794531
cg24545437	-0.557549	3.84386e-05	0.01816	chr2	OpenSea	ADAM23	Body	0.379478	0.218407	0.324182	0.67108	0.402724
cg19117975	-0.557495	3.85196e-05	0.0181873	chr20	OpenSea	PMEPA1	TSS200	0.468943	0.189713	0.451181	0.7521	0.267806
cg18782564	-0.557386	3.86822e-05	0.0182313	chr6	OpenSea	SNX9	3'UTR	0.651649	0.235749	0.70499	0.779109	0.405785
cg18872016	-0.557386	3.86822e-05	0.0182313	chr17	OpenSea		Intergenic	0.221388	0.0908214	0.203924	0.408883	0.139865
cg22613262	0.557386	3.86822e-05	0.0182313	chr1	OpenSea	LBR	Body	0.90052	0.0241597	0.903421	0.0988777	0.0294238
cg22149546	0.557332	3.87637e-05	0.0182588	chr10	OpenSea	ZCCHC24	Body	0.782874	0.0902834	0.808952	0.391218	0.103264
cg01551977	0.557277	3.88454e-05	0.0182863	chr7	OpenSea	PTPN12	Body	0.858148	0.03323	0.858864	0.18321	0.0291915
cg21197905	-0.557223	3.89272e-05	0.0183029	chr11	OpenSea	PPP2R1B	Body	0.489197	0.158014	0.469429	0.683939	0.260256
cg24495412	-0.557223	3.89272e-05	0.0183029	chr7	OpenSea		Intergenic	0.570366	0.241284	0.574705	0.886261	0.417893
cg11029310	-0.557169	3.90092e-05	0.0183305	chr22	OpenSea		Intergenic	0.43215	0.178436	0.412806	0.667838	0.239668
cg06484065	-0.557115	3.90914e-05	0.0183472	chr11	OpenSea	CADM1	Body	0.662319	0.127833	0.695173	0.48538	0.174038
cg15032960	0.557115	3.90914e-05	0.0183472	chr20	S_Shelf	RAB22A	Body	0.713444	0.0725314	0.726123	0.306419	0.060789
cg01704534	-0.55706	3.91737e-05	0.0183749	chr4	OpenSea	RBM47	5'UTR	0.292562	0.153253	0.260453	0.542927	0.206804
cg14087796	-0.557006	3.92562e-05	0.0183807	chr9	OpenSea	C9orf25	Body	0.262245	0.136449	0.223393	0.534015	0.187495
cg18842332	-0.557006	3.92562e-05	0.0183807	chr11	OpenSea		Intergenic	0.752424	0.0983493	0.775539	0.396186	0.121519
cg24053383	-0.557006	3.92562e-05	0.0183807	chr11	N_Shore	CLP1	TSS1500	0.331997	0.180937	0.261774	0.811826	0.227697
cg16716096	-0.556952	3.93388e-05	0.0184085	chr5	OpenSea		Intergenic	0.245236	0.121721	0.211586	0.527282	0.170787
cg14205791	-0.556897	3.94216e-05	0.0184253	chr12	S_Shore	FAM101A	3'UTR	0.496733	0.134278	0.486925	0.542649	0.186401
cg27649467	-0.556897	3.94216e-05	0.0184253	chr15	OpenSea		Intergenic	0.449414	0.189863	0.409115	0.707933	0.272792
cg11730418	-0.556843	3.95045e-05	0.0184531	chr7	OpenSea	KIAA1147	3'UTR	0.861963	0.108299	0.880148	0.731039	0.0688739
cg11984673	-0.556789	3.95876e-05	0.0184591	chr10	OpenSea	APBB1IP	5'UTR	0.328352	0.19294	0.282379	0.70547	0.256124
cg17302543	-0.556789	3.95876e-05	0.0184591	chr2	OpenSea		Intergenic	0.909339	0.0595571	0.927479	0.291209	0.0264459
cg21544988	-0.556789	3.95876e-05	0.0184591	chr3	OpenSea		Intergenic	0.226461	0.122522	0.208616	0.507795	0.19844
cg00124525	-0.556735	3.96709e-05	0.0184651	chr9	OpenSea		Intergenic	0.644764	0.127931	0.6642	0.470183	0.184901
cg02535359	-0.556735	3.96709e-05	0.0184651	chr7	OpenSea	VIPR2	Body	0.393585	0.198296	0.388463	0.764678	0.320866
cg24082630	0.556735	3.96709e-05	0.0184651	chr1	Island	ROR1	TSS200	0.0604863	0.0107227	0.061224	0.0527493	0.0141171
cg22296244	-0.55668	3.97543e-05	0.0184711	chr3	OpenSea	TXNRD3NB	5'UTR	0.645489	0.247888	0.699625	0.878996	0.452943
cg25349391	-0.55668	3.97543e-05	0.0184711	chr6	OpenSea	VTA1	Body	0.473889	0.188186	0.448066	0.723214	0.290136
cg00452835	0.55668	3.97543e-05	0.0184711	chr1	OpenSea	C1orf9	Body	0.901768	0.0264256	0.909048	0.104075	0.0281097
cg02761308	-0.556626	3.98379e-05	0.0184773	chr17	OpenSea		Intergenic	0.506979	0.172889	0.517654	0.64833	0.27136
cg10955995	-0.556626	3.98379e-05	0.0184773	chr4	OpenSea	PPARGC1A	Body	0.375634	0.224235	0.336149	0.745499	0.360275
cg19291253	0.556626	3.98379e-05	0.0184773	chr5	OpenSea		Intergenic	0.953215	0.00723418	0.954703	0.0285119	0.00901006
cg07697537	-0.556572	3.99217e-05	0.0184943	chr6	OpenSea		Intergenic	0.352658	0.118638	0.351001	0.530729	0.150864
cg21637741	-0.556572	3.99217e-05	0.0184943	chr8	OpenSea	LINC01592	Body	0.411379	0.211033	0.378968	0.720887	0.362164
cg09029902	-0.556517	4.00056e-05	0.0185068	chr20	S_Shore	ZNF217	5'UTR	0.394459	0.228078	0.388086	0.777364	0.347028
cg11425547	-0.556517	4.00056e-05	0.0185068	chr7	OpenSea	CACNA2D1	Body	0.339795	0.23165	0.268214	0.811886	0.300485
cg10924993	-0.556463	4.00897e-05	0.0185068	chr13	OpenSea	KLHL1	Body	0.419461	0.183135	0.388921	0.721967	0.249567
cg14738007	-0.556463	4.00897e-05	0.0185068	chr7	OpenSea		Intergenic	0.196604	0.104348	0.162537	0.482124	0.121774
cg25356639	-0.556463	4.00897e-05	0.0185068	chr3	OpenSea	FOXP1	5'UTR	0.504726	0.241965	0.525392	0.812076	0.379286
cg06214983	0.556463	4.00897e-05	0.0185068	chr1	Island	MANEAL	TSS1500	0.0480395	0.00795551	0.0466273	0.035427	0.0106502
cg03990033	0.556409	4.01739e-05	0.0185348	chr1	N_Shore	CD34	Body	0.664348	0.189882	0.703985	0.772587	0.229377
cg25031878	-0.556355	4.02583e-05	0.0185629	chr6	OpenSea	LOC100129461	Body	0.388437	0.13639	0.37263	0.55771	0.19467
cg05175337	-0.556246	4.04276e-05	0.0186085	chr5	N_Shore	RNU5E;RNU5D;ZCCHC9	Body	0.213916	0.10055	0.191432	0.467439	0.128721
cg09893703	0.556246	4.04276e-05	0.0186085	chr5	N_Shelf	PCDHB3	TSS1500	0.843235	0.0767588	0.876892	0.330732	0.0644098
cg21856519	-0.556192	4.05125e-05	0.0186085	chr3	OpenSea		Intergenic	0.772942	0.14033	0.834168	0.602922	0.139797
cg04861640	-0.556138	4.05976e-05	0.0186085	chr6	N_Shore	ZNF187	TSS200	0.0882265	0.0375028	0.0766013	0.209061	0.0287786
cg02994616	0.556083	4.06828e-05	0.0186085	chr3	OpenSea	LPP	Body	0.854746	0.0356373	0.859479	0.150466	0.045726
cg10835034	-0.556083	4.06828e-05	0.0186085	chr3	OpenSea		Intergenic	0.352382	0.106179	0.351862	0.508583	0.144975
cg12491511	-0.556083	4.06828e-05	0.0186085	chr2	OpenSea	DCDC2C	Body	0.329303	0.128246	0.314889	0.516033	0.156894
cg17727709	-0.556083	4.06828e-05	0.0186085	chr9	OpenSea	ECM2;CENPP	TSS1500	0.243085	0.141126	0.206751	0.548054	0.149427
cg22799638	-0.556083	4.06828e-05	0.0186085	chr21	OpenSea	TTC3	Body	0.295082	0.111531	0.271083	0.578095	0.124573
cg23106010	-0.556083	4.06828e-05	0.0186085	chr2	OpenSea	SFXN5	Body	0.780216	0.121911	0.827296	0.612267	0.142769
cg25503136	0.556083	4.06828e-05	0.0186085	chr1	S_Shelf	CD247	Body	0.91578	0.0149989	0.9189	0.090149	0.0162733
cg00509607	-0.556029	4.07682e-05	0.0186085	chr7	OpenSea	AUTS2	Body	0.341775	0.136545	0.328131	0.628979	0.154526
cg02890315	-0.556029	4.07682e-05	0.0186085	chr15	OpenSea	USP3	Body	0.32167	0.16712	0.263858	0.779776	0.202851
cg06672051	-0.556029	4.07682e-05	0.0186085	chr10	OpenSea		Intergenic	0.321705	0.161166	0.273502	0.533626	0.256932
cg09628766	-0.556029	4.07682e-05	0.0186085	chr5	OpenSea	GLRA1	Body	0.892343	0.0239222	0.898186	0.101611	0.0244584
cg10799510	-0.556029	4.07682e-05	0.0186085	chr1	OpenSea		Intergenic	0.190581	0.117783	0.156406	0.588121	0.126198
cg25591888	-0.556029	4.07682e-05	0.0186085	chr2	OpenSea	SH3BP4	5'UTR	0.266488	0.133666	0.237086	0.562632	0.133853
cg16951770	0.555975	4.08537e-05	0.0186085	chr15	S_Shore	GTF2A2	TSS1500	0.902238	0.0345733	0.905567	0.254557	0.0175003
cg11560603	-0.555975	4.08537e-05	0.0186085	chr1	OpenSea	LINC00624	Body	0.717096	0.149209	0.727017	0.562602	0.239512
cg21538013	-0.555975	4.08537e-05	0.0186085	chr1	OpenSea		Intergenic	0.162904	0.113269	0.135674	0.575924	0.095925
cg22930140	-0.555975	4.08537e-05	0.0186085	chr1	OpenSea		Intergenic	0.663971	0.133085	0.659202	0.567685	0.143456
cg11080218	-0.555866	4.10253e-05	0.018664	chr5	N_Shelf		Intergenic	0.0545675	0.0255175	0.0469437	0.121255	0.0186102
cg23546566	-0.555866	4.10253e-05	0.018664	chr3	OpenSea	SCHIP1;IQCJ-SCHIP1	Body	0.496944	0.209933	0.462151	0.744232	0.365229
cg08898775	-0.555812	4.11113e-05	0.018664	chr15	S_Shore	ADAM10	TSS1500	0.329981	0.154312	0.321451	0.64861	0.174895
cg17869960	-0.555812	4.11113e-05	0.018664	chr6	OpenSea	PHACTR1	5'UTR	0.315173	0.187078	0.251732	0.851258	0.274872
cg14114908	-0.555758	4.11975e-05	0.018664	chr6	OpenSea		Intergenic	0.41823	0.214023	0.370733	0.783437	0.342623
cg18129578	-0.555758	4.11975e-05	0.018664	chr5	OpenSea	LOC101929710	Body	0.511265	0.185361	0.52062	0.672695	0.276544
cg20907638	-0.555758	4.11975e-05	0.018664	chr12	N_Shore		Intergenic	0.292268	0.137348	0.249859	0.701886	0.142994
cg01278301	-0.555703	4.12839e-05	0.018664	chr5	OpenSea	SGCD	Body	0.614821	0.164412	0.627654	0.598406	0.280946
cg02255938	-0.555703	4.12839e-05	0.018664	chr10	OpenSea	C10orf68	Body	0.27084	0.0887874	0.259123	0.398456	0.118628
cg22839114	0.555703	4.12839e-05	0.018664	chr12	OpenSea	RAP1B	5'UTR	0.916248	0.00898638	0.916514	0.0406239	0.0110323
cg23555395	-0.555703	4.12839e-05	0.018664	chr2	OpenSea		Intergenic	0.66764	0.175095	0.70709	0.731607	0.171279
cg25499139	0.555703	4.12839e-05	0.018664	chr10	OpenSea	LOC103344931	Body	0.800748	0.0603372	0.807269	0.29432	0.0703172
cg26049330	-0.555703	4.12839e-05	0.018664	chr12	OpenSea		Intergenic	0.448453	0.202692	0.455965	0.825139	0.278044
cg01539483	0.555649	4.13704e-05	0.0186708	chr4	OpenSea		Intergenic	0.680046	0.150741	0.692006	0.581392	0.256484
cg26971595	-0.555649	4.13704e-05	0.0186708	chr6	OpenSea	CEP85L	Body	0.365042	0.147801	0.351708	0.570676	0.237663
cg04436024	-0.555595	4.14571e-05	0.0186708	chr8	OpenSea		Intergenic	0.162449	0.0520759	0.166073	0.333967	0.0640563
cg14503441	-0.555595	4.14571e-05	0.0186708	chr9	OpenSea	C9orf3	Body	0.254466	0.137858	0.220112	0.672044	0.157515
cg17830209	0.555595	4.14571e-05	0.0186708	chr17	N_Shore	FLJ90757	Body	0.778725	0.0601645	0.789955	0.310762	0.0830757
cg01627616	-0.55554	4.1544e-05	0.0186708	chr4	OpenSea	JADE1	5'UTR	0.136751	0.0596609	0.134195	0.252304	0.0845569
cg26660421	-0.55554	4.1544e-05	0.0186708	chr15	OpenSea	RCN2	Body	0.379038	0.172283	0.355224	0.651526	0.286324
cg14252586	-0.555486	4.1631e-05	0.0186708	chr17	OpenSea		Intergenic	0.523474	0.213665	0.51736	0.720823	0.395944
cg18261886	-0.555486	4.1631e-05	0.0186708	chr17	OpenSea		Intergenic	0.658647	0.195853	0.676885	0.7084	0.276716
cg19135052	-0.555486	4.1631e-05	0.0186708	chr2	OpenSea		Intergenic	0.550827	0.194402	0.514934	0.663089	0.362649
cg20224885	-0.555486	4.1631e-05	0.0186708	chr3	OpenSea	KBTBD12	Body	0.201153	0.0704533	0.189119	0.293608	0.0822114
cg20883510	-0.555486	4.1631e-05	0.0186708	chr2	OpenSea	ALMS1	ExonBnd	0.747362	0.163696	0.806006	0.605186	0.178508
cg22156689	-0.555486	4.1631e-05	0.0186708	chr8	OpenSea	SDC2	Body	0.273817	0.14385	0.257087	0.819392	0.185849
cg23461092	-0.555486	4.1631e-05	0.0186708	chr22	OpenSea	KIAA1671	Body	0.67665	0.165713	0.725591	0.620987	0.250044
cg05444640	-0.555432	4.17182e-05	0.0186852	chr19	N_Shore	DAPK3;MIR1268A	Body	0.179251	0.0981482	0.157218	0.391649	0.125733
cg19060557	-0.555432	4.17182e-05	0.0186852	chr3	OpenSea	USP13	Body	0.269074	0.157335	0.227825	0.85071	0.167747
cg03005221	0.555378	4.18056e-05	0.0186852	chr6	OpenSea		Intergenic	0.810481	0.0451056	0.821134	0.222062	0.0462689
cg04243033	-0.555378	4.18056e-05	0.0186852	chr7	OpenSea	ST7	Body	0.860994	0.0698818	0.879138	0.365176	0.0674334
cg04334826	-0.555378	4.18056e-05	0.0186852	chr9	OpenSea	COL5A1	Body	0.42003	0.190985	0.405323	0.787863	0.222163
cg23040469	-0.555378	4.18056e-05	0.0186852	chr11	OpenSea		Intergenic	0.415574	0.17886	0.38998	0.769938	0.284378
cg12454870	0.555323	4.18932e-05	0.0187137	chr11	OpenSea	SIK2	Body	0.846072	0.0370465	0.84712	0.186963	0.0462352
cg10439765	0.555269	4.19809e-05	0.018721	chr20	Island	SLC12A5	1stExon	0.110711	0.143843	0.0455993	0.669438	0.109887
cg12389939	0.555269	4.19809e-05	0.018721	chr12	OpenSea		Intergenic	0.709293	0.085092	0.726702	0.378992	0.128583
cg12889133	-0.555269	4.19809e-05	0.018721	chr20	S_Shelf		Intergenic	0.38479	0.126462	0.379028	0.628463	0.132269
cg05997357	-0.555215	4.20687e-05	0.0187496	chr8	OpenSea	NCOA2	Body	0.317264	0.14847	0.2883	0.66949	0.187778
cg06973155	0.555161	4.21568e-05	0.0187554	chr5	OpenSea	CDH9	Body	0.748822	0.107628	0.776023	0.571596	0.113228
cg23674573	-0.555161	4.21568e-05	0.0187554	chr13	OpenSea		Intergenic	0.284135	0.134585	0.256553	0.669747	0.14549
cg03985021	-0.555106	4.2245e-05	0.0187554	chr1	OpenSea		Intergenic	0.188951	0.117506	0.15678	0.57368	0.107536
cg12470721	-0.555106	4.2245e-05	0.0187554	chr1	OpenSea	FGGY	Body	0.630077	0.173876	0.641738	0.748742	0.279679
cg20477501	-0.555106	4.2245e-05	0.0187554	chr7	OpenSea	AGMO	Body	0.699485	0.17526	0.702308	0.620813	0.307313
cg26292899	-0.555106	4.2245e-05	0.0187554	chr1	OpenSea	RPS6KC1	Body	0.197666	0.101483	0.171043	0.420997	0.120249
cg19332219	0.555052	4.23334e-05	0.0187554	chr19	N_Shore	ZNF222	TSS1500	0.90966	0.0200515	0.914187	0.0937565	0.0215574
cg21018997	0.555052	4.23334e-05	0.0187554	chr17	OpenSea		Intergenic	0.813037	0.120135	0.851374	0.599868	0.0966009
cg23633856	0.555052	4.23334e-05	0.0187554	chr1	S_Shelf	PRRX1	Body	0.666645	0.192651	0.727381	0.823151	0.168977
cg01139016	-0.554998	4.24219e-05	0.0187554	chr2	OpenSea	AGAP1	Body	0.266919	0.170188	0.206959	0.644988	0.182606
cg02457789	-0.554998	4.24219e-05	0.0187554	chr2	OpenSea		Intergenic	0.463792	0.220861	0.476498	0.747699	0.397107
cg08145519	-0.554998	4.24219e-05	0.0187554	chr6	OpenSea	C6orf201	Body	0.770201	0.135149	0.812569	0.554629	0.210492
cg16703420	0.554998	4.24219e-05	0.0187554	chr14	OpenSea		Intergenic	0.755979	0.100898	0.783796	0.428704	0.129814
cg23698023	-0.554998	4.24219e-05	0.0187554	chr8	N_Shore	PTK2B	TSS1500	0.318445	0.1133	0.309754	0.619313	0.107831
cg11883009	0.554943	4.25106e-05	0.0187554	chr19	Island	NFIX	Body	0.760333	0.072944	0.765578	0.320937	0.0953554
cg13112777	0.554943	4.25106e-05	0.0187554	chr7	S_Shelf		Intergenic	0.869227	0.0326271	0.873742	0.152648	0.036033
cg06726287	-0.554943	4.25106e-05	0.0187554	chr7	OpenSea	CACNA2D1	Body	0.33447	0.218475	0.260399	0.819182	0.177333
cg18874827	-0.554943	4.25106e-05	0.0187554	chr2	OpenSea	ASTL	TSS1500	0.851058	0.0800831	0.887072	0.341022	0.0626487
cg19768026	-0.554835	4.26886e-05	0.0188233	chr13	OpenSea		Intergenic	0.448033	0.168901	0.413309	0.657881	0.300893
cg14413700	-0.554781	4.27778e-05	0.0188521	chr6	OpenSea	FAM184A	TSS200	0.332192	0.12107	0.351727	0.482451	0.211608
cg03397185	-0.554726	4.28672e-05	0.0188571	chr7	OpenSea	ATP6V0A4	5'UTR	0.189838	0.0904204	0.171373	0.47512	0.101701
cg15518186	-0.554726	4.28672e-05	0.0188571	chr5	OpenSea		Intergenic	0.341095	0.165245	0.314477	0.619299	0.236847
cg17548578	0.554726	4.28672e-05	0.0188571	chr1	OpenSea	TADA1	Body	0.780031	0.0673768	0.784989	0.315152	0.0639151
cg06966113	0.554672	4.29568e-05	0.0188571	chr4	Island		Intergenic	0.66663	0.199771	0.73106	0.900604	0.135783
cg16123691	-0.554672	4.29568e-05	0.0188571	chr1	OpenSea	DAB1	Body	0.862355	0.0761547	0.87665	0.522963	0.0288589
cg17799971	-0.554672	4.29568e-05	0.0188571	chr22	OpenSea		Intergenic	0.484283	0.131596	0.459091	0.575271	0.17982
cg22436429	0.554672	4.29568e-05	0.0188571	chr1	Island	TFAP2E	Body	0.648417	0.127175	0.667248	0.697568	0.126867
cg08914374	-0.554618	4.30466e-05	0.0188649	chr2	OpenSea		Intergenic	0.671232	0.131706	0.690126	0.547508	0.135598
cg15415136	0.554618	4.30466e-05	0.0188649	chr19	S_Shelf	ZNF540	5'UTR	0.18319	0.125918	0.148975	0.557679	0.101405
cg18576911	0.554618	4.30466e-05	0.0188649	chr3	OpenSea	STAG1	Body	0.838989	0.038712	0.845643	0.166703	0.0481434
cg00795791	0.554563	4.31365e-05	0.0188833	chr7	N_Shore	PL-5283	TSS1500	0.859346	0.0309027	0.8678	0.170276	0.0302091
cg07678124	0.554563	4.31365e-05	0.0188833	chr1	OpenSea		Intergenic	0.892679	0.0235354	0.897663	0.125881	0.0355565
cg16204552	0.554509	4.32266e-05	0.0189017	chr7	S_Shore	RPS2P32	Body	0.787337	0.0815181	0.809696	0.351528	0.0966791
cg17901924	-0.554509	4.32266e-05	0.0189017	chr1	S_Shelf	PCNXL2	Body	0.327632	0.184331	0.274298	0.717415	0.234583
cg23696864	-0.554455	4.33168e-05	0.0189097	chr17	OpenSea	MAP2K6	Body	0.887586	0.0497216	0.907119	0.255137	0.047388
cg24820855	0.554455	4.33168e-05	0.0189097	chr19	S_Shore	ARID3A	Body	0.901342	0.0194709	0.906127	0.102596	0.0200505
cg24851318	0.554455	4.33168e-05	0.0189097	chr19	OpenSea	ZNF781	Body	0.903015	0.0166102	0.90533	0.0728752	0.0193789
cg17795252	-0.554401	4.34073e-05	0.0189386	chr3	OpenSea	SOX2OT	TSS200	0.297763	0.186174	0.235361	0.62702	0.296162
cg00440232	-0.554292	4.35887e-05	0.0189757	chr4	OpenSea		Intergenic	0.698316	0.154309	0.733689	0.608007	0.208614
cg01578016	-0.554292	4.35887e-05	0.0189757	chr8	OpenSea	RUNX1T1	5'UTR	0.832551	0.10128	0.874022	0.427204	0.0974833
cg07574683	-0.554292	4.35887e-05	0.0189757	chr11	S_Shelf		Intergenic	0.513267	0.219485	0.531051	0.778332	0.374992
cg12681796	-0.554292	4.35887e-05	0.0189757	chr5	OpenSea		Intergenic	0.403411	0.171178	0.384473	0.792796	0.229389
cg01980548	-0.554184	4.37707e-05	0.0190001	chr19	OpenSea	LIPE-AS1	Body	0.65909	0.18158	0.648523	0.631416	0.328074
cg11636765	-0.554184	4.37707e-05	0.0190001	chr7	OpenSea	THSD7A	Body	0.689604	0.140939	0.706118	0.605759	0.197464
cg18997983	0.554184	4.37707e-05	0.0190001	chr5	Island	SLC12A7	Body	0.721009	0.099121	0.73441	0.504795	0.101992
cg24011511	-0.554184	4.37707e-05	0.0190001	chr6	OpenSea		Intergenic	0.391016	0.185568	0.368788	0.759834	0.289324
cg03368110	-0.554129	4.3862e-05	0.0190001	chr9	OpenSea		Intergenic	0.330802	0.144915	0.306353	0.592786	0.200863
cg05919793	-0.554129	4.3862e-05	0.0190001	chr5	OpenSea	GALNT10	Body	0.21614	0.105414	0.200974	0.515368	0.139128
cg11805403	-0.554129	4.3862e-05	0.0190001	chr1	OpenSea		Intergenic	0.277171	0.128217	0.245902	0.594174	0.191079
cg12333784	-0.554129	4.3862e-05	0.0190001	chr6	OpenSea	LEMD2	Body	0.394547	0.127693	0.405315	0.582085	0.190798
cg25499746	-0.554129	4.3862e-05	0.0190001	chr6	OpenSea	ATXN1	5'UTR	0.740448	0.124329	0.759029	0.61716	0.146463
cg07029558	-0.554075	4.39535e-05	0.0190293	chr1	OpenSea	RNU6-79P;NAV1;IPO9-AS1	Body	0.616705	0.136784	0.639109	0.534211	0.209336
cg05289698	-0.554021	4.40452e-05	0.0190334	chr15	OpenSea	GCNT3	5'UTR	0.255618	0.124789	0.223047	0.594704	0.135879
cg19908485	0.554021	4.40452e-05	0.0190334	chr1	Island		Intergenic	0.237152	0.155563	0.189654	0.787248	0.109263
cg03199646	-0.553966	4.4137e-05	0.0190334	chr7	OpenSea	ATXN7L1	Body	0.761277	0.100247	0.781859	0.429653	0.138349
cg05812269	0.553966	4.4137e-05	0.0190334	chr18	Island	RIOK3	1stExon	0.294383	0.0722797	0.28883	0.276831	0.118116
cg06693995	0.553966	4.4137e-05	0.0190334	chr12	S_Shelf	CIT	Body	0.91018	0.013233	0.912548	0.0612142	0.0153029
cg06761220	-0.553966	4.4137e-05	0.0190334	chr2	OpenSea		Intergenic	0.424553	0.176968	0.381856	0.606212	0.269079
cg05641284	0.553912	4.4229e-05	0.0190334	chr5	OpenSea		Intergenic	0.824041	0.0481321	0.829856	0.280117	0.0424651
cg09467248	-0.553912	4.4229e-05	0.0190334	chr6	N_Shore		Intergenic	0.310098	0.136651	0.283661	0.58735	0.198629
cg09690040	-0.553912	4.4229e-05	0.0190334	chr3	OpenSea	CHCHD6	Body	0.438803	0.228606	0.36827	0.768047	0.317653
cg10083258	-0.553912	4.4229e-05	0.0190334	chr15	OpenSea		Intergenic	0.430995	0.233541	0.367673	0.880026	0.295138
cg18509225	-0.553912	4.4229e-05	0.0190334	chr19	N_Shelf	FUT6	TSS1500	0.721945	0.10432	0.746386	0.440445	0.124434
cg01328392	-0.553804	4.44135e-05	0.0190451	chr4	OpenSea	ANK2	Body	0.372653	0.180337	0.343122	0.815954	0.273281
cg00137168	0.553804	4.44135e-05	0.0190451	chr5	OpenSea	HK3	TSS200	0.629002	0.0982362	0.634798	0.498166	0.105067
cg09657963	0.553804	4.44135e-05	0.0190451	chr11	Island	HEPACAM	3'UTR	0.355919	0.293879	0.342583	0.93844	0.578749
cg17957186	0.553804	4.44135e-05	0.0190451	chr13	Island	POU4F1	TSS1500	0.182205	0.167751	0.119579	0.699717	0.220125
cg13460319	-0.553749	4.45061e-05	0.0190451	chr15	OpenSea	GLCE;MIR548H4	5'UTR	0.205657	0.0917887	0.190226	0.375288	0.106338
cg15039118	0.553749	4.45061e-05	0.0190451	chr5	OpenSea		Intergenic	0.854045	0.0455464	0.866672	0.192009	0.0574032
cg02893619	-0.553695	4.45988e-05	0.0190451	chr17	OpenSea		Intergenic	0.470195	0.232129	0.408287	0.817136	0.364413
cg08952007	-0.553695	4.45988e-05	0.0190451	chr7	OpenSea		Intergenic	0.446188	0.144612	0.416075	0.612342	0.190827
cg11946011	-0.553695	4.45988e-05	0.0190451	chr10	S_Shelf		Intergenic	0.577404	0.150233	0.588621	0.550736	0.231586
cg13329012	-0.553695	4.45988e-05	0.0190451	chr10	OpenSea	ZEB1	Body	0.782376	0.138404	0.806517	0.566009	0.203546
cg16403701	-0.553695	4.45988e-05	0.0190451	chr20	OpenSea	MACROD2	Body	0.202492	0.10978	0.185541	0.499953	0.119779
cg18397975	-0.553695	4.45988e-05	0.0190451	chr5	OpenSea	AMACR	Body	0.665085	0.194954	0.693925	0.676029	0.319698
cg26748265	-0.553695	4.45988e-05	0.0190451	chr4	OpenSea	RHOH	TSS1500	0.669867	0.229556	0.760974	0.791265	0.372691
cg08583049	0.553695	4.45988e-05	0.0190451	chr15	Island	FOXB1	5'UTR	0.245864	0.151855	0.25881	0.696862	0.225649
cg13148669	0.553641	4.46917e-05	0.0190451	chr1	Island		Intergenic	0.809481	0.0831189	0.832347	0.412557	0.0628374
cg19486437	0.553641	4.46917e-05	0.0190451	chr7	OpenSea		Intergenic	0.846381	0.0579666	0.866763	0.264034	0.052134
cg12596229	-0.553641	4.46917e-05	0.0190451	chr17	OpenSea		Intergenic	0.698643	0.154077	0.710401	0.667255	0.212929
cg20466553	-0.553641	4.46917e-05	0.0190451	chr12	OpenSea	PDE1B	Body	0.614874	0.200044	0.594215	0.735981	0.355457
cg14704921	0.553586	4.47847e-05	0.0190538	chr4	Island	RASL11B	1stExon	0.461976	0.232755	0.554737	0.89058	0.363113
cg15808673	-0.553586	4.47847e-05	0.0190538	chr2	OpenSea	PRKCE	Body	0.283918	0.153316	0.276677	0.724098	0.229898
cg18963032	-0.553586	4.47847e-05	0.0190538	chr9	OpenSea	DENND1A	Body	0.892656	0.0767718	0.920295	0.399612	0.0447099
cg26644920	-0.553424	4.5065e-05	0.0191626	chr2	OpenSea		Intergenic	0.376824	0.150388	0.328717	0.506982	0.26437
cg11715789	-0.553369	4.51588e-05	0.0191714	chr5	OpenSea	RUFY1	Body	0.305666	0.130434	0.282545	0.612604	0.209386
cg12339461	-0.553369	4.51588e-05	0.0191714	chr1	OpenSea	FAF1	Body	0.621122	0.172835	0.653638	0.672017	0.286817
cg12832239	-0.553369	4.51588e-05	0.0191714	chr16	OpenSea		Intergenic	0.412419	0.157707	0.41027	0.677154	0.260507
cg16831305	-0.553315	4.52527e-05	0.0191892	chr7	OpenSea	JAZF1	Body	0.487578	0.198462	0.42581	0.746405	0.308733
cg25364388	-0.553315	4.52527e-05	0.0191892	chr6	OpenSea		Intergenic	0.0831929	0.055163	0.0685438	0.3398	0.0424792
cg01603079	-0.553261	4.53468e-05	0.0191892	chr10	Island		Intergenic	0.0762396	0.115468	0.0373545	0.567441	0.0386511
cg02389682	-0.553261	4.53468e-05	0.0191892	chr8	S_Shelf	HEATR7A	Body	0.917297	0.0436257	0.929506	0.224483	0.0241972
cg10440232	-0.553261	4.53468e-05	0.0191892	chr7	OpenSea		Intergenic	0.401444	0.187976	0.370297	0.794445	0.241282
cg24103885	0.553261	4.53468e-05	0.0191892	chr12	N_Shore	LOC400043	TSS1500	0.604317	0.121572	0.6317	0.511543	0.164067
cg06241045	0.553207	4.54411e-05	0.0192085	chr4	OpenSea		Intergenic	0.896225	0.0360312	0.90782	0.193519	0.035575
cg08926546	-0.553207	4.54411e-05	0.0192085	chr1	OpenSea	NAV1;IPO9-AS1	Body	0.392684	0.192257	0.3163	0.823995	0.287545
cg03834116	-0.553152	4.55356e-05	0.0192174	chr2	OpenSea		Intergenic	0.453116	0.172583	0.472448	0.666403	0.301265
cg08057786	-0.553152	4.55356e-05	0.0192174	chr14	OpenSea	SERPINA3	TSS200	0.568443	0.140708	0.59512	0.532473	0.227684
cg26363021	-0.553152	4.55356e-05	0.0192174	chr11	OpenSea	SIK3	Body	0.217558	0.0757899	0.216254	0.37372	0.0851943
cg13728252	0.553098	4.56303e-05	0.0192213	chr5	OpenSea	HARS	Body	0.897001	0.0148364	0.897402	0.0764095	0.0170612
cg05239911	-0.553044	4.57252e-05	0.0192213	chr5	OpenSea		Intergenic	0.376732	0.115226	0.376435	0.484988	0.151798
cg21803181	-0.553044	4.57252e-05	0.0192213	chr12	OpenSea	FGD6	Body	0.331053	0.146999	0.318593	0.609128	0.2139
cg27196911	0.553044	4.57252e-05	0.0192213	chr20	OpenSea	SYS1-DBNDD2	Body	0.847356	0.0367	0.847168	0.160697	0.0450222
cg09467501	0.552989	4.58202e-05	0.0192213	chr17	Island	PYY;NAGS	TSS1500	0.690676	0.0924309	0.705111	0.42658	0.116454
cg13961295	-0.552989	4.58202e-05	0.0192213	chr2	OpenSea	KLHL29	5'UTR	0.404829	0.233893	0.355026	0.857112	0.324444
cg19705210	-0.552989	4.58202e-05	0.0192213	chr2	OpenSea		Intergenic	0.289859	0.18918	0.224627	0.678852	0.240951
cg00241273	-0.552935	4.59154e-05	0.0192213	chr13	OpenSea	EFNB2	Body	0.26248	0.131747	0.231438	0.543238	0.15604
cg05248368	-0.552935	4.59154e-05	0.0192213	chr6	OpenSea	MDGA1	Body	0.876503	0.0466846	0.884024	0.213564	0.0489121
cg14026459	0.552935	4.59154e-05	0.0192213	chr9	Island	ELAVL2	5'UTR	0.0621775	0.0692117	0.0421426	0.418947	0.0334942
cg01607752	0.552881	4.60108e-05	0.0192213	chr19	N_Shore	ZNF587	TSS1500	0.904036	0.0129807	0.905054	0.0746644	0.0134436
cg11568654	0.552881	4.60108e-05	0.0192213	chr12	OpenSea		Intergenic	0.870133	0.0333918	0.876948	0.175235	0.0373461
cg12449520	0.552881	4.60108e-05	0.0192213	chr6	OpenSea	HIVEP1	Body	0.914305	0.0137162	0.91505	0.0565216	0.0217708
cg18507654	0.552881	4.60108e-05	0.0192213	chr11	OpenSea		Intergenic	0.910467	0.0301244	0.917681	0.173528	0.01556
cg06548213	-0.552881	4.60108e-05	0.0192213	chr2	OpenSea	COBLL1	Body	0.496847	0.183788	0.489905	0.738557	0.271011
cg07498248	-0.552881	4.60108e-05	0.0192213	chr2	N_Shelf		Intergenic	0.723756	0.14432	0.764311	0.453314	0.261089
cg09360654	-0.552881	4.60108e-05	0.0192213	chr1	S_Shore	MUTYH;TOE1	TSS1500	0.257456	0.207302	0.179628	0.686754	0.35384
cg11613450	-0.552881	4.60108e-05	0.0192213	chr19	OpenSea	PTPRH	TSS1500	0.27849	0.126404	0.259161	0.550657	0.16281
cg14716166	-0.552881	4.60108e-05	0.0192213	chr15	OpenSea	CHP1	Body	0.575811	0.190928	0.520938	0.66543	0.282903
cg09130952	-0.552827	4.61064e-05	0.0192213	chr2	N_Shelf	CCDC108	Body	0.663499	0.170748	0.705884	0.679067	0.250603
cg12586529	-0.552827	4.61064e-05	0.0192213	chr4	OpenSea	METAP1	3'UTR	0.72327	0.153263	0.771837	0.590398	0.220681
cg18095489	-0.552827	4.61064e-05	0.0192213	chr1	OpenSea		Intergenic	0.906006	0.0558378	0.929982	0.257558	0.0257455
cg26403043	-0.552827	4.61064e-05	0.0192213	chr5	OpenSea		Intergenic	0.205441	0.126413	0.176154	0.626671	0.16901
cg21008129	0.552772	4.62021e-05	0.019251	chr15	OpenSea	HACD3	Body	0.854146	0.0563248	0.868934	0.289192	0.0522874
cg07422463	-0.552718	4.62981e-05	0.0192604	chr3	OpenSea	COL6A5	Body	0.378255	0.211787	0.331699	0.760748	0.341653
cg18151291	0.552718	4.62981e-05	0.0192604	chr17	OpenSea	CCDC57	Body	0.8338	0.0331189	0.837673	0.170963	0.0357897
cg19442702	0.552718	4.62981e-05	0.0192604	chr5	OpenSea	AHRR	Body	0.949736	0.0077824	0.94991	0.0390705	0.00956372
cg16343401	0.552664	4.63942e-05	0.01928	chr17	Island	GFAP	Body	0.717434	0.144889	0.735558	0.766083	0.167108
cg17386123	0.552664	4.63942e-05	0.01928	chr5	Island	HTR1A	1stExon	0.153917	0.114543	0.112606	0.400124	0.116686
cg15078681	0.552555	4.6587e-05	0.0193288	chr3	Island	AMIGO3;RNF123	1stExon	0.366903	0.230762	0.416782	0.889214	0.400337
cg03157750	-0.552555	4.6587e-05	0.0193288	chr4	S_Shore	SGMS2	5'UTR	0.294301	0.158691	0.278271	0.692971	0.208897
cg07566625	0.552501	4.66837e-05	0.0193288	chr1	S_Shore	MEAF6	TSS1500	0.0728371	0.0135701	0.0708355	0.0552037	0.016041
cg25093891	0.552501	4.66837e-05	0.0193288	chr2	OpenSea		Intergenic	0.885761	0.0267	0.892264	0.172742	0.0149312
cg25107624	0.552501	4.66837e-05	0.0193288	chr7	OpenSea	MAGI2	Body	0.77614	0.0654627	0.785778	0.290198	0.0713487
cg05498478	-0.552501	4.66837e-05	0.0193288	chr15	OpenSea	FBXO22	Body	0.864323	0.0745516	0.895748	0.424388	0.0749583
cg15605546	-0.552501	4.66837e-05	0.0193288	chr17	OpenSea	CEP112	Body	0.25045	0.122798	0.228704	0.582761	0.107977
cg01206944	-0.552447	4.67805e-05	0.0193486	chr15	OpenSea	ATP10A	Body	0.288714	0.228166	0.19523	0.764828	0.198601
cg20516595	-0.552447	4.67805e-05	0.0193486	chr14	OpenSea	TRIP11	ExonBnd	0.610415	0.154228	0.638886	0.591537	0.192206
cg02433163	-0.552392	4.68776e-05	0.0193679	chr5	OpenSea		Intergenic	0.762463	0.138649	0.801013	0.563012	0.193101
cg24309118	0.552392	4.68776e-05	0.0193679	chr15	OpenSea	DYX1C1-CCPG1;C15orf65	Body	0.91656	0.0115439	0.918468	0.0481234	0.0170238
cg12875393	-0.552338	4.69748e-05	0.0193679	chr1	OpenSea	TRIM67	Body	0.808518	0.0799259	0.824441	0.310463	0.0874067
cg23914328	-0.552338	4.69748e-05	0.0193679	chr15	N_Shelf	APBA2	Body	0.735864	0.113023	0.775618	0.360495	0.147804
cg00404394	0.552338	4.69748e-05	0.0193679	chr1	N_Shore	FGR	5'UTR	0.682676	0.0776169	0.684073	0.410902	0.0778027
cg09187107	0.552338	4.69748e-05	0.0193679	chr17	N_Shore	FLJ90757	Body	0.854621	0.0622814	0.87211	0.3486	0.0683707
cg09683682	0.552284	4.70722e-05	0.0193776	chr17	OpenSea	SLC39A11	Body	0.884793	0.0283265	0.889764	0.160162	0.0246024
cg01045626	-0.552284	4.70722e-05	0.0193776	chr11	OpenSea	ST3GAL4	TSS1500	0.320475	0.151086	0.295175	0.813568	0.195209
cg05056908	-0.552284	4.70722e-05	0.0193776	chr10	OpenSea		Intergenic	0.854636	0.105347	0.902332	0.429045	0.0656705
cg25516577	0.552175	4.72676e-05	0.0194168	chr12	OpenSea	LOC102724050	Body	0.676553	0.123217	0.707081	0.581179	0.115381
cg12126790	-0.552175	4.72676e-05	0.0194168	chr1	OpenSea	DSTYK	3'UTR	0.240034	0.156427	0.191028	0.699142	0.1329
cg07356373	0.552121	4.73655e-05	0.0194168	chr3	OpenSea	TMCC1	Body	0.825455	0.0490021	0.829226	0.246227	0.0463851
cg17503123	-0.552121	4.73655e-05	0.0194168	chr3	OpenSea		Intergenic	0.573562	0.175681	0.587697	0.615926	0.24731
cg17772926	-0.552121	4.73655e-05	0.0194168	chr2	OpenSea	RMND5A	Body	0.777469	0.105247	0.800796	0.50079	0.116145
cg21893193	0.552121	4.73655e-05	0.0194168	chr15	OpenSea	LEO1	Body	0.792713	0.0575689	0.802739	0.261111	0.0527361
cg23229205	-0.552121	4.73655e-05	0.0194168	chr15	OpenSea	AKAP13	5'UTR	0.390487	0.160398	0.375047	0.637606	0.255428
cg04548513	-0.552067	4.74637e-05	0.0194168	chr5	S_Shore		Intergenic	0.0442285	0.00927742	0.0426435	0.0437437	0.00851755
cg05784098	0.552067	4.74637e-05	0.0194168	chr5	OpenSea	HEXB	Body	0.586563	0.0947317	0.588768	0.375418	0.134319
cg21432711	0.552067	4.74637e-05	0.0194168	chr16	N_Shelf	FAM192A	5'UTR	0.916673	0.0108183	0.917025	0.05646	0.0133014
cg09509234	-0.552012	4.7562e-05	0.0194168	chr20	OpenSea		Intergenic	0.88199	0.0566998	0.894305	0.337832	0.0276112
cg10099047	-0.552012	4.7562e-05	0.0194168	chr7	OpenSea		Intergenic	0.870918	0.0551652	0.887071	0.263119	0.0627172
cg04433384	-0.551958	4.76606e-05	0.0194168	chr2	OpenSea		Intergenic	0.436753	0.229378	0.402836	0.81586	0.332826
cg22566355	0.551958	4.76606e-05	0.0194168	chr12	Island	KCNH3	Body	0.648647	0.107821	0.663903	0.482113	0.157233
cg22729681	-0.551958	4.76606e-05	0.0194168	chr1	OpenSea	PBX1	Body	0.2496	0.162544	0.203279	0.759467	0.170587
cg01604946	-0.551904	4.77593e-05	0.0194168	chr5	OpenSea	SH3TC2	Body	0.202898	0.113591	0.175339	0.573997	0.107392
cg06005199	-0.551904	4.77593e-05	0.0194168	chr4	OpenSea	C4orf23	Body	0.375684	0.148155	0.346574	0.646607	0.193297
cg06522206	-0.551904	4.77593e-05	0.0194168	chr12	OpenSea	NOS1	3'UTR	0.308635	0.194245	0.290583	0.859621	0.265268
cg09231608	0.551904	4.77593e-05	0.0194168	chr12	OpenSea	C12orf56	Body	0.601972	0.096572	0.600279	0.430397	0.153109
cg15916331	-0.551904	4.77593e-05	0.0194168	chr3	OpenSea	BBX	5'UTR	0.665911	0.160333	0.71486	0.554751	0.269268
cg16747828	-0.551904	4.77593e-05	0.0194168	chr12	N_Shore	APOLD1	Body	0.281995	0.135278	0.252407	0.741264	0.143945
cg18665877	0.551904	4.77593e-05	0.0194168	chr17	N_Shelf	PYY	5'UTR	0.917992	0.019854	0.920811	0.114806	0.0197856
cg08300079	-0.55185	4.78582e-05	0.0194168	chr6	OpenSea	LOC101928516	Body	0.591356	0.19233	0.635683	0.72246	0.307502
cg08395904	-0.55185	4.78582e-05	0.0194168	chr6	OpenSea		Intergenic	0.352202	0.140111	0.315277	0.608273	0.1906
cg12945146	-0.55185	4.78582e-05	0.0194168	chr9	OpenSea		Intergenic	0.272586	0.137647	0.27236	0.642378	0.184106
cg14145131	-0.55185	4.78582e-05	0.0194168	chr1	OpenSea		Intergenic	0.795148	0.145175	0.86826	0.595212	0.167536
cg20066549	-0.55185	4.78582e-05	0.0194168	chr6	OpenSea	PDE7B	Body	0.472866	0.235318	0.501103	0.787948	0.391052
cg25025181	0.55185	4.78582e-05	0.0194168	chr1	OpenSea	SMYD3	Body	0.775192	0.176088	0.845897	0.83736	0.148801
cg05861871	0.551795	4.79573e-05	0.0194371	chr12	OpenSea	CHPT1	Body	0.84894	0.0447858	0.858521	0.261602	0.0327821
cg01871427	-0.551741	4.80565e-05	0.0194371	chr12	OpenSea		Intergenic	0.240248	0.0968888	0.212391	0.437171	0.135287
cg09884480	-0.551741	4.80565e-05	0.0194371	chr11	N_Shore	MRPL23	TSS1500	0.295447	0.0900221	0.295557	0.411074	0.110991
cg09932081	-0.551741	4.80565e-05	0.0194371	chr10	OpenSea	CAMK1D	Body	0.328628	0.112723	0.309361	0.539971	0.103293
cg14442862	0.551741	4.80565e-05	0.0194371	chr1	N_Shore		Intergenic	0.904679	0.0172378	0.908332	0.0787327	0.0224155
cg19407748	-0.551741	4.80565e-05	0.0194371	chr8	OpenSea		Intergenic	0.555615	0.170498	0.573915	0.626169	0.303649
cg02179479	-0.551687	4.8156e-05	0.0194474	chr15	OpenSea	THSD4	Body	0.409595	0.190807	0.377017	0.628759	0.317637
cg13083012	0.551687	4.8156e-05	0.0194474	chr15	OpenSea	AKAP13	5'UTR	0.902615	0.0246423	0.906569	0.148824	0.020644
cg15057456	-0.551687	4.8156e-05	0.0194474	chr8	OpenSea	SDC2	Body	0.307051	0.143082	0.28261	0.661847	0.185675
cg02123759	-0.551632	4.82556e-05	0.0194577	chr10	OpenSea	CAMK1D	Body	0.500725	0.225161	0.491686	0.767123	0.312445
cg06442673	-0.551632	4.82556e-05	0.0194577	chr5	OpenSea	LARP1	3'UTR	0.367383	0.11806	0.372086	0.530138	0.14673
cg13499810	0.551632	4.82556e-05	0.0194577	chr5	OpenSea	UBLCP1	Body	0.750194	0.0914823	0.756528	0.477862	0.0846417
cg15319382	0.551578	4.83555e-05	0.0194581	chr19	OpenSea	ARHGAP35	TSS1500	0.879599	0.0167885	0.882548	0.0803875	0.0229135
cg21966541	0.551578	4.83555e-05	0.0194581	chr1	OpenSea	ATP6V1G3	TSS1500	0.846124	0.0547766	0.86097	0.295141	0.0487216
cg09914723	-0.551578	4.83555e-05	0.0194581	chr1	OpenSea	MCOLN3	Body	0.447601	0.14621	0.436821	0.607653	0.202676
cg24518553	-0.551578	4.83555e-05	0.0194581	chr13	OpenSea	LATS2	Body	0.214505	0.094882	0.204607	0.482965	0.117653
cg21723486	-0.551524	4.84555e-05	0.0194603	chr3	OpenSea	TP63	1stExon	0.342835	0.286422	0.209444	0.866509	0.500935
cg03647861	-0.55147	4.85557e-05	0.0194603	chr2	OpenSea	THADA	Body	0.414479	0.184003	0.387587	0.774023	0.263486
cg07644026	-0.55147	4.85557e-05	0.0194603	chr1	OpenSea	LCE1E	TSS1500	0.21641	0.123142	0.193629	0.566458	0.151697
cg09311869	-0.55147	4.85557e-05	0.0194603	chr20	S_Shore	NXT1	5'UTR	0.270509	0.197772	0.208281	0.807053	0.226142
cg25589929	0.55147	4.85557e-05	0.0194603	chr17	N_Shelf	GRB2	5'UTR	0.764115	0.0703878	0.772178	0.385894	0.068903
cg25748904	0.55147	4.85557e-05	0.0194603	chr5	OpenSea		Intergenic	0.903234	0.0217774	0.90632	0.0927885	0.0230014
cg00412029	-0.551415	4.86561e-05	0.0194603	chr1	OpenSea		Intergenic	0.912071	0.013409	0.914603	0.064494	0.0136842
cg06070576	-0.551415	4.86561e-05	0.0194603	chr2	OpenSea		Intergenic	0.811884	0.126503	0.859085	0.463874	0.127507
cg16637519	-0.551415	4.86561e-05	0.0194603	chr6	OpenSea		Intergenic	0.770241	0.10942	0.799975	0.431241	0.147515
cg22534374	0.551415	4.86561e-05	0.0194603	chr1	S_Shelf		Intergenic	0.807884	0.0803594	0.820795	0.35574	0.0771507
cg27334444	0.551415	4.86561e-05	0.0194603	chr10	Island	SYCE1	TSS200	0.693503	0.13911	0.738245	0.504553	0.22406
cg04229380	-0.551361	4.87567e-05	0.0194603	chr5	OpenSea		Intergenic	0.413103	0.182917	0.365032	0.710605	0.253536
cg07429146	-0.551361	4.87567e-05	0.0194603	chr7	Island	AGAP3	Body	0.478541	0.160182	0.417561	0.654679	0.20929
cg08870914	-0.551361	4.87567e-05	0.0194603	chr17	OpenSea		Intergenic	0.306749	0.145885	0.285881	0.657006	0.170304
cg08509890	0.551361	4.87567e-05	0.0194603	chr1	OpenSea		Intergenic	0.861376	0.0618648	0.882283	0.305768	0.065049
cg12337416	0.551361	4.87567e-05	0.0194603	chr7	OpenSea	NDUFA5;ASB15	5'UTR	0.751204	0.123479	0.787652	0.586118	0.0904086
cg10326441	0.551307	4.88575e-05	0.0194907	chr11	OpenSea	TMPRSS5	TSS1500	0.922645	0.0108926	0.923917	0.05893	0.0144109
cg26073974	-0.551252	4.89585e-05	0.0195112	chr5	OpenSea	BRD9	Body	0.42426	0.233477	0.327686	0.765451	0.319797
cg10437069	0.551252	4.89585e-05	0.0195112	chr11	OpenSea	FCHSD2	Body	0.848199	0.0469952	0.855178	0.264925	0.0480785
cg17731065	-0.551198	4.90597e-05	0.0195416	chr17	OpenSea	VPS53	Body	0.355931	0.174937	0.328768	0.690147	0.249376
cg03216335	-0.55109	4.92626e-05	0.0195729	chr21	OpenSea		Intergenic	0.689269	0.182426	0.734265	0.702249	0.305144
cg03229852	-0.55109	4.92626e-05	0.0195729	chr4	OpenSea	SYNPO2	Body	0.13198	0.110846	0.096286	0.497629	0.0696415
cg05649864	-0.55109	4.92626e-05	0.0195729	chr15	OpenSea		Intergenic	0.163148	0.11623	0.119044	0.519688	0.112985
cg16719150	-0.55109	4.92626e-05	0.0195729	chr17	OpenSea	CACNA1G	Body	0.535757	0.163653	0.519344	0.633879	0.243832
cg05236960	0.55109	4.92626e-05	0.0195729	chr5	OpenSea	CDH6	Body	0.931742	0.0105716	0.933322	0.0534713	0.0127847
cg19647301	0.551035	4.93643e-05	0.0195945	chr1	Island	AK2	TSS200	0.02506	0.0051077	0.024428	0.0332934	0.00369052
cg07519536	0.550981	4.94663e-05	0.0195945	chr6	Island	BTN1A1	Body	0.266946	0.221659	0.242819	0.905088	0.380395
cg07801742	-0.550981	4.94663e-05	0.0195945	chr3	OpenSea	CHCHD6	Body	0.879533	0.069078	0.912898	0.266148	0.0764007
cg09632790	-0.550981	4.94663e-05	0.0195945	chr20	OpenSea		Intergenic	0.849931	0.10908	0.900309	0.439949	0.0935873
cg16486059	0.550981	4.94663e-05	0.0195945	chr1	Island	C1orf135	TSS1500	0.0460159	0.0693549	0.0319707	0.447914	0.0127092
cg17760808	-0.550981	4.94663e-05	0.0195945	chr1	OpenSea	OBSCN	Body	0.614485	0.26067	0.565328	0.743239	0.523893
cg08049717	-0.550927	4.95684e-05	0.0196064	chr3	N_Shore	AMOTL2	5'UTR	0.234431	0.115638	0.215466	0.500575	0.175586
cg12897502	-0.550927	4.95684e-05	0.0196064	chr8	OpenSea	C8orf46	Body	0.641596	0.181201	0.680217	0.657839	0.324351
cg01548777	0.550873	4.96707e-05	0.0196064	chr20	Island	ZBTB46	5'UTR	0.914413	0.0482063	0.925633	0.232612	0.0724144
cg04066634	-0.550873	4.96707e-05	0.0196064	chr6	OpenSea	EPB41L2	3'UTR	0.709046	0.148039	0.758313	0.567808	0.209398
cg09465142	0.550873	4.96707e-05	0.0196064	chr20	Island	NFATC2	Body	0.599407	0.102938	0.613532	0.466716	0.141055
cg12843697	-0.550873	4.96707e-05	0.0196064	chr12	OpenSea	CACNA1C	Body	0.793655	0.102936	0.809728	0.451197	0.0980704
cg16020346	0.550873	4.96707e-05	0.0196064	chr1	OpenSea	C1orf187	5'UTR	0.743088	0.195011	0.82276	0.769341	0.297841
cg14033676	-0.550818	4.97733e-05	0.0196272	chr4	OpenSea	SORCS2	Body	0.422093	0.160177	0.415973	0.626456	0.258195
cg26539468	-0.550818	4.97733e-05	0.0196272	chr4	OpenSea	CCDC111	Body	0.740379	0.151741	0.791238	0.665746	0.153597
cg10196026	-0.550764	4.9876e-05	0.019648	chr5	OpenSea	AGXT2	Body	0.346248	0.165152	0.312057	0.645654	0.231008
cg18367720	-0.550764	4.9876e-05	0.019648	chr12	OpenSea	PPFIBP1	5'UTR	0.389441	0.196747	0.349008	0.855073	0.254018
[truncated: 9,534 more rows]
