# Supplementary material for: Correlation between DNA Methylation and Cell Proliferation Identifies New Candidate Predictive Markers in Meningioma
Source: Cancers (Basel). 2022 Dec 17;14(24):6227. doi: 10.3390/cancers14246227 (PMC9776514; doi:10.3390/cancers14246227)
Supplement: Supplementary file 1 [file cancers-14-06227-s001.zip › Supplementary Table S6.xlsx]

## Sheet: Table S6
Table S6. Correlation statistics between DNA methylation and MCM6 labelling index. FDR cutoff = 0.05
CPG	RHO	P-VALUE	FDR	CHROM	CGI CONTEXT	GENE	GENE CONTEXT	AVERAGE METHYLATION	STANDART DEVIATION	MEDIAN METHYLATION	METHYLATION RANGE (MAX-MIN)	METHYLATION RANGE (Q3-Q1)
cg15092039	-0.692539	4.94276e-08	0.0122392	chr6	OpenSea		Intergenic	0.66064	0.193048	0.705924	0.704941	0.2656
cg04516351	0.689554	5.9509e-08	0.0122392	chr5	OpenSea		Intergenic	0.839086	0.043095	0.840116	0.194291	0.0550587
cg08318660	-0.688794	6.23664e-08	0.0122392	chr17	OpenSea	KIAA1267	Body	0.463149	0.156251	0.448772	0.728933	0.221393
cg09307012	0.685483	7.63809e-08	0.0122392	chr5	OpenSea	ADCY2	Body	0.916154	0.0156953	0.917005	0.0749187	0.0178041
cg03126579	0.684072	8.32071e-08	0.0122392	chr19	Island	ZFR2	Body	0.568001	0.259951	0.650605	0.929027	0.368844
cg00506637	0.682172	9.33e-08	0.0122392	chr5	OpenSea	IPO11	Body	0.72994	0.0792959	0.730311	0.427558	0.0838881
cg05442797	0.67859	1.15517e-07	0.0129889	chr3	OpenSea	HSPBAP1	Body	0.750623	0.0942725	0.769226	0.41523	0.100243
cg03552103	0.672022	1.69597e-07	0.0155933	chr2	Island	SEPT10;ANKRD57	TSS1500	0.677842	0.116129	0.693633	0.506547	0.128096
cg13021278	-0.671154	1.78302e-07	0.0155933	chr5	OpenSea		Intergenic	0.096984	0.0258107	0.0933499	0.132934	0.0189466
cg25205438	0.665074	2.51969e-07	0.0169579	chr5	S_Shore	PCDHB5	3'UTR	0.713873	0.187504	0.793687	0.826165	0.214775
cg27144766	0.664586	2.5898e-07	0.0169579	chr5	S_Shore	CCDC69	TSS1500	0.925959	0.013679	0.927712	0.0723116	0.0146003
cg12559197	-0.663392	2.76893e-07	0.0169579	chr5	OpenSea	PDE8B	Body	0.576942	0.190251	0.607005	0.645127	0.281826
cg14172137	-0.659701	3.39838e-07	0.0169579	chr6	OpenSea		Intergenic	0.493061	0.220521	0.477779	0.799848	0.336215
cg19788941	0.659104	3.51195e-07	0.0169579	chr2	OpenSea	KLHL29	Body	0.695393	0.087384	0.716391	0.397026	0.102415
cg15415136	0.65867	3.59675e-07	0.0169579	chr19	S_Shelf	ZNF540	5'UTR	0.18319	0.125918	0.148975	0.557679	0.101405
cg09632413	0.658453	3.63987e-07	0.0169579	chr5	OpenSea	C5orf42	Body	0.774398	0.062966	0.781748	0.253445	0.078866
cg06488443	0.657041	3.93208e-07	0.0169579	chr2	Island	TBR1	Body	0.32858	0.152415	0.286792	0.608552	0.223308
cg17592231	0.65601	4.15928e-07	0.0169579	chr11	S_Shore		Intergenic	0.579147	0.182489	0.628773	0.630433	0.32725
cg20909615	0.655847	4.19626e-07	0.0169579	chr2	OpenSea	GULP1	Body	0.689668	0.125127	0.712768	0.595106	0.121575
cg25983401	-0.655359	4.30902e-07	0.0169579	chr1	OpenSea	OR2L3;OR2L13	TSS200	0.224834	0.168814	0.166209	0.784932	0.247167
cg08201690	-0.654219	4.58322e-07	0.0171728	chr4	N_Shore	CCNA2	Body	0.0794622	0.0910588	0.0420915	0.403928	0.0419054
cg09920353	0.653242	4.8311e-07	0.0171728	chr5	OpenSea	RICTOR	Body	0.87206	0.0357783	0.879441	0.170992	0.0371849
cg21673171	-0.652156	5.12115e-07	0.0171728	chr21	OpenSea	HLCS	3'UTR	0.842302	0.138976	0.893177	0.620855	0.0887569
cg24104060	-0.651722	5.24164e-07	0.0171728	chr2	OpenSea	EML6	Body	0.365284	0.158661	0.337687	0.6475	0.224337
cg02123704	-0.650419	5.61916e-07	0.0171728	chr6	OpenSea	AHI1	Body	0.444134	0.180398	0.432513	0.67503	0.234801
cg16210670	-0.650202	5.68449e-07	0.0171728	chr15	OpenSea	SNUPN	Body	0.247927	0.141227	0.201097	0.559155	0.182415
cg24087669	-0.649171	6.00457e-07	0.0171728	chr5	N_Shelf		Intergenic	0.308921	0.146981	0.266011	0.510284	0.218252
cg20801645	-0.648845	6.10909e-07	0.0171728	chr15	S_Shore		Intergenic	0.279608	0.168844	0.237022	0.773149	0.233171
cg12856793	-0.647488	6.56307e-07	0.0178128	chr21	OpenSea	USP25	Body	0.19484	0.109033	0.160556	0.508243	0.144376
cg13050625	0.646023	7.08852e-07	0.018049	chr12	S_Shore	CIT	TSS1500	0.897652	0.0122416	0.898878	0.050383	0.0164704
cg06657634	-0.645968	7.10872e-07	0.018049	chr2	OpenSea	DNAH7	Body	0.100738	0.0436402	0.0892267	0.223871	0.0431836
cg12043303	0.6451	7.43918e-07	0.0182978	chr5	OpenSea	LOC101929645	Body	0.833435	0.0469609	0.834657	0.184413	0.0579885
cg07068054	0.644069	7.85016e-07	0.0184678	chr7	OpenSea	NDUFA5;ASB15	5'UTR	0.883624	0.0692736	0.912849	0.295639	0.0300829
cg12717681	-0.642875	8.35239e-07	0.0184678	chr3	OpenSea	MGLL	Body	0.273595	0.165408	0.244704	0.663774	0.194386
cg01353621	0.64282	8.37592e-07	0.0184678	chr1	OpenSea	CNIH4	3'UTR	0.56442	0.125457	0.590035	0.519995	0.191408
cg01599539	0.642657	8.44686e-07	0.0184678	chr14	S_Shelf	LRP10	Body	0.730231	0.0653654	0.747101	0.344488	0.0669883
cg00992417	-0.642115	8.68739e-07	0.0184804	chr5	OpenSea	TRIP13	3'UTR	0.371811	0.169895	0.367152	0.676729	0.230249
cg01995635	-0.640161	9.60707e-07	0.0185398	chr3	OpenSea	TSEN2	Body	0.502018	0.241836	0.450058	0.804942	0.429453
cg08377951	-0.640106	9.63387e-07	0.0185398	chr6	OpenSea	PDSS2	Body	0.51402	0.181729	0.511534	0.701842	0.246677
cg02252870	0.639944	9.71467e-07	0.0185398	chr17	S_Shelf		Intergenic	0.856844	0.0329256	0.85961	0.16522	0.0420657
cg13914982	0.639726	9.82338e-07	0.0185398	chr2	OpenSea		Intergenic	0.681532	0.113116	0.708939	0.483412	0.114616
cg14347923	0.63799	1.07347e-06	0.0185398	chr15	S_Shore	BNIP2	TSS1500	0.865476	0.0259243	0.87184	0.124926	0.0257942
cg18484083	-0.637447	1.10352e-06	0.0185398	chr1	OpenSea	PIK3C2B	3'UTR	0.362636	0.146288	0.359727	0.663286	0.164576
cg23610041	0.637447	1.10352e-06	0.0185398	chr20	N_Shore		Intergenic	0.640736	0.224595	0.703788	0.912029	0.210577
cg05861871	0.637338	1.10963e-06	0.0185398	chr12	OpenSea	CHPT1	Body	0.84894	0.0447858	0.858521	0.261602	0.0327821
cg04673882	0.636741	1.14376e-06	0.0185398	chr12	OpenSea	NAA25	Body	0.886366	0.0277327	0.891627	0.178321	0.0225529
cg08770571	-0.636687	1.14691e-06	0.0185398	chr2	OpenSea		Intergenic	0.549229	0.182442	0.58598	0.737916	0.264671
cg24975842	0.636415	1.16279e-06	0.0185398	chr20	Island	GNASAS;GNAS	Body	0.466826	0.0730647	0.449317	0.386132	0.058002
cg07904687	-0.636361	1.16599e-06	0.0185398	chr2	OpenSea	COPS7B	Body	0.348315	0.156973	0.300307	0.593693	0.238879
cg05008496	0.635764	1.20173e-06	0.0185398	chr12	N_Shore	SSPN	TSS1500	0.55727	0.132246	0.561596	0.51628	0.217396
cg18544888	-0.633376	1.35513e-06	0.0185398	chr2	OpenSea	CLASP1	Body	0.732042	0.188628	0.779513	0.680587	0.269128
cg00883671	0.633267	1.36252e-06	0.0185398	chr12	OpenSea		Intergenic	0.856556	0.0381019	0.868551	0.186634	0.0433748
cg11415369	0.632616	1.40763e-06	0.0185398	chr7	OpenSea	TNRC18	Body	0.52405	0.224733	0.578826	0.813474	0.346085
cg00962700	-0.632562	1.41145e-06	0.0185398	chr12	OpenSea		Intergenic	0.257198	0.144842	0.222765	0.481699	0.258582
cg08726265	0.632453	1.41912e-06	0.0185398	chr2	OpenSea		Intergenic	0.704333	0.118211	0.724952	0.541483	0.12874
cg12647837	0.631747	1.46994e-06	0.0185398	chr7	Island		Intergenic	0.886237	0.0642606	0.905451	0.319951	0.0602913
cg22151446	0.629956	1.60664e-06	0.0185398	chr5	Island	PCDHGA4;PCDHGA11;PCDHGA9;PCDHGA1;PCDHGB1;PCDHGB6;PCDHGA12;PCDHGB3;PCDHGB7;PCDHGA6;PCDHGA8;PCDHGA10;PCDHGA5;PCDHGB4;PCDHGA3;PCDHGA2;PCDHGA7;PCDHGB2;PCDHGB5	Body	0.289697	0.209666	0.307668	0.661368	0.381545
cg12434040	-0.629848	1.61529e-06	0.0185398	chr13	OpenSea	VWA8	Body	0.169011	0.0726623	0.151929	0.324503	0.107606
cg14555759	0.628925	1.6906e-06	0.0185398	chr5	OpenSea	FYB	Body	0.819985	0.0635973	0.843673	0.307041	0.0824555
cg00018667	0.628816	1.69967e-06	0.0185398	chr19	OpenSea		Intergenic	0.912372	0.0107047	0.912244	0.0564952	0.0135816
cg14236443	0.628816	1.69967e-06	0.0185398	chr17	OpenSea	ABR	Body	0.647107	0.0964407	0.651497	0.392378	0.156968
cg02679336	-0.628708	1.70879e-06	0.0185398	chr10	S_Shore	FANK1	Body	0.560029	0.0632286	0.552548	0.315584	0.0837874
cg08348165	0.628654	1.71336e-06	0.0185398	chr7	OpenSea	OR2A12	TSS1500	0.849983	0.0481924	0.857865	0.301757	0.041215
cg27047044	0.628654	1.71336e-06	0.0185398	chr5	OpenSea		Intergenic	0.817812	0.0686106	0.833917	0.433416	0.0458324
cg12052661	0.628545	1.72255e-06	0.0185398	chr9	Island	CACNA1B	1stExon	0.393353	0.130136	0.395588	0.520656	0.229183
cg17176016	0.628219	1.75038e-06	0.0185398	chr6	Island		Intergenic	0.661007	0.165041	0.715463	0.754128	0.154553
cg23332335	0.627894	1.77862e-06	0.0185398	chr19	S_Shore	PRX	Body	0.714335	0.115671	0.724523	0.46818	0.16526
cg11609909	0.627731	1.79291e-06	0.0185398	chr15	OpenSea	VPS13C	Body	0.685207	0.109684	0.704578	0.412186	0.122382
cg02028151	0.626754	1.88085e-06	0.0185398	chr3	OpenSea	CDCP1	Body	0.892211	0.0850509	0.913187	0.577107	0.026574
cg16336920	0.6267	1.88586e-06	0.0185398	chr2	OpenSea	ORC2	Body	0.874205	0.0305093	0.883802	0.115777	0.0401055
cg24347251	0.626645	1.89087e-06	0.0185398	chr5	OpenSea	HTR4	TSS200	0.876877	0.0297188	0.883908	0.129936	0.0264775
cg08060353	0.626374	1.91612e-06	0.0185398	chr15	OpenSea		Intergenic	0.879931	0.019297	0.882646	0.0900848	0.0230878
cg26607897	-0.626374	1.91612e-06	0.0185398	chr1	OpenSea	CREG1	3'UTR	0.310971	0.151051	0.278897	0.588315	0.184139
cg02403198	0.626048	1.94684e-06	0.0185398	chr2	N_Shelf		Intergenic	0.285491	0.210757	0.210498	0.732579	0.260921
cg05702032	0.625885	1.96237e-06	0.0185398	chr12	OpenSea	MED13L	Body	0.861892	0.0313285	0.867279	0.156645	0.0310478
cg05233950	0.625831	1.96758e-06	0.0185398	chr11	S_Shelf		Intergenic	0.912806	0.0220763	0.915231	0.104476	0.0264504
cg01741626	0.625668	1.98326e-06	0.0185398	chr16	Island		Intergenic	0.536649	0.174416	0.569273	0.778088	0.244249
cg14790772	0.62556	1.99378e-06	0.0185398	chr1	Island	CDC73	TSS1500	0.110463	0.0310687	0.113939	0.132739	0.0396761
cg10530883	0.625343	2.01498e-06	0.0185398	chr5	Island	IRX1	1stExon	0.451352	0.272678	0.464093	0.882599	0.435875
cg26186392	-0.625343	2.01498e-06	0.0185398	chr8	OpenSea	RIMS2	Body	0.358156	0.188817	0.322587	0.697641	0.295608
cg04603391	0.62518	2.03101e-06	0.0185398	chr19	Island		Intergenic	0.650161	0.168397	0.693706	0.762106	0.193648
cg10035351	0.624963	2.05257e-06	0.0185398	chr5	OpenSea	TRIO	Body	0.796222	0.0532414	0.802306	0.297177	0.0686833
cg20517806	-0.624908	2.058e-06	0.0185398	chr15	S_Shelf	LINC01578	Body	0.235942	0.138	0.187733	0.584656	0.1523
cg19375710	0.624691	2.07983e-06	0.0185398	chr1	OpenSea	MAN1C1	Body	0.908193	0.0202194	0.91319	0.105876	0.0268664
cg02840515	-0.624637	2.08532e-06	0.0185398	chr2	OpenSea	KIAA2012	Body	0.324604	0.0975384	0.320996	0.413799	0.117609
cg23898497	-0.624583	2.09082e-06	0.0185398	chr8	OpenSea	PVT1	Body	0.329644	0.181538	0.314773	0.73598	0.247434
cg16598810	-0.624366	2.11297e-06	0.0185398	chr1	N_Shore	DEPDC1	Body	0.0464516	0.0368516	0.0351767	0.248137	0.0237986
cg25017985	0.624257	2.12413e-06	0.0185398	chr5	OpenSea		Intergenic	0.788436	0.0637831	0.799607	0.272711	0.0787134
cg07776701	0.623931	2.15793e-06	0.0185398	chr5	OpenSea	CREBRF	Body	0.591793	0.0967257	0.603762	0.415186	0.112923
cg09629758	0.623334	2.2212e-06	0.0185398	chr15	OpenSea		Intergenic	0.92526	0.0239556	0.932449	0.116069	0.0137058
cg24246165	-0.623171	2.23875e-06	0.0185398	chr2	OpenSea	ACYP2	Body	0.397853	0.170329	0.401234	0.699182	0.27841
cg00828386	-0.623117	2.24463e-06	0.0185398	chr2	OpenSea		Intergenic	0.184385	0.105798	0.156161	0.452639	0.120651
cg06752928	0.623063	2.25052e-06	0.0185398	chr3	OpenSea		Intergenic	0.709168	0.117205	0.724011	0.577896	0.143318
cg12337416	0.623009	2.25643e-06	0.0185398	chr7	OpenSea	NDUFA5;ASB15	5'UTR	0.751204	0.123479	0.787652	0.586118	0.0904086
cg17913405	0.623009	2.25643e-06	0.0185398	chr17	Island		Intergenic	0.668785	0.232383	0.744159	0.766545	0.329162
cg03227076	-0.622954	2.26235e-06	0.0185398	chr8	OpenSea		Intergenic	0.521041	0.246872	0.485375	0.81618	0.425473
cg20078807	-0.622466	2.3163e-06	0.0185398	chr22	OpenSea	C22orf9	Body	0.368603	0.127316	0.36793	0.558133	0.141626
cg14552100	0.62214	2.35293e-06	0.0185398	chr5	OpenSea	MTRR	Body	0.869188	0.0303551	0.871744	0.135843	0.0380851
cg13733390	-0.62214	2.35293e-06	0.0185398	chr5	OpenSea		Intergenic	0.285125	0.147843	0.244872	0.7292	0.169308
cg11177264	0.622032	2.36526e-06	0.0185398	chr11	Island	C11orf85	1stExon	0.306169	0.167212	0.277973	0.590258	0.220682
cg13586551	0.621706	2.4026e-06	0.0185398	chr10	OpenSea	ADAMTS14	Body	0.750091	0.188731	0.830136	0.655514	0.299483
cg25966829	0.621706	2.4026e-06	0.0185398	chr1	OpenSea	RGS13	5'UTR	0.908807	0.0238161	0.914161	0.1404	0.0234557
cg08439350	0.621489	2.4278e-06	0.0185523	chr6	OpenSea		Intergenic	0.52071	0.220982	0.609869	0.782366	0.368264
cg04570316	-0.621272	2.45324e-06	0.0185665	chr6	S_Shore	GMNN	5'UTR	0.821348	0.152283	0.886604	0.705469	0.105918
cg09130952	-0.620729	2.51794e-06	0.0188334	chr2	N_Shelf	CCDC108	Body	0.663499	0.170748	0.705884	0.679067	0.250603
cg02094813	0.620295	2.57083e-06	0.0188334	chr12	OpenSea	ANKS1B	Body	0.739488	0.0770704	0.75989	0.32618	0.0943123
cg16959792	-0.620295	2.57083e-06	0.0188334	chr1	N_Shore	SLC50A1;EFNA1	TSS1500	0.261313	0.105936	0.233648	0.393871	0.182072
cg01138673	0.620186	2.58422e-06	0.0188334	chr5	OpenSea	TRIO	Body	0.92465	0.0246031	0.929112	0.121508	0.0257388
cg15806811	0.619372	2.68667e-06	0.0188912	chr3	OpenSea	LMLN	ExonBnd	0.808286	0.0572906	0.812235	0.284631	0.0648565
cg22476268	0.619046	2.72869e-06	0.0188912	chr20	Island	OPRL1;C20orf201	5'UTR	0.173235	0.140504	0.119825	0.517448	0.185117
cg12134970	0.618938	2.74284e-06	0.0188912	chr3	OpenSea	MCCC1	Body	0.829759	0.0896709	0.857378	0.399741	0.0420623
cg03315866	-0.618829	2.75705e-06	0.0188912	chr19	OpenSea	ACTN4	Body	0.0666335	0.02631	0.0573392	0.108195	0.0351348
cg00059930	0.618829	2.75705e-06	0.0188912	chr13	S_Shore	RB1	Body	0.711575	0.0997557	0.733613	0.547196	0.102576
cg04963424	0.618721	2.77133e-06	0.0188912	chr12	Island	SLC26A10	TSS200	0.720234	0.115787	0.750865	0.564588	0.12446
cg00360534	0.618666	2.77849e-06	0.0188912	chr15	OpenSea	GALK2;MIR4716	TSS1500	0.900258	0.0204207	0.902573	0.115017	0.0272324
cg08814911	0.618341	2.82185e-06	0.0188912	chr5	OpenSea	CTD-2350J17.1;FBXL7	Body	0.846188	0.0340316	0.847803	0.127545	0.0491338
cg06112781	-0.618286	2.82913e-06	0.0188912	chr11	OpenSea		Intergenic	0.389084	0.157066	0.382406	0.628511	0.221432
cg27562980	0.618015	2.86583e-06	0.0188912	chr17	Island		Intergenic	0.795556	0.14043	0.841928	0.609733	0.119499
cg13345151	-0.617527	2.93299e-06	0.0188912	chr1	S_Shore	EXO1	5'UTR	0.0707009	0.0265262	0.0640529	0.113156	0.0269246
cg09465142	0.617418	2.94811e-06	0.0188912	chr20	Island	NFATC2	Body	0.599407	0.102938	0.613532	0.466716	0.141055
cg01329284	-0.617201	2.97857e-06	0.0188912	chr5	OpenSea		Intergenic	0.573636	0.200412	0.576451	0.784595	0.245139
cg24310126	-0.617147	2.98624e-06	0.0188912	chr10	OpenSea	FLJ46361	TSS1500	0.765306	0.185061	0.850031	0.77841	0.161187
cg01787460	-0.616767	3.04037e-06	0.0188912	chr5	S_Shore		Intergenic	0.342685	0.222128	0.271145	0.79836	0.325879
cg12349241	0.616767	3.04037e-06	0.0188912	chr5	OpenSea	ICE1	Body	0.642521	0.106357	0.650661	0.449891	0.144921
cg16052930	0.616767	3.04037e-06	0.0188912	chr15	S_Shore	ETFA	TSS1500	0.743495	0.0805538	0.756032	0.436335	0.081933
cg03805253	-0.616712	3.04818e-06	0.0188912	chr17	N_Shore	CACNA1G	Body	0.688169	0.134396	0.679035	0.614281	0.194595
cg09151803	-0.616712	3.04818e-06	0.0188912	chr1	OpenSea	EFCAB2	Body	0.709128	0.16706	0.750702	0.806573	0.227766
cg01139016	-0.616441	3.0875e-06	0.018935	chr2	OpenSea	AGAP1	Body	0.266919	0.170188	0.206959	0.644988	0.182606
cg12434747	0.616332	3.10336e-06	0.018935	chr15	OpenSea		Intergenic	0.541475	0.124224	0.540126	0.595845	0.161964
cg22349150	0.616061	3.14334e-06	0.0190314	chr15	OpenSea	BTBD1	Body	0.921491	0.0236246	0.924162	0.163625	0.0140266
cg13523698	-0.615193	3.2745e-06	0.0194846	chr2	OpenSea	SLC9A2	Body	0.77799	0.0959768	0.803532	0.383977	0.0780128
cg02633165	0.615138	3.28286e-06	0.0194846	chr1	OpenSea	PLEKHM2	Body	0.905494	0.0346932	0.914706	0.160537	0.0293075
cg06227093	-0.61503	3.29965e-06	0.0194846	chr1	OpenSea	SPAG17	Body	0.681709	0.187442	0.742971	0.729556	0.289642
cg07789173	-0.614867	3.32498e-06	0.0194846	chr15	OpenSea	RORA-AS1;RORA	ExonBnd	0.51556	0.271639	0.468822	0.812737	0.54242
cg05509534	0.614758	3.34196e-06	0.0194846	chr5	N_Shelf	ANKH	Body	0.937215	0.00952061	0.939316	0.0539278	0.00943264
cg13489596	0.613781	3.4985e-06	0.0202319	chr5	OpenSea	ERCC8	Body	0.902261	0.0194392	0.908392	0.0946595	0.0226682
cg24865270	0.613618	3.52524e-06	0.0202319	chr6	Island		Intergenic	0.292738	0.143814	0.265109	0.53803	0.230682
cg27278639	-0.613456	3.55216e-06	0.0202319	chr5	OpenSea	CDH18	Body	0.179259	0.0492107	0.183649	0.195904	0.0825747
cg10088939	0.612967	3.6341e-06	0.0202319	chr7	N_Shore	ZKSCAN5	TSS1500	0.806996	0.0572827	0.81953	0.327723	0.0698692
cg03475546	0.612913	3.64331e-06	0.0202319	chr5	OpenSea	C5orf42	Body	0.89082	0.0379199	0.896501	0.240465	0.0317629
cg27196911	0.612641	3.68969e-06	0.0202319	chr20	OpenSea	SYS1-DBNDD2	Body	0.847356	0.0367	0.847168	0.160697	0.0450222
cg10422455	-0.612641	3.68969e-06	0.0202319	chr11	OpenSea	MRGPRX2	TSS1500	0.623956	0.205461	0.657097	0.823786	0.334767
cg09081385	-0.612587	3.69903e-06	0.0202319	chr12	N_Shore	RNF10	TSS200	0.0339232	0.00402359	0.0342111	0.015194	0.006727
cg18576911	0.612533	3.7084e-06	0.0202319	chr3	OpenSea	STAG1	Body	0.838989	0.038712	0.845643	0.166703	0.0481434
cg17515760	-0.612424	3.72719e-06	0.0202319	chr2	OpenSea		Intergenic	0.32776	0.154251	0.29502	0.576703	0.169233
cg16901896	-0.611936	3.81285e-06	0.0205551	chr17	OpenSea	BRIP1	Body	0.154878	0.0789289	0.127617	0.391523	0.0899362
cg17316890	0.611556	3.88074e-06	0.0205971	chr1	OpenSea		Intergenic	0.66694	0.110456	0.670844	0.423946	0.149295
cg24163408	-0.611447	3.90034e-06	0.0205971	chr15	OpenSea	RORA-AS1;RORA	ExonBnd	0.70756	0.22757	0.778026	0.755404	0.361793
cg08200446	0.611339	3.92003e-06	0.0205971	chr19	S_Shelf		Intergenic	0.902511	0.014069	0.904937	0.0569773	0.0157061
cg14503291	0.610905	3.99972e-06	0.0205971	chr17	N_Shelf	FAM117A	Body	0.766872	0.0788759	0.778623	0.452195	0.0680046
cg25037461	0.61085	4.00978e-06	0.0205971	chr22	Island	DERL3	TSS200	0.261541	0.175236	0.248952	0.63575	0.271925
cg01464849	-0.610796	4.01987e-06	0.0205971	chr3	S_Shore	SMC4	ExonBnd	0.36872	0.308491	0.25785	0.837524	0.582503
cg05961272	0.610796	4.01987e-06	0.0205971	chr13	OpenSea		Intergenic	0.781193	0.0604858	0.798997	0.264092	0.0738898
cg03154433	0.610742	4.02999e-06	0.0205971	chr6	N_Shore	TFAP2A	Body	0.59173	0.12884	0.608227	0.582976	0.146986
cg11187916	0.610362	4.10144e-06	0.020827	chr1	OpenSea	ANKRD35	Body	0.488635	0.114322	0.496665	0.480649	0.16758
cg14653657	0.610145	4.1428e-06	0.0209022	chr7	OpenSea		Intergenic	0.601527	0.155508	0.634643	0.594572	0.183339
cg07920525	0.609928	4.18454e-06	0.0209502	chr2	OpenSea		Intergenic	0.394883	0.2424	0.403171	0.766958	0.460346
cg07498248	-0.609819	4.20556e-06	0.0209502	chr2	N_Shelf		Intergenic	0.723756	0.14432	0.764311	0.453314	0.261089
cg07464358	0.609548	4.25852e-06	0.0210807	chr7	OpenSea		Intergenic	0.450074	0.0989319	0.443475	0.451859	0.12597
cg05693531	0.60933	4.30134e-06	0.0210808	chr5	OpenSea		Intergenic	0.884782	0.0339102	0.895532	0.180892	0.0287574
cg13077693	-0.609276	4.31211e-06	0.0210808	chr1	OpenSea	DNM3	Body	0.0346942	0.0109341	0.0320721	0.0607137	0.00863953
cg15223831	0.609059	4.35543e-06	0.0211611	chr3	OpenSea		Intergenic	0.892396	0.0243838	0.893871	0.0996294	0.0314574
cg19978381	0.608733	4.42116e-06	0.021332	chr5	OpenSea	OSMR	ExonBnd	0.919212	0.016306	0.922943	0.0822271	0.0169683
cg06839417	0.608516	4.46549e-06	0.021332	chr3	OpenSea		Intergenic	0.919905	0.0287817	0.926469	0.211153	0.0132683
cg07249103	-0.608462	4.47664e-06	0.021332	chr2	OpenSea	MYO1B	Body	0.309868	0.153446	0.297666	0.545278	0.254038
cg20432372	0.608353	4.49901e-06	0.021332	chr16	OpenSea	PHKB	Body	0.584539	0.0410019	0.583461	0.16896	0.0516906
cg25932239	-0.607974	4.57813e-06	0.0215771	chr12	Island	SNRNP35	5'UTR	0.0461948	0.00927619	0.0454835	0.0492043	0.00948922
cg23595710	-0.607702	4.63542e-06	0.0217171	chr7	OpenSea	TYW1B	Body	0.240385	0.211186	0.123117	0.747014	0.364696
cg14497771	0.606996	4.78752e-06	0.022297	chr2	OpenSea	ORMDL1	Body	0.862004	0.035469	0.866486	0.201166	0.0348144
cg18835815	0.606779	4.83524e-06	0.0223868	chr8	S_Shore	ATP6V1H	TSS1500	0.755842	0.176739	0.8386	0.677981	0.233127
cg13494631	0.606454	4.90764e-06	0.0225891	chr14	OpenSea	BDKRB2	5'UTR	0.857817	0.0978963	0.899552	0.474004	0.110984
cg21788121	0.606182	4.96874e-06	0.0226994	chr6	OpenSea	CASC15	Body	0.772193	0.142137	0.826933	0.556939	0.104732
cg14482923	-0.606019	5.00574e-06	0.0226994	chr20	OpenSea		Intergenic	0.293827	0.201458	0.253097	0.848333	0.245802
cg13558665	0.605965	5.01813e-06	0.0226994	chr12	OpenSea	APPL2	ExonBnd	0.916569	0.0151178	0.920344	0.0810371	0.0151766
cg06799265	0.605802	5.05547e-06	0.0227377	chr1	OpenSea	MAEL	Body	0.888385	0.0348194	0.89883	0.148969	0.032089
cg17975530	0.605151	5.20741e-06	0.0229818	chr6	OpenSea	CASC15	Body	0.824112	0.135533	0.883345	0.483318	0.0645127
cg03076972	-0.605151	5.20741e-06	0.0229818	chr17	OpenSea	PITPNM3	Body	0.730952	0.197861	0.795478	0.776778	0.268017
cg07316846	0.604988	5.24604e-06	0.0229818	chr2	S_Shore		Intergenic	0.726237	0.143103	0.753729	0.770221	0.162756
cg26408837	-0.604934	5.25898e-06	0.0229818	chr17	OpenSea	RBFOX3	5'UTR	0.419255	0.215659	0.432166	0.781853	0.246038
cg17859578	0.60488	5.27195e-06	0.0229818	chr12	N_Shelf		Intergenic	0.880543	0.0191221	0.883934	0.0928823	0.0261047
cg07879720	-0.604825	5.28495e-06	0.0229818	chr5	OpenSea	WDR70	Body	0.454339	0.241186	0.409647	0.820069	0.42837
cg00530870	0.604554	5.35038e-06	0.0229962	chr5	OpenSea	TTC23L	Body	0.85482	0.0799477	0.873266	0.377407	0.0548413
cg16433873	-0.604445	5.37677e-06	0.0229962	chr8	OpenSea	MMP16	Body	0.11559	0.117384	0.0662867	0.460379	0.0992586
cg18436810	0.604174	5.44325e-06	0.0229962	chr1	OpenSea	CFH	TSS1500	0.945119	0.0326995	0.952954	0.224732	0.0161223
cg07087905	0.60412	5.45664e-06	0.0229962	chr19	S_Shelf	PRAM1	TSS200	0.582955	0.0850209	0.5965	0.365226	0.11635
cg09275194	0.604011	5.4835e-06	0.0229962	chr1	OpenSea	DNM3	Body	0.841895	0.0566534	0.853789	0.274505	0.0523406
cg15882609	-0.604011	5.4835e-06	0.0229962	chr13	S_Shore	TSC22D1	TSS1500	0.105886	0.0472844	0.0944017	0.198673	0.0477625
cg02657855	-0.603957	5.49698e-06	0.0229962	chr7	OpenSea		Intergenic	0.447267	0.179839	0.472024	0.766582	0.237211
cg16649096	0.603794	5.53761e-06	0.0229962	chr2	OpenSea		Intergenic	0.775949	0.0547493	0.786669	0.192243	0.0904968
cg15789107	0.60374	5.55121e-06	0.0229962	chr5	OpenSea		Intergenic	0.871631	0.0454343	0.88315	0.272481	0.0433011
cg27262717	0.60336	5.64729e-06	0.0232718	chr20	Island	TNNC2	Body	0.760162	0.134364	0.800477	0.586019	0.142613
cg03927133	0.603143	5.70289e-06	0.0233785	chr15	Island	ITPKA	Body	0.430853	0.214117	0.47387	0.749936	0.331596
cg19960459	0.602329	5.9159e-06	0.0237341	chr5	OpenSea	CDH12	Body	0.711207	0.0936799	0.730594	0.496293	0.128374
cg21344680	0.602274	5.93036e-06	0.0237341	chr21	OpenSea	NRIP1	5'UTR	0.620826	0.125443	0.631379	0.499107	0.127019
cg23974473	0.60222	5.94485e-06	0.0237341	chr5	N_Shore	PCDHB15	1stExon	0.680814	0.181281	0.631663	0.71016	0.29436
cg25474358	-0.602166	5.95938e-06	0.0237341	chr3	N_Shore	COPB2	Body	0.0801875	0.0313394	0.0723678	0.132147	0.0366402
cg14838738	0.602111	5.97393e-06	0.0237341	chr3	OpenSea		Intergenic	0.865919	0.019872	0.865902	0.0859291	0.023906
cg10165829	0.602057	5.98852e-06	0.0237341	chr5	OpenSea	MARCH6	Body	0.918141	0.0210568	0.919077	0.15116	0.0129986
cg00783080	0.601786	6.06197e-06	0.0237341	chr8	S_Shore	ATP6V1H	TSS1500	0.869582	0.0806324	0.893443	0.505854	0.0233251
cg25836196	-0.601677	6.09158e-06	0.0237341	chr3	OpenSea		Intergenic	0.302811	0.147658	0.270063	0.648729	0.196771
cg19838535	0.601623	6.10644e-06	0.0237341	chr1	OpenSea		Intergenic	0.804739	0.167826	0.892994	0.52462	0.205525
cg25643944	0.601406	6.1662e-06	0.0237341	chr5	OpenSea	GPBP1	TSS1500	0.932024	0.0105561	0.932589	0.0494071	0.0131676
cg25737989	0.601406	6.1662e-06	0.0237341	chr3	S_Shelf		Intergenic	0.912769	0.015802	0.915493	0.0651856	0.0185948
cg00105080	0.601243	6.21137e-06	0.0237341	chr15	OpenSea	IGF1R	Body	0.6382	0.097579	0.661499	0.402622	0.130489
cg17179314	0.60108	6.25685e-06	0.0237341	chr15	Island	CHRNB4	TSS1500	0.804489	0.140479	0.845081	0.778242	0.161366
cg20952636	0.60108	6.25685e-06	0.0237341	chr1	OpenSea	HORMAD1	TSS1500	0.842123	0.0370628	0.847406	0.1529	0.046656
cg22605643	-0.601026	6.27208e-06	0.0237341	chr1	OpenSea	RGS4	1stExon	0.056809	0.0279938	0.0518766	0.176701	0.0242433
cg02503708	0.600972	6.28734e-06	0.0237341	chr3	OpenSea		Intergenic	0.760775	0.0716048	0.769845	0.408142	0.0914448
cg24981400	-0.600917	6.30264e-06	0.0237341	chr2	OpenSea	REV1	Body	0.216311	0.0910544	0.191966	0.531501	0.0899827
cg00169657	0.600266	6.4889e-06	0.0237341	chr5	OpenSea		Intergenic	0.82286	0.0450737	0.829492	0.204319	0.0465519
cg24572609	0.600212	6.50465e-06	0.0237341	chr1	OpenSea		Intergenic	0.90337	0.0211037	0.906475	0.105183	0.0271616
cg13121322	-0.600157	6.52044e-06	0.0237341	chr11	OpenSea		Intergenic	0.802505	0.104232	0.838699	0.40913	0.157027
cg16204552	0.600103	6.53626e-06	0.0237341	chr7	S_Shore	RPS2P32	Body	0.787337	0.0815181	0.809696	0.351528	0.0966791
cg19985870	0.599995	6.56801e-06	0.0237341	chr19	Island		Intergenic	0.740306	0.09943	0.759349	0.404339	0.105773
cg03956212	-0.59994	6.58393e-06	0.0237341	chr2	OpenSea	ANKRD44-IT1;ANKRD44	Body	0.289147	0.158502	0.24742	0.638118	0.180675
cg20324481	-0.59994	6.58393e-06	0.0237341	chr1	OpenSea	LOC101929541	Body	0.835437	0.0332905	0.836438	0.145262	0.0406397
cg23960652	-0.599886	6.59989e-06	0.0237341	chr1	OpenSea		Intergenic	0.434016	0.159803	0.417434	0.721771	0.220761
cg22040466	0.599886	6.59989e-06	0.0237341	chr8	OpenSea	SAMD12-AS1	Body	0.641004	0.112304	0.661632	0.5791	0.149866
cg25245744	0.599832	6.61589e-06	0.0237341	chr17	S_Shelf		Intergenic	0.8635	0.0350473	0.869687	0.199437	0.0302384
cg16579136	0.599723	6.648e-06	0.0237341	chr3	OpenSea		Intergenic	0.840186	0.0563418	0.858678	0.201617	0.0529342
cg00666211	0.599669	6.6641e-06	0.0237341	chr17	S_Shelf		Intergenic	0.818395	0.0409773	0.8233	0.170106	0.0419179
cg16547027	0.599398	6.74518e-06	0.0238249	chr18	Island	KCTD1	5'UTR	0.558769	0.134211	0.553439	0.63886	0.188785
cg22179430	0.599235	6.79426e-06	0.0238249	chr3	OpenSea	SLC25A36	Body	0.902005	0.024537	0.908715	0.130066	0.0191819
cg10533055	-0.59918	6.81069e-06	0.0238249	chr11	OpenSea	ORAOV1	Body	0.298284	0.114009	0.278536	0.488272	0.128542
cg22006288	0.59918	6.81069e-06	0.0238249	chr5	OpenSea	SPEF2	Body	0.923491	0.0122016	0.925531	0.0602192	0.0173898
cg18823832	0.5988	6.92675e-06	0.0240152	chr5	OpenSea	ZNF354C	Body	0.888102	0.0195421	0.891066	0.0870112	0.0214128
cg04071440	0.598746	6.94348e-06	0.0240152	chr6	OpenSea		Intergenic	0.819319	0.092037	0.855991	0.425866	0.0843809
cg11808098	-0.598638	6.97705e-06	0.0240152	chr1	OpenSea		Intergenic	0.461503	0.143725	0.442519	0.620812	0.201142
cg08697503	0.59842	7.04464e-06	0.0240152	chr2	N_Shore	CCDC140	5'UTR	0.296729	0.184293	0.228511	0.768518	0.319684
cg01341698	0.598366	7.06164e-06	0.0240152	chr12	OpenSea	TAOK3	5'UTR	0.697185	0.103075	0.710527	0.445935	0.107969
cg19709675	0.598366	7.06164e-06	0.0240152	chr3	OpenSea	GMPS	Body	0.880437	0.0281402	0.885766	0.131171	0.0385204
cg09602288	0.598312	7.07867e-06	0.0240152	chr6	N_Shore		Intergenic	0.616976	0.232125	0.663284	0.905851	0.338851
cg13765725	-0.597878	7.21628e-06	0.0242268	chr5	Island	UBLCP1	TSS200	0.0371042	0.00984336	0.0354737	0.064835	0.00851058
cg07308881	-0.597715	7.26852e-06	0.0242268	chr2	OpenSea	RBM45	ExonBnd	0.349007	0.133352	0.340094	0.587867	0.169524
cg04886060	0.597552	7.32111e-06	0.0242268	chr16	N_Shore	SDR42E1	5'UTR	0.508347	0.220364	0.506414	0.813341	0.323582
cg02407342	0.597443	7.35636e-06	0.0242268	chr17	Island	GFAP	Body	0.618795	0.212648	0.669352	0.846299	0.159406
cg25211343	-0.597443	7.35636e-06	0.0242268	chr2	OpenSea	BOLL	Body	0.0772227	0.0416054	0.0607193	0.210997	0.0493094
cg04541396	-0.597389	7.37405e-06	0.0242268	chr5	OpenSea	GALNT10	Body	0.463267	0.20156	0.454003	0.782742	0.290724
cg06512271	0.597281	7.40953e-06	0.0242268	chr5	N_Shore	ADCY2	TSS1500	0.708907	0.099507	0.731593	0.427228	0.137982
cg21802223	0.597281	7.40953e-06	0.0242268	chr15	OpenSea	SNX33	Body	0.730013	0.156091	0.781218	0.566246	0.282609
cg16239800	-0.597118	7.46306e-06	0.0242268	chr19	N_Shelf		Intergenic	0.519821	0.221563	0.477964	0.712643	0.393207
cg07753717	0.597064	7.48099e-06	0.0242268	chr22	OpenSea	PPARA	3'UTR	0.880156	0.0282093	0.885268	0.115949	0.0390613
cg18817785	0.597009	7.49895e-06	0.0242268	chr12	OpenSea	DUSP16	5'UTR	0.926973	0.0141453	0.932277	0.0729238	0.013902
cg27580713	-0.596901	7.53499e-06	0.0242268	chr5	OpenSea	LOC102546294	Body	0.417226	0.18681	0.377292	0.631815	0.259993
cg27460272	-0.596792	7.5712e-06	0.0242268	chr20	OpenSea		Intergenic	0.654287	0.149073	0.646956	0.560511	0.207593
cg19996272	-0.596738	7.58936e-06	0.0242268	chr3	N_Shore	TRIM59	5'UTR	0.242312	0.215189	0.178165	0.823152	0.197026
cg16964645	0.596575	7.64409e-06	0.0242268	chr5	OpenSea	CDH18	TSS1500	0.818584	0.0577405	0.834352	0.288872	0.0665291
cg08354227	-0.596521	7.66241e-06	0.0242268	chr13	OpenSea		Intergenic	0.6016	0.221038	0.62896	0.742151	0.394335
cg24621952	0.596412	7.69918e-06	0.0242268	chr20	OpenSea	KIF3B	5'UTR	0.881611	0.0270579	0.885904	0.146409	0.0323586
cg27634020	0.596412	7.69918e-06	0.0242268	chr2	OpenSea	AGAP1	Body	0.775151	0.0808706	0.79862	0.337006	0.0974893
cg08302612	0.596249	7.75464e-06	0.0242268	chr3	OpenSea	XRN1	Body	0.913038	0.0157296	0.916801	0.074273	0.0209885
cg14774086	0.596032	7.82916e-06	0.0242268	chr22	Island	DERL3	TSS200	0.268332	0.191407	0.234386	0.813471	0.309155
cg03872846	0.595924	7.86667e-06	0.0242268	chr5	OpenSea		Intergenic	0.882404	0.0252853	0.885969	0.118457	0.0362248
cg01757056	-0.595924	7.86667e-06	0.0242268	chr1	S_Shelf		Intergenic	0.374888	0.130841	0.370163	0.598733	0.121781
cg18781835	-0.595707	7.94218e-06	0.0242268	chr2	OpenSea		Intergenic	0.217738	0.11906	0.186651	0.469159	0.146003
cg12572665	-0.595489	8.01836e-06	0.0242268	chr2	OpenSea	EXOC6B	Body	0.262706	0.134204	0.228221	0.587661	0.18812
cg21432322	-0.595489	8.01836e-06	0.0242268	chr12	N_Shore	TMEM19	TSS1500	0.0684088	0.0179346	0.0660761	0.107345	0.0148861
cg08139247	0.595489	8.01836e-06	0.0242268	chr14	Island	CLEC14A	1stExon	0.406178	0.255034	0.53413	0.825301	0.478801
cg12641387	0.595489	8.01836e-06	0.0242268	chr1	OpenSea	DNAH14	5'UTR	0.876519	0.033793	0.883637	0.153151	0.0325397
cg03121126	-0.595435	8.03752e-06	0.0242268	chr20	OpenSea	KIF3B	Body	0.911051	0.0157872	0.911451	0.0756568	0.0187923
cg17681524	0.595381	8.05671e-06	0.0242268	chr5	OpenSea	CDH12	Body	0.955416	0.00976202	0.956442	0.0444881	0.0100797
cg07707602	0.595327	8.07594e-06	0.0242268	chr12	OpenSea	ZCCHC8	Body	0.935745	0.0100894	0.936637	0.0642375	0.00736304
cg14494721	0.595272	8.09522e-06	0.0242268	chr12	Island	SLC26A10	TSS200	0.76563	0.0990797	0.77672	0.461245	0.116641
cg09241703	0.59511	8.15331e-06	0.0243082	chr14	OpenSea	FOXN3	Body	0.606083	0.210643	0.656526	0.836497	0.342446
cg04525892	0.594675	8.3101e-06	0.0245223	chr12	OpenSea	MSRB3	Body	0.906936	0.020925	0.91043	0.138139	0.0213776
cg18285539	0.594621	8.3299e-06	0.0245223	chr12	OpenSea	ZNF385A;LOC102724050	5'UTR	0.715455	0.116771	0.73647	0.612228	0.137734
cg04648747	-0.594567	8.34973e-06	0.0245223	chr12	S_Shore	TBC1D15	Body	0.0234018	0.00453179	0.0222734	0.019293	0.00427469
cg15244327	0.594567	8.34973e-06	0.0245223	chr8	S_Shore	TNFRSF10D	TSS200	0.536651	0.201765	0.571661	0.822056	0.254986
cg12997065	0.594078	8.53024e-06	0.0248871	chr5	OpenSea		Intergenic	0.879124	0.0282391	0.883137	0.138721	0.0347994
cg16086945	0.594024	8.55052e-06	0.0248871	chr12	N_Shore		Intergenic	0.876858	0.0351162	0.881508	0.190247	0.0298088
cg19895144	0.59397	8.57084e-06	0.0248871	chr5	OpenSea		Intergenic	0.710064	0.103335	0.739329	0.54312	0.12902
cg04971836	-0.593807	8.63207e-06	0.0248871	chr13	OpenSea	ZMYM2	Body	0.520511	0.194968	0.504267	0.762737	0.320838
cg06775523	0.593807	8.63207e-06	0.0248871	chr1	S_Shelf	MEGF6	Body	0.519077	0.188188	0.527215	0.784662	0.289926
cg10035294	0.59359	8.71434e-06	0.0249416	chr2	S_Shore	PAX3;CCDC140	TSS1500	0.163555	0.165425	0.0747043	0.624764	0.188448
cg25635211	-0.59359	8.71434e-06	0.0249416	chr2	OpenSea		Intergenic	0.342097	0.165146	0.314102	0.633147	0.267037
cg06277657	0.593318	8.8182e-06	0.0251474	chr7	Island	DGKI	TSS1500	0.566662	0.193232	0.592704	0.813222	0.248014
cg08355739	-0.593155	8.88106e-06	0.0252041	chr6	OpenSea	ATXN1	5'UTR	0.449219	0.190986	0.399769	0.792229	0.249979
cg15006828	-0.593101	8.90211e-06	0.0252041	chr20	OpenSea		Intergenic	0.282067	0.153338	0.247986	0.587379	0.225146
cg02251743	-0.59283	9.00803e-06	0.0252351	chr2	OpenSea	CALCRL	5'UTR	0.404552	0.190209	0.368531	0.811306	0.296597
cg01709798	0.592776	9.02935e-06	0.0252351	chr5	OpenSea	ZNF131	Body	0.756902	0.0708305	0.77082	0.340305	0.0781203
cg00234645	0.592667	9.07214e-06	0.0252351	chr3	OpenSea	PYDC2;LINCR-0002	TSS1500	0.641491	0.1028	0.645824	0.437074	0.130964
cg23896164	0.592558	9.11512e-06	0.0252351	chr21	Island	SIM2	3'UTR	0.574846	0.161808	0.586636	0.66568	0.215353
cg07072293	0.592504	9.13667e-06	0.0252351	chr5	OpenSea	MIR4636;SEMA5A	TSS1500	0.88102	0.0380795	0.887932	0.227979	0.0346702
cg09530108	-0.592504	9.13667e-06	0.0252351	chr2	S_Shore	CRIM1	Body	0.454354	0.181165	0.437946	0.753281	0.230482
cg23735693	0.59245	9.15828e-06	0.0252351	chr15	N_Shore		Intergenic	0.879128	0.0472064	0.890132	0.250567	0.0279133
cg08707949	-0.592396	9.17993e-06	0.0252351	chr1	OpenSea		Intergenic	0.341453	0.178127	0.301578	0.745423	0.269985
cg17090968	0.592341	9.20163e-06	0.0252351	chr12	S_Shore	SLC38A1	TSS1500	0.702529	0.235789	0.788195	0.91022	0.187373
cg15171452	0.591961	9.35485e-06	0.0255407	chr5	N_Shore	SLC12A7	Body	0.815558	0.0426349	0.825007	0.190687	0.0450264
cg02297173	0.59169	9.46573e-06	0.0255407	chr5	N_Shore	PCDHGA8;PCDHGA1;PCDHGA2;PCDHGA3;PCDHGB1;PCDHGA4;PCDHGB2;PCDHGA5;PCDHGB3;PCDHGA6;PCDHGA7;PCDHGB4	5'UTR	0.700554	0.154643	0.757866	0.704783	0.16316
cg13007187	-0.59169	9.46573e-06	0.0255407	chr11	OpenSea		Intergenic	0.267019	0.0926627	0.261309	0.420391	0.107478
cg21377553	0.591581	9.51043e-06	0.0255407	chr9	S_Shelf	LCN6;LOC100128593	TSS1500	0.746081	0.0927382	0.763564	0.394834	0.123101
cg23446129	0.591527	9.53284e-06	0.0255407	chr12	OpenSea	FGD6	Body	0.890565	0.0212803	0.893261	0.097846	0.0254768
cg17311927	-0.591527	9.53284e-06	0.0255407	chr17	N_Shore	NF1	TSS1500	0.0388109	0.0110228	0.0365764	0.0647937	0.00907256
cg21213806	0.591364	9.60039e-06	0.0255407	chr3	S_Shelf	PLS1	5'UTR	0.913537	0.0111708	0.913255	0.0590192	0.0122912
cg00949442	0.591093	9.71396e-06	0.0255407	chr16	Island	ABCA17P;ABCA3	Body	0.383305	0.288861	0.393782	0.90169	0.535017
cg18502142	0.591093	9.71396e-06	0.0255407	chr7	OpenSea	DLX6AS	Body	0.46009	0.305985	0.387416	0.887409	0.592807
cg06491240	-0.590984	9.75973e-06	0.0255407	chr7	OpenSea	PAX4	TSS1500	0.731153	0.210844	0.832801	0.868908	0.272713
cg14322760	-0.590984	9.75973e-06	0.0255407	chr3	S_Shore	SMC4	ExonBnd	0.412514	0.311795	0.305832	0.854371	0.635294
cg18500322	-0.590984	9.75973e-06	0.0255407	chr6	OpenSea		Intergenic	0.464392	0.187338	0.483626	0.804574	0.239363
cg09900242	0.590767	9.85187e-06	0.0255407	chr16	Island		Intergenic	0.372883	0.161364	0.402888	0.652068	0.208307
cg00487848	0.590659	9.89825e-06	0.0255407	chr12	Island	SFRS8	Body	0.965189	0.020799	0.968822	0.142872	0.0105252
cg07091078	-0.590659	9.89825e-06	0.0255407	chr5	OpenSea		Intergenic	0.630227	0.15432	0.655312	0.559274	0.260234
cg04991470	-0.590604	9.92151e-06	0.0255407	chr3	OpenSea	USP13	Body	0.393915	0.150815	0.383328	0.583983	0.224022
cg14688317	0.590496	9.96818e-06	0.0255407	chr5	OpenSea		Intergenic	0.886378	0.0530313	0.902201	0.272836	0.038421
cg27214214	0.590387	1.00151e-05	0.0255407	chr10	Island	NFKB2	5'UTR	0.0394844	0.00661833	0.0386681	0.0290627	0.00755839
cg04706276	-0.590387	1.00151e-05	0.0255407	chr1	S_Shore	EXO1	5'UTR	0.0272536	0.00774182	0.0257781	0.0326324	0.00817682
cg08695784	-0.590333	1.00386e-05	0.0255407	chr7	OpenSea	IMMP2L	Body	0.294752	0.084762	0.275054	0.37577	0.0982338
cg20129909	-0.590224	1.00858e-05	0.0255407	chr6	OpenSea		Intergenic	0.361783	0.15859	0.324715	0.594852	0.25062
cg13944632	-0.590062	1.01569e-05	0.0255407	chr9	N_Shelf	VAV2	Body	0.383492	0.150348	0.374741	0.750871	0.151708
cg26930269	-0.590062	1.01569e-05	0.0255407	chr13	OpenSea		Intergenic	0.128237	0.0570667	0.119818	0.23504	0.0858507
cg02926165	0.589899	1.02285e-05	0.0255407	chr5	Island	IRX1	TSS1500	0.395256	0.196105	0.424249	0.73176	0.270519
cg16992985	-0.589844	1.02525e-05	0.0255407	chr1	OpenSea		Intergenic	0.424181	0.174686	0.389951	0.7731	0.165953
cg09453569	-0.589736	1.03006e-05	0.0255407	chr2	OpenSea		Intergenic	0.151786	0.117751	0.122448	0.509538	0.170198
cg20799255	0.589682	1.03247e-05	0.0255407	chr5	OpenSea	NSD1	Body	0.845417	0.0322391	0.851404	0.189277	0.0300389
cg01426968	-0.589627	1.03489e-05	0.0255407	chr16	OpenSea	C16orf45	Body	0.435891	0.205901	0.392902	0.739206	0.30162
cg02097033	0.589573	1.03732e-05	0.0255407	chr5	OpenSea	NIPBL	Body	0.884289	0.0270565	0.888908	0.124446	0.0355886
cg05379634	0.589519	1.03975e-05	0.0255407	chr19	Island	KLF16	Body	0.633421	0.145532	0.651448	0.759554	0.134303
cg13706029	0.58941	1.04462e-05	0.0255407	chr11	OpenSea	KDM2A	Body	0.916745	0.0272472	0.922014	0.189018	0.01252
cg06674527	0.589356	1.04706e-05	0.0255407	chr15	Island	LOC390594	1stExon	0.941853	0.0820248	0.97189	0.346803	0.0212185
cg02964356	0.589302	1.04951e-05	0.0255407	chr12	OpenSea	SPATS2	Body	0.850114	0.0442415	0.854215	0.264198	0.0401056
cg04751276	0.589302	1.04951e-05	0.0255407	chr15	Island		Intergenic	0.566189	0.187887	0.587674	0.721139	0.232469
cg15709065	-0.589139	1.0569e-05	0.0255407	chr3	N_Shore	AMOTL2	5'UTR	0.294107	0.160757	0.246246	0.65681	0.258444
cg03050708	0.589139	1.0569e-05	0.0255407	chr10	S_Shore	MMS19;UBTD1	TSS1500	0.0339059	0.050837	0.0212446	0.328421	0.00952143
cg19432243	0.58903	1.06184e-05	0.0255407	chr5	OpenSea	NR3C1	Body	0.664598	0.103884	0.692788	0.522416	0.0792856
cg06011744	0.588922	1.06681e-05	0.0255407	chr6	OpenSea		Intergenic	0.745376	0.127821	0.780638	0.650382	0.12021
cg04268254	0.588867	1.06931e-05	0.0255407	chr5	S_Shore		Intergenic	0.625307	0.130254	0.632208	0.533655	0.180043
cg08443396	-0.588759	1.07431e-05	0.0255407	chr3	N_Shore	TSC22D2	TSS1500	0.0666852	0.0298927	0.0635762	0.183676	0.0179051
cg24504289	-0.588705	1.07682e-05	0.0255407	chr6	N_Shelf	TNXB	Body	0.378201	0.183127	0.344489	0.758173	0.2464
cg18555440	0.58865	1.07933e-05	0.0255407	chr11	Island	MYOD1	1stExon	0.253658	0.147925	0.206444	0.534749	0.23845
cg25332391	0.588596	1.08185e-05	0.0255407	chr5	OpenSea	DROSHA	Body	0.90796	0.0132796	0.907062	0.0603905	0.015047
cg19781863	0.588488	1.0869e-05	0.0255407	chr12	OpenSea	MON2	Body	0.903724	0.0212552	0.907386	0.103357	0.0200882
cg08830379	0.588379	1.09198e-05	0.0255407	chr12	N_Shore	MYF5	TSS1500	0.910915	0.0376437	0.921661	0.19061	0.0217935
cg00321478	-0.58827	1.09708e-05	0.0255407	chr1	OpenSea	CRB1	Body	0.907464	0.0496542	0.922513	0.227463	0.0343067
cg07347148	0.588216	1.09964e-05	0.0255407	chr1	N_Shelf	ADCY10	Body	0.901496	0.0166086	0.905775	0.0683	0.0240025
cg06002804	0.588162	1.1022e-05	0.0255407	chr7	OpenSea	NRCAM	5'UTR	0.913491	0.0250011	0.917888	0.108763	0.0297939
cg21154452	0.588053	1.10734e-05	0.0255407	chr1	OpenSea	RHOU	3'UTR	0.880756	0.0249492	0.880724	0.107871	0.0324993
cg08961760	0.587945	1.11251e-05	0.0255407	chr5	OpenSea		Intergenic	0.807257	0.0506295	0.815857	0.224783	0.0671929
cg19115692	0.58789	1.1151e-05	0.0255407	chr20	S_Shelf		Intergenic	0.866169	0.0348639	0.870992	0.168671	0.0391901
cg00321108	0.587782	1.1203e-05	0.0255407	chr3	OpenSea	ATP2C1	Body	0.863612	0.0278293	0.868216	0.119881	0.0271644
cg02402024	0.587782	1.1203e-05	0.0255407	chr19	Island		Intergenic	0.54372	0.135628	0.564566	0.588653	0.199386
cg09784307	0.587782	1.1203e-05	0.0255407	chr15	Island	RPP25	1stExon	0.48209	0.224202	0.508164	0.829245	0.342577
cg06127801	0.587673	1.12552e-05	0.0255407	chr2	OpenSea		Intergenic	0.863962	0.0625318	0.881074	0.340855	0.0524911
cg18644480	0.587619	1.12814e-05	0.0255407	chr5	OpenSea	RICTOR	Body	0.839277	0.0399971	0.852553	0.206092	0.0469486
cg12075145	-0.587619	1.12814e-05	0.0255407	chr12	OpenSea		Intergenic	0.434357	0.179977	0.424706	0.689703	0.277889
cg20032271	-0.587619	1.12814e-05	0.0255407	chr5	OpenSea		Intergenic	0.610365	0.237296	0.594269	0.785225	0.456385
cg25010146	-0.587619	1.12814e-05	0.0255407	chr5	Island	GHR	5'UTR	0.0349117	0.00558203	0.0343621	0.0259745	0.00682491
cg08454546	0.587565	1.13076e-05	0.0255407	chr15	S_Shore	FAM81A	5'UTR	0.922802	0.0385326	0.930474	0.259361	0.0156274
cg25619549	0.587456	1.13603e-05	0.0255407	chr12	N_Shelf	SPATS2	5'UTR	0.92889	0.00859658	0.929639	0.0375641	0.00872149
cg15989617	0.587402	1.13867e-05	0.0255407	chr14	OpenSea		Intergenic	0.679004	0.126676	0.708184	0.518122	0.167691
cg01879726	-0.587402	1.13867e-05	0.0255407	chr16	OpenSea		Intergenic	0.153613	0.139278	0.0951443	0.526593	0.0732974
cg16431266	0.587348	1.14132e-05	0.0255407	chr2	N_Shelf	ZRANB3	5'UTR	0.922061	0.0122701	0.923768	0.0548001	0.0105168
cg11143674	0.587293	1.14397e-05	0.0255407	chr15	OpenSea		Intergenic	0.707536	0.161009	0.747724	0.783717	0.175061
cg05994140	-0.587239	1.14663e-05	0.0255407	chr2	OpenSea		Intergenic	0.18959	0.113313	0.145333	0.495523	0.132288
cg03900565	-0.587185	1.14929e-05	0.0255407	chr1	OpenSea	PPFIA4	Body	0.479907	0.201277	0.507487	0.750122	0.322586
cg26029786	0.587131	1.15196e-05	0.0255407	chr10	Island	REEP3	TSS200	0.0389086	0.0139775	0.0392219	0.0629527	0.0172529
cg15302968	0.586968	1.16001e-05	0.0256468	chr17	OpenSea	ABCA5	TSS1500	0.919585	0.0150091	0.919799	0.0779756	0.0179199
cg24803138	0.586642	1.17625e-05	0.0259054	chr11	OpenSea	PC	Body	0.382163	0.137005	0.363135	0.578979	0.169153
cg17062047	0.586534	1.18171e-05	0.0259054	chr5	N_Shore	SPEF2	TSS1500	0.912796	0.0144326	0.914312	0.0597111	0.0217455
cg27224435	0.586371	1.18995e-05	0.0259054	chr8	OpenSea		Intergenic	0.494954	0.143877	0.514502	0.641442	0.183418
cg08793658	0.586316	1.1927e-05	0.0259054	chr5	OpenSea		Intergenic	0.890874	0.0192402	0.890791	0.105504	0.0228464
cg09120860	0.586316	1.1927e-05	0.0259054	chr17	OpenSea		Intergenic	0.913377	0.048455	0.924056	0.260276	0.0147934
cg10746396	0.586262	1.19547e-05	0.0259054	chr15	OpenSea	PCSK6	Body	0.405186	0.230204	0.423113	0.750077	0.406903
cg25303509	0.586262	1.19547e-05	0.0259054	chr12	OpenSea	TCTN2	ExonBnd	0.882347	0.0257809	0.886475	0.15413	0.0229304
cg08431536	0.586099	1.20379e-05	0.0259054	chr2	Island	PAX3;CCDC140	Body	0.273075	0.212621	0.224491	0.68868	0.389025
cg12736882	-0.586099	1.20379e-05	0.0259054	chr12	OpenSea	LOC100507065	Body	0.226189	0.113443	0.20087	0.511807	0.104763
cg18261886	-0.585936	1.21217e-05	0.0259054	chr17	OpenSea		Intergenic	0.658647	0.195853	0.676885	0.7084	0.276716
cg26219092	-0.585882	1.21497e-05	0.0259054	chr8	OpenSea		Intergenic	0.10406	0.0462547	0.100149	0.249079	0.0525869
cg01619156	0.585828	1.21778e-05	0.0259054	chr12	OpenSea		Intergenic	0.840101	0.0388262	0.846274	0.176276	0.0482708
cg02243386	-0.585828	1.21778e-05	0.0259054	chr3	OpenSea	XIRP1	TSS1500	0.572111	0.172675	0.593937	0.604313	0.259664
cg07925274	0.585828	1.21778e-05	0.0259054	chr3	OpenSea	LPP	Body	0.644801	0.144467	0.689113	0.538988	0.190864
cg04038724	0.585665	1.22625e-05	0.0259858	chr7	OpenSea	SRI	3'UTR	0.843463	0.0832554	0.870592	0.366978	0.0557149
cg19559641	-0.585556	1.23192e-05	0.0259858	chr5	OpenSea	HTR4	Body	0.214306	0.141194	0.15867	0.573551	0.15521
cg21701806	0.585556	1.23192e-05	0.0259858	chr3	OpenSea	ECT2	Body	0.852378	0.0294972	0.854651	0.143823	0.0291114
cg16966315	0.585502	1.23477e-05	0.0259858	chr7	Island		Intergenic	0.176331	0.207612	0.0655328	0.781608	0.230818
cg02164556	-0.585285	1.24621e-05	0.0261568	chr1	OpenSea		Intergenic	0.669367	0.177634	0.655884	0.668581	0.310886
cg18657579	0.585122	1.25486e-05	0.0262682	chr12	OpenSea	ZDHHC17	Body	0.799004	0.0774374	0.817762	0.494815	0.0567606
cg08327548	-0.585014	1.26066e-05	0.0262928	chr12	OpenSea	ANO4	TSS1500	0.261481	0.19144	0.17663	0.648665	0.267677
cg25895948	0.584959	1.26357e-05	0.0262928	chr15	S_Shore	ALPK3	1stExon	0.637825	0.225257	0.681132	0.910098	0.145491
cg20588859	0.584905	1.26648e-05	0.0262928	chr11	Island	LTBP3	Body	0.70042	0.136045	0.741031	0.540504	0.226033
cg16704868	-0.584851	1.2694e-05	0.0262928	chr3	OpenSea	SLC7A14	Body	0.192409	0.0785658	0.184314	0.37334	0.0906467
cg15520845	0.584742	1.27526e-05	0.0263089	chr1	OpenSea	NUCKS1	Body	0.898417	0.0232765	0.901137	0.139084	0.0268937
cg16986485	-0.584525	1.28705e-05	0.0263089	chr2	OpenSea	INPP4A	5'UTR	0.681931	0.153859	0.708132	0.656171	0.177484
cg26059981	-0.584471	1.29001e-05	0.0263089	chr16	OpenSea		Intergenic	0.30114	0.117697	0.300476	0.522943	0.137479
cg13195262	-0.584417	1.29298e-05	0.0263089	chr15	N_Shelf		Intergenic	0.666779	0.101286	0.680124	0.407899	0.131614
cg24588339	0.584362	1.29596e-05	0.0263089	chr5	N_Shore		Intergenic	0.561582	0.148744	0.582237	0.596602	0.174369
cg09209794	-0.5842	1.30493e-05	0.0263089	chr1	OpenSea	TMEM63A	Body	0.635602	0.149009	0.643045	0.581401	0.241927
cg13337721	0.5842	1.30493e-05	0.0263089	chr13	OpenSea		Intergenic	0.751779	0.147133	0.802527	0.748444	0.182813
cg13671328	0.584145	1.30793e-05	0.0263089	chr12	OpenSea	ACACB	Body	0.839861	0.0301694	0.843784	0.137369	0.0386144
cg09082120	0.584091	1.31093e-05	0.0263089	chr5	OpenSea		Intergenic	0.899819	0.0568832	0.917481	0.330129	0.0222665
cg17830810	0.584091	1.31093e-05	0.0263089	chr5	OpenSea		Intergenic	0.88973	0.0227432	0.894112	0.100654	0.0277376
cg19624542	-0.584091	1.31093e-05	0.0263089	chr3	S_Shore	PTPLB	TSS1500	0.034115	0.00560421	0.0337913	0.0310282	0.00611086
cg04067772	0.584037	1.31395e-05	0.0263089	chr10	OpenSea	KCNMA1	Body	0.933485	0.0126956	0.935744	0.0619958	0.0149138
cg14962945	-0.584037	1.31395e-05	0.0263089	chr1	OpenSea	KIF14	Body	0.148368	0.0409779	0.143188	0.163351	0.0595258
cg04911177	0.583982	1.31697e-05	0.0263089	chr20	OpenSea	MACROD2	Body	0.711282	0.132311	0.747124	0.588118	0.113964
cg24828042	0.58382	1.32607e-05	0.0264055	chr2	N_Shelf	LINC01090	TSS1500	0.850158	0.048187	0.861882	0.281413	0.0452427
cg14004616	0.583765	1.32912e-05	0.0264055	chr1	N_Shore	PPP1R12B	TSS1500	0.880308	0.033268	0.890395	0.154947	0.0319752
cg05722931	-0.583657	1.33523e-05	0.0264055	chr5	N_Shore		Intergenic	0.222578	0.121927	0.191243	0.506524	0.175435
cg26418900	0.583657	1.33523e-05	0.0264055	chr7	Island	NPY	5'UTR	0.389345	0.225673	0.396062	0.872898	0.318635
cg11217744	0.583548	1.34137e-05	0.0264604	chr14	OpenSea		Intergenic	0.754447	0.167249	0.826565	0.628501	0.217308
cg16254302	0.583168	1.36305e-05	0.0265767	chr12	OpenSea	KNTC1	Body	0.919622	0.0126036	0.92142	0.0639915	0.0122638
cg19506628	-0.583168	1.36305e-05	0.0265767	chr5	OpenSea	CEP72	3'UTR	0.788113	0.0762879	0.794624	0.340768	0.0909976
cg26954751	-0.582951	1.37559e-05	0.0265767	chr6	OpenSea	PDSS2	Body	0.495327	0.173765	0.516881	0.659233	0.232586
cg03634227	0.582788	1.38506e-05	0.0265767	chr5	OpenSea	WDR70	Body	0.854426	0.0433415	0.864306	0.187419	0.0457864
cg25408086	-0.58268	1.39141e-05	0.0265767	chr12	N_Shore	CCNT1	Body	0.0740469	0.0479714	0.0599079	0.277721	0.038266
cg15630287	0.582571	1.39779e-05	0.0265767	chr12	OpenSea	SYCP3	Body	0.875439	0.0326817	0.88344	0.156959	0.031344
cg22125814	0.582517	1.40099e-05	0.0265767	chr12	OpenSea		Intergenic	0.863787	0.0414547	0.870656	0.261186	0.0283663
cg04885562	0.582463	1.40419e-05	0.0265767	chr1	OpenSea	CNST	Body	0.904079	0.0157916	0.904087	0.077765	0.0158055
cg15628473	0.582463	1.40419e-05	0.0265767	chr2	OpenSea	DIRC1	TSS1500	0.888375	0.0265465	0.893681	0.130343	0.0284494
cg19902246	0.582408	1.4074e-05	0.0265767	chr5	OpenSea	ADCY2	Body	0.882557	0.019265	0.882587	0.0852226	0.0261573
cg25537669	0.5823	1.41384e-05	0.0265767	chr19	Island	NPHS1	Body	0.302303	0.156412	0.300361	0.568948	0.248285
cg14603657	0.582246	1.41708e-05	0.0265767	chr20	Island	HSPA12B	Body	0.620393	0.131623	0.632585	0.523074	0.201578
cg20844771	-0.582137	1.42356e-05	0.0265767	chr4	N_Shore	CCNA2	Body	0.0777405	0.0711873	0.0539614	0.298622	0.0531258
cg05919793	-0.582083	1.42681e-05	0.0265767	chr5	OpenSea	GALNT10	Body	0.21614	0.105414	0.200974	0.515368	0.139128
cg25022682	0.582028	1.43007e-05	0.0265767	chr22	N_Shore	SEZ6L	TSS1500	0.717844	0.0894927	0.725929	0.506249	0.0980738
cg20451050	-0.582028	1.43007e-05	0.0265767	chr12	OpenSea		Intergenic	0.326118	0.170457	0.254031	0.640883	0.250578
cg16684290	0.58192	1.43661e-05	0.0265767	chr10	OpenSea	KCNMA1-AS1;KCNMA1	Body	0.854508	0.0537659	0.854829	0.256187	0.0560666
cg21646392	-0.581866	1.43989e-05	0.0265767	chr3	OpenSea		Intergenic	0.430609	0.178771	0.411054	0.689962	0.279975
cg20805155	0.581866	1.43989e-05	0.0265767	chr17	Island	TBX2	Body	0.603302	0.162561	0.653381	0.631538	0.206509
cg01193320	-0.581703	1.44977e-05	0.0265767	chr16	OpenSea	FTO	Body	0.26552	0.102638	0.269353	0.416516	0.16091
cg04531728	-0.581703	1.44977e-05	0.0265767	chr8	OpenSea	FAM135B	5'UTR	0.37919	0.157641	0.367881	0.602318	0.245636
cg12510568	0.581703	1.44977e-05	0.0265767	chr6	N_Shore		Intergenic	0.818558	0.0907304	0.857094	0.350282	0.114612
cg03501807	0.581648	1.45308e-05	0.0265767	chr20	N_Shore	MACROD2;SEL1L2	TSS1500	0.903427	0.0180832	0.90522	0.100144	0.0211479
cg05025727	0.581648	1.45308e-05	0.0265767	chr5	OpenSea		Intergenic	0.51807	0.157933	0.549104	0.629496	0.261638
cg20643029	0.581648	1.45308e-05	0.0265767	chr21	OpenSea	CLDN14	TSS200	0.631257	0.191325	0.652964	0.754375	0.253436
cg04942251	0.581594	1.45639e-05	0.0265767	chr11	S_Shore		Intergenic	0.835649	0.121625	0.872892	0.800165	0.115518
cg10820203	0.581594	1.45639e-05	0.0265767	chr1	OpenSea	HSPG2	Body	0.798949	0.0975475	0.823954	0.536702	0.0607891
cg00386999	-0.58154	1.45971e-05	0.0265767	chr1	OpenSea	RYR2	Body	0.238202	0.132957	0.205381	0.599997	0.154919
cg14205791	-0.58154	1.45971e-05	0.0265767	chr12	S_Shore	FAM101A	3'UTR	0.496733	0.134278	0.486925	0.542649	0.186401
cg17212019	-0.58154	1.45971e-05	0.0265767	chr8	OpenSea		Intergenic	0.405332	0.168144	0.415147	0.779667	0.195782
cg06796028	0.581431	1.46637e-05	0.0265767	chr5	OpenSea	OXCT1	Body	0.774539	0.066351	0.793361	0.308629	0.0835713
cg23089491	0.581377	1.46972e-05	0.0265767	chr15	OpenSea	ZNF280D	Body	0.673081	0.125672	0.700747	0.528733	0.167817
cg02246055	-0.581377	1.46972e-05	0.0265767	chr16	Island	ZFHX3	Body	0.0896501	0.039353	0.0815641	0.174019	0.0564483
cg09730801	0.581323	1.47306e-05	0.0265767	chr17	N_Shore	DLX4	Body	0.785627	0.131687	0.820531	0.523003	0.104834
cg05043908	0.581268	1.47642e-05	0.0265767	chr13	Island	CDX2	TSS200	0.125783	0.152461	0.0420623	0.529111	0.12078
cg16087382	0.581214	1.47978e-05	0.0265767	chr5	OpenSea	NSUN2	Body	0.899331	0.0174562	0.902262	0.0829469	0.0160286
cg24768165	0.581214	1.47978e-05	0.0265767	chr5	OpenSea		Intergenic	0.879838	0.0306779	0.884979	0.179632	0.0242782
cg20455874	0.58116	1.48315e-05	0.0265767	chr12	OpenSea	SENP1	Body	0.857886	0.0366976	0.864181	0.181726	0.0375854
cg27005421	0.58116	1.48315e-05	0.0265767	chr7	N_Shore	SLC26A5;LOC101927870	TSS1500	0.903531	0.0347985	0.914172	0.188219	0.0170304
cg04896437	-0.581051	1.48992e-05	0.0265767	chr1	OpenSea		Intergenic	0.329576	0.0951131	0.321953	0.408861	0.116136
cg12788108	0.581051	1.48992e-05	0.0265767	chr17	Island	C17orf64	TSS1500	0.661366	0.174039	0.703665	0.692599	0.212438
cg03128029	-0.580997	1.49331e-05	0.0265767	chr2	OpenSea	NOP58	Body	0.241531	0.158498	0.207343	0.622411	0.200627
cg21898787	0.580943	1.49671e-05	0.0265767	chr5	OpenSea		Intergenic	0.761911	0.0655826	0.77231	0.296543	0.0941006
cg08326300	0.580889	1.50011e-05	0.0265767	chr10	OpenSea		Intergenic	0.661841	0.147983	0.692146	0.604022	0.206843
cg13180787	0.580834	1.50352e-05	0.0265767	chr1	Island	GALE	TSS200	0.020872	0.00428325	0.0205068	0.0230365	0.00514317
cg02161292	0.58078	1.50694e-05	0.0265767	chr5	Island	PCDHGA4;PCDHGA12;PCDHGA11;PCDHGA9;PCDHGA1;PCDHGB1;PCDHGB6;PCDHGB3;PCDHGB7;PCDHGA6;PCDHGA8;PCDHGA10;PCDHGA5;PCDHGB4;PCDHGA3;PCDHGA2;PCDHGB2;PCDHGA7;PCDHGB5	Body	0.764593	0.130268	0.797535	0.49247	0.221069
cg09773756	0.58078	1.50694e-05	0.0265767	chr10	Island	MMS19;UBTD1	TSS1500	0.0500037	0.0169826	0.0455283	0.113335	0.0135795
cg03563169	0.580617	1.51725e-05	0.0265767	chr6	OpenSea	TBX18	3'UTR	0.793463	0.128762	0.830262	0.603267	0.109434
cg18856776	-0.580617	1.51725e-05	0.0265767	chr3	OpenSea		Intergenic	0.426072	0.21713	0.389129	0.818319	0.335356
cg19493077	-0.580563	1.5207e-05	0.0265767	chr5	OpenSea		Intergenic	0.0465417	0.0208917	0.0431418	0.0953209	0.0254404
cg02471917	0.580563	1.5207e-05	0.0265767	chr5	S_Shelf	SLU7	3'UTR	0.850545	0.0311197	0.854831	0.153033	0.0281263
cg14252956	0.580291	1.53805e-05	0.0265767	chr10	OpenSea	SLC29A3	Body	0.853313	0.0367162	0.85731	0.170077	0.0482086
cg05585585	0.580237	1.54154e-05	0.0265767	chr5	OpenSea	ADCY2	Body	0.857796	0.0290385	0.858334	0.113443	0.0371925
cg08529852	0.580237	1.54154e-05	0.0265767	chr9	N_Shore	EGFL7	5'UTR	0.634188	0.101771	0.63674	0.456479	0.128453
cg24938881	0.580183	1.54504e-05	0.0265767	chr2	Island		Intergenic	0.436852	0.133857	0.430509	0.539023	0.150893
cg25301163	0.580183	1.54504e-05	0.0265767	chr14	OpenSea		Intergenic	0.75912	0.172547	0.85245	0.663025	0.248837
cg25515684	-0.580129	1.54855e-05	0.0265767	chr20	OpenSea		Intergenic	0.595086	0.129278	0.593465	0.561127	0.162265
cg10795659	0.580074	1.55206e-05	0.0265767	chr5	Island	TMEM171	TSS1500	0.607913	0.180215	0.636926	0.792613	0.185144
cg02238624	-0.580074	1.55206e-05	0.0265767	chr11	N_Shore	PVRL1	3'UTR	0.623934	0.119672	0.640988	0.506645	0.161555
cg07833002	-0.579912	1.56265e-05	0.0265767	chr2	OpenSea	CRIM1	Body	0.354591	0.130153	0.34499	0.639029	0.172263
cg04148237	0.579803	1.56974e-05	0.0265767	chr22	OpenSea		Intergenic	0.87007	0.109893	0.902705	0.573842	0.040033
cg16343401	0.579803	1.56974e-05	0.0265767	chr17	Island	GFAP	Body	0.717434	0.144889	0.735558	0.766083	0.167108
cg17830209	0.579803	1.56974e-05	0.0265767	chr17	N_Shore	FLJ90757	Body	0.778725	0.0601645	0.789955	0.310762	0.0830757
cg02849913	0.579749	1.5733e-05	0.0265767	chr7	OpenSea	PDIA4	Body	0.936878	0.00822227	0.937777	0.0409342	0.00808654
cg17170133	0.579749	1.5733e-05	0.0265767	chr1	OpenSea	C1orf21	5'UTR	0.903713	0.0185839	0.908483	0.0907067	0.0231368
cg25202354	0.579749	1.5733e-05	0.0265767	chr22	Island	DERL3	TSS200	0.150781	0.223147	0.0398725	0.934072	0.168342
cg14174928	0.579694	1.57687e-05	0.0265767	chr1	OpenSea	KIF26B	Body	0.880863	0.0396846	0.894173	0.216024	0.0330691
cg17094249	-0.579694	1.57687e-05	0.0265767	chr1	OpenSea		Intergenic	0.554314	0.209715	0.589926	0.743389	0.315338
cg03645968	-0.57964	1.58044e-05	0.02658	chr17	N_Shore	ARHGAP23	Body	0.404014	0.208153	0.319047	0.71239	0.309038
cg26360595	0.579532	1.58761e-05	0.0266437	chr17	OpenSea	FBXO47	Body	0.875004	0.0285304	0.878395	0.137752	0.0303781
cg21378920	0.579477	1.59121e-05	0.0266472	chr3	N_Shelf	ZBTB11	Body	0.798678	0.0572239	0.805039	0.300538	0.0591569
cg21238000	0.579423	1.59481e-05	0.0266508	chr2	OpenSea		Intergenic	0.782242	0.0644003	0.784243	0.316144	0.0636343
cg13903924	0.57926	1.60567e-05	0.0267754	chr17	OpenSea	KRTAP1-4	TSS1500	0.835085	0.0444265	0.831114	0.187514	0.0661495
cg00052482	0.579097	1.61659e-05	0.0267873	chr1	OpenSea	PSMD4	TSS1500	0.897316	0.0449438	0.904551	0.220706	0.0472059
cg05867134	0.579097	1.61659e-05	0.0267873	chr16	Island	STX1B	Body	0.558606	0.13182	0.552148	0.537261	0.196568
cg24662214	0.579097	1.61659e-05	0.0267873	chr12	OpenSea	CEP83	Body	0.922499	0.014009	0.924768	0.0723059	0.0149215
cg23226103	0.579043	1.62024e-05	0.0267915	chr1	N_Shore	MAP3K6	Body	0.877966	0.0271709	0.881626	0.116141	0.0418923
cg08112929	0.57888	1.63126e-05	0.0268607	chr15	OpenSea	ADAMTS17	Body	0.839059	0.080675	0.852808	0.504759	0.0675573
cg18310794	-0.57888	1.63126e-05	0.0268607	chr17	OpenSea	NPEPPS	Body	0.46628	0.210128	0.446492	0.74083	0.350108
cg01273672	0.578826	1.63495e-05	0.0268652	chr2	OpenSea	PARD3B	Body	0.888756	0.0245457	0.891557	0.0983015	0.0242329
cg04548513	-0.578772	1.63864e-05	0.0268698	chr5	S_Shore		Intergenic	0.0442285	0.00927742	0.0426435	0.0437437	0.00851755
cg14231297	0.578663	1.64605e-05	0.0269353	chr19	Island	ZSCAN18	TSS200	0.245072	0.192344	0.131193	0.619183	0.312643
cg08970837	0.5785	1.65723e-05	0.0269642	chr3	OpenSea	ALG1L2	Body	0.751979	0.0490563	0.763632	0.195422	0.0533152
cg20666917	0.578446	1.66097e-05	0.0269642	chr2	Island	C2orf55	Body	0.563641	0.151405	0.577221	0.601952	0.188415
cg21972051	0.578446	1.66097e-05	0.0269642	chr12	OpenSea		Intergenic	0.898409	0.0266176	0.902876	0.141515	0.0221988
cg23181493	0.578392	1.66472e-05	0.0269642	chr5	OpenSea	OSMR	3'UTR	0.860882	0.0319289	0.864474	0.138082	0.034067
cg18391467	-0.578283	1.67224e-05	0.0269642	chr17	OpenSea		Intergenic	0.400537	0.163266	0.395401	0.606248	0.250576
cg02370770	0.578283	1.67224e-05	0.0269642	chr7	S_Shore	GLI3	5'UTR	0.665936	0.139065	0.701396	0.555504	0.195661
cg24982031	-0.578175	1.67979e-05	0.0269642	chr16	OpenSea	TANGO6	Body	0.708418	0.205439	0.804827	0.710239	0.292315
cg11260463	0.578175	1.67979e-05	0.0269642	chr12	OpenSea	MED13L	Body	0.918457	0.0367417	0.928447	0.217295	0.0137658
cg06234378	0.578066	1.68737e-05	0.0269642	chr17	N_Shore	CARD14	Body	0.644734	0.174144	0.658036	0.744894	0.213254
cg09544329	0.578066	1.68737e-05	0.0269642	chr5	OpenSea	EBF1	Body	0.835007	0.0508267	0.846011	0.230041	0.0445198
cg02287710	0.578012	1.69118e-05	0.0269642	chr14	Island	DIO3;MIR1247	TSS200	0.270233	0.192171	0.207105	0.680425	0.251122
cg11113835	0.578012	1.69118e-05	0.0269642	chr2	OpenSea	CDK15	Body	0.924114	0.0121606	0.924891	0.0617804	0.0130517
cg01527777	0.577958	1.69499e-05	0.0269642	chr11	S_Shore	PHOX2A	TSS1500	0.657014	0.0882089	0.677047	0.445085	0.108113
cg14200678	-0.577849	1.70263e-05	0.0269642	chr9	OpenSea	MEGF9	Body	0.664721	0.204133	0.677785	0.798697	0.285936
cg20829233	-0.577849	1.70263e-05	0.0269642	chr3	OpenSea		Intergenic	0.315155	0.160209	0.290921	0.633046	0.202576
cg26226931	0.577849	1.70263e-05	0.0269642	chr5	OpenSea		Intergenic	0.882355	0.0370774	0.891516	0.221059	0.0343105
cg00335802	-0.57774	1.71031e-05	0.0269662	chr18	OpenSea	FAM38B	Body	0.551458	0.205736	0.579499	0.710178	0.302838
cg13610014	0.577686	1.71416e-05	0.0269662	chr4	OpenSea		Intergenic	0.684092	0.121172	0.710894	0.50956	0.191087
cg18608864	0.577632	1.71802e-05	0.0269662	chr11	N_Shelf	APBB1	5'UTR	0.599385	0.104853	0.612727	0.420002	0.172975
cg19597891	-0.577578	1.72189e-05	0.0269662	chr21	OpenSea		Intergenic	0.371592	0.183017	0.356858	0.790593	0.279332
cg18633060	-0.577523	1.72576e-05	0.0269662	chr3	N_Shore	RPL24	ExonBnd	0.139148	0.0862848	0.116393	0.436538	0.0611136
cg09931783	0.577469	1.72965e-05	0.0269662	chr12	N_Shore	PITPNM2	3'UTR	0.564852	0.155048	0.625775	0.553266	0.252741
cg05899519	-0.57736	1.73744e-05	0.0269662	chr5	OpenSea		Intergenic	0.0697154	0.0311055	0.0599139	0.128109	0.0230419
cg08784511	-0.57736	1.73744e-05	0.0269662	chr1	OpenSea	GLMP	TSS200	0.0845947	0.0268925	0.0811051	0.138367	0.0244636
cg20772995	0.57736	1.73744e-05	0.0269662	chr12	S_Shore	SYCP3	TSS1500	0.919934	0.0143681	0.920993	0.0714363	0.0167906
cg16427676	-0.577306	1.74134e-05	0.0269662	chr5	N_Shore	NDUFS4	TSS1500	0.108548	0.0445027	0.0978083	0.181579	0.0511007
cg26958741	-0.577252	1.74526e-05	0.0269662	chr12	OpenSea	MYL2	TSS200	0.388112	0.152311	0.344964	0.727828	0.156727
cg19271162	0.577198	1.74918e-05	0.0269662	chr5	OpenSea	GZMA	TSS1500	0.772285	0.0970183	0.80046	0.465162	0.100621
cg23839479	0.577143	1.75311e-05	0.0269662	chr11	OpenSea		Intergenic	0.951829	0.0115193	0.952933	0.054951	0.014871
cg11693848	0.577089	1.75705e-05	0.0269662	chr13	Island	MYO16	Body	0.620184	0.181142	0.684859	0.643851	0.287853
cg00317892	0.577035	1.761e-05	0.0269662	chr1	OpenSea		Intergenic	0.84742	0.0519132	0.863394	0.247293	0.0513823
cg21522295	0.577035	1.761e-05	0.0269662	chr19	Island	SLC5A5	Body	0.235035	0.14515	0.1791	0.641581	0.19927
cg03934507	-0.577035	1.761e-05	0.0269662	chr7	OpenSea	LOC101927668	Body	0.672667	0.168075	0.692057	0.690259	0.271177
cg05824993	-0.576818	1.77687e-05	0.0270597	chr5	OpenSea	GPX8;CDC20B	TSS1500	0.040454	0.0156846	0.0377849	0.102068	0.0120358
cg26764579	0.576818	1.77687e-05	0.0270597	chr3	OpenSea	OSTN	Body	0.867631	0.0279979	0.868646	0.146344	0.0339349
cg06323110	-0.576763	1.78086e-05	0.0270597	chr4	N_Shore	PLRG1	Body	0.67575	0.202866	0.678145	0.703968	0.319742
cg16946840	0.576763	1.78086e-05	0.0270597	chr3	OpenSea	MED12L	Body	0.83918	0.0428352	0.847161	0.215065	0.0559357
cg14829089	0.576546	1.7969e-05	0.0271984	chr18	OpenSea		Intergenic	0.726832	0.160925	0.762779	0.642047	0.186144
cg09415764	-0.576546	1.7969e-05	0.0271984	chr7	OpenSea	ACTR3C	Body	0.4073	0.127444	0.388307	0.524973	0.209092
cg16510793	0.576383	1.80901e-05	0.0273038	chr9	Island		Intergenic	0.60943	0.184704	0.654221	0.816553	0.236973
cg16475306	0.576329	1.81307e-05	0.0273038	chr15	OpenSea		Intergenic	0.576395	0.120833	0.592695	0.494355	0.165811
cg12499542	-0.576275	1.81713e-05	0.0273038	chr12	OpenSea	SP1	3'UTR	0.33114	0.149877	0.31137	0.62418	0.208866
cg12313842	0.576221	1.82121e-05	0.0273038	chr5	OpenSea	COL23A1	Body	0.878522	0.0314758	0.885262	0.141967	0.0359917
cg26550787	-0.576221	1.82121e-05	0.0273038	chr3	OpenSea	HGD	Body	0.848143	0.0830273	0.8758	0.35466	0.0663861
cg21252483	0.576166	1.82529e-05	0.0273129	chr19	N_Shelf	TULP2	Body	0.714924	0.0874944	0.710939	0.344171	0.109163
cg06752392	0.576112	1.82937e-05	0.0273221	chr19	N_Shore	GPATCH1	3'UTR	0.871428	0.0172657	0.869404	0.0801618	0.0237887
cg01445100	0.575949	1.84169e-05	0.0273697	chr16	S_Shore	BANP	Body	0.793045	0.0512584	0.787224	0.23847	0.0714845
cg15039118	0.575949	1.84169e-05	0.0273697	chr5	OpenSea		Intergenic	0.854045	0.0455464	0.866672	0.192009	0.0574032
cg21817059	-0.575841	1.84994e-05	0.0273697	chr1	OpenSea		Intergenic	0.194563	0.0960132	0.170282	0.376419	0.156244
cg27606384	-0.575841	1.84994e-05	0.0273697	chr7	OpenSea	ST7	Body	0.575044	0.164077	0.583513	0.716341	0.203828
cg18609078	0.575841	1.84994e-05	0.0273697	chr4	S_Shore		Intergenic	0.41809	0.195276	0.416134	0.726159	0.320464
cg17910105	-0.575786	1.85408e-05	0.0273795	chr3	OpenSea		Intergenic	0.321303	0.185873	0.263766	0.841302	0.255037
cg03387930	0.575678	1.86239e-05	0.0273892	chr20	N_Shore	C20orf85	TSS200	0.60433	0.148709	0.628328	0.736932	0.217936
cg09091823	0.575678	1.86239e-05	0.0273892	chr20	OpenSea	ITCH	3'UTR	0.924003	0.0101989	0.923334	0.0496645	0.0128434
cg12882261	-0.575569	1.87073e-05	0.0273892	chr15	OpenSea	MYO5C	Body	0.787597	0.0946668	0.810274	0.344236	0.148365
cg05058846	0.575569	1.87073e-05	0.0273892	chr10	OpenSea	KCNMA1	Body	0.793331	0.117299	0.840434	0.550125	0.123238
cg07489153	0.575515	1.87491e-05	0.0273892	chr3	OpenSea	TRPC1	Body	0.858406	0.0521948	0.867944	0.255418	0.0570353
cg25749839	-0.575461	1.8791e-05	0.0273892	chr8	OpenSea		Intergenic	0.0619993	0.0363194	0.0480915	0.16872	0.0314944
cg14172620	0.575461	1.8791e-05	0.0273892	chr17	OpenSea	CDC27	3'UTR	0.754366	0.0659599	0.764604	0.320056	0.0810184
cg15880020	0.575406	1.8833e-05	0.0273996	chr15	N_Shelf		Intergenic	0.723428	0.096352	0.728814	0.623511	0.0811049
cg06280757	-0.575298	1.89172e-05	0.0274142	chr15	OpenSea	RORA-AS1;RORA	Body	0.306655	0.117716	0.278937	0.551756	0.135274
cg22324709	-0.575298	1.89172e-05	0.0274142	chr5	OpenSea	PDZD2	Body	0.056045	0.0687447	0.043329	0.489206	0.0183499
cg21008129	0.575244	1.89595e-05	0.0274142	chr15	OpenSea	HACD3	Body	0.854146	0.0563248	0.868934	0.289192	0.0522874
cg04765098	0.575081	1.90868e-05	0.0274142	chr4	Island		Intergenic	0.0811653	0.097068	0.0533047	0.576756	0.033826
cg10060711	0.575081	1.90868e-05	0.0274142	chr3	OpenSea	CP	TSS1500	0.839948	0.0479584	0.851203	0.281061	0.037771
cg21482039	0.575081	1.90868e-05	0.0274142	chr1	OpenSea		Intergenic	0.621195	0.140594	0.659704	0.581825	0.197493
cg25115993	0.575081	1.90868e-05	0.0274142	chr6	Island	ULBP1	Body	0.0669351	0.0851057	0.0289513	0.391154	0.0660917
cg15051989	0.574918	1.92148e-05	0.0274328	chr1	S_Shelf	MEGF6	Body	0.398166	0.189812	0.397113	0.688968	0.339696
cg22989419	-0.574809	1.93007e-05	0.0274328	chr20	OpenSea	PLCB4	Body	0.0877987	0.0702357	0.0614944	0.340654	0.0440892
cg09237771	0.574809	1.93007e-05	0.0274328	chr17	OpenSea	KLHL11	3'UTR	0.850668	0.022977	0.853198	0.0797036	0.033864
cg17280533	0.574809	1.93007e-05	0.0274328	chr1	OpenSea		Intergenic	0.895986	0.0364173	0.902155	0.230019	0.0320243
cg08683581	-0.574755	1.93437e-05	0.0274328	chr21	N_Shore	U2AF1	5'UTR	0.299776	0.144361	0.277459	0.770198	0.153481
cg11207405	0.574755	1.93437e-05	0.0274328	chr2	N_Shore	ATIC	TSS1500	0.85379	0.0397196	0.857551	0.215282	0.037029
cg25004840	-0.574755	1.93437e-05	0.0274328	chr2	OpenSea		Intergenic	0.213463	0.15137	0.181596	0.676257	0.182657
cg04251764	0.574592	1.94734e-05	0.0275414	chr2	OpenSea	ABI2	5'UTR	0.810714	0.0479573	0.818534	0.219308	0.0496724
cg06151723	-0.574538	1.95168e-05	0.0275414	chr12	OpenSea		Intergenic	0.609035	0.231952	0.629615	0.792257	0.376273
cg18720622	0.574484	1.95602e-05	0.0275414	chr5	S_Shore	SLC6A18	Body	0.864712	0.0702996	0.869962	0.415936	0.0665936
cg18925542	-0.574484	1.95602e-05	0.0275414	chr3	OpenSea		Intergenic	0.0634175	0.0222989	0.0580834	0.100694	0.0157996
cg08017139	-0.574429	1.96038e-05	0.0275534	chr6	OpenSea	CEP162	Body	0.535595	0.192737	0.535037	0.668123	0.307683
cg24984358	-0.574375	1.96475e-05	0.0275656	chr11	OpenSea	NTM	Body	0.441851	0.19737	0.442691	0.791085	0.283305
cg00841845	0.574212	1.9779e-05	0.0277007	chr3	OpenSea		Intergenic	0.777779	0.073881	0.801406	0.345201	0.108525
cg00377681	-0.574104	1.98671e-05	0.0277016	chr6	OpenSea		Intergenic	0.184807	0.072311	0.178487	0.358294	0.105593
cg11230866	-0.574049	1.99113e-05	0.0277016	chr6	OpenSea		Intergenic	0.534718	0.18024	0.554327	0.6355	0.312922
cg27281850	0.574049	1.99113e-05	0.0277016	chr14	OpenSea		Intergenic	0.751779	0.123037	0.799835	0.440261	0.217849
cg22847846	0.573995	1.99556e-05	0.0277016	chr10	Island	RET	Body	0.6563	0.111137	0.670687	0.494234	0.125902
cg03620392	-0.573995	1.99556e-05	0.0277016	chr5	N_Shore	DNAJC21	TSS1500	0.0658636	0.0346682	0.0631084	0.223495	0.0364342
cg20066549	-0.573941	2e-05	0.0277094	chr6	OpenSea	PDE7B	Body	0.472866	0.235318	0.501103	0.787948	0.391052
cg16012953	0.573887	2.00445e-05	0.0277094	chr5	OpenSea		Intergenic	0.911507	0.0118009	0.910308	0.0530488	0.0145556
cg05182302	0.573778	2.01337e-05	0.0277094	chr5	OpenSea	IL7R	Body	0.802406	0.075703	0.826106	0.321774	0.0882463
cg25120326	0.573778	2.01337e-05	0.0277094	chr3	S_Shore	FBLN2	5'UTR	0.712628	0.140739	0.72876	0.618021	0.202353
cg06310816	0.573724	2.01785e-05	0.0277094	chr7	Island	GLI3	5'UTR	0.446215	0.22751	0.554701	0.755274	0.364074
cg26203118	-0.573615	2.02682e-05	0.0277094	chr12	OpenSea	PDE3A	Body	0.257444	0.115637	0.236756	0.523473	0.126743
cg00594880	-0.573561	2.03133e-05	0.0277094	chr5	OpenSea	LOC285696	Body	0.787994	0.116376	0.813125	0.514719	0.165776
cg04875821	-0.573561	2.03133e-05	0.0277094	chr15	OpenSea		Intergenic	0.678867	0.162827	0.694395	0.592678	0.26233
cg12888360	0.573561	2.03133e-05	0.0277094	chr5	OpenSea	NR3C1	Body	0.482318	0.207066	0.483091	0.664711	0.37479
cg22849913	0.573561	2.03133e-05	0.0277094	chr1	N_Shore	CASZ1	Body	0.854209	0.0779928	0.876188	0.370898	0.0703208
cg12613889	-0.573452	2.04036e-05	0.0277161	chr5	OpenSea	WDR70	Body	0.538872	0.251393	0.505056	0.797429	0.488235
cg01559619	0.573398	2.04489e-05	0.0277161	chr1	OpenSea	POU2F1	Body	0.857782	0.0492579	0.868992	0.193301	0.0574717
cg06214983	0.573344	2.04943e-05	0.0277161	chr1	Island	MANEAL	TSS1500	0.0480395	0.00795551	0.0466273	0.035427	0.0106502
cg07098477	0.573344	2.04943e-05	0.0277161	chr1	OpenSea	RNASEL	Body	0.892937	0.0467582	0.906344	0.271705	0.0259951
cg19378312	0.573344	2.04943e-05	0.0277161	chr19	OpenSea		Intergenic	0.645664	0.119001	0.660101	0.499733	0.171637
cg24586958	0.57329	2.05398e-05	0.02773	chr3	OpenSea	GRAMD1C	Body	0.942761	0.00989448	0.944035	0.0559202	0.00899185
cg20428989	-0.573181	2.0631e-05	0.0278055	chr2	OpenSea		Intergenic	0.750187	0.149755	0.799112	0.58888	0.264037
cg17365308	-0.573072	2.07226e-05	0.0278292	chr12	OpenSea		Intergenic	0.58472	0.248647	0.603639	0.80551	0.415606
cg09884310	0.573018	2.07686e-05	0.0278292	chr6	S_Shore		Intergenic	0.854018	0.0659899	0.885013	0.2749	0.0923206
cg11463113	0.572964	2.08146e-05	0.0278292	chr2	S_Shore	CRYGD	TSS1500	0.715519	0.119012	0.745664	0.622053	0.147479
cg24382918	0.572964	2.08146e-05	0.0278292	chr3	OpenSea	ATP1B3	Body	0.932828	0.00900869	0.934612	0.0524183	0.00856781
cg05955535	0.57291	2.08608e-05	0.0278292	chr1	OpenSea		Intergenic	0.930451	0.0165328	0.932056	0.0995019	0.011316
cg15078681	0.57291	2.08608e-05	0.0278292	chr3	Island	AMIGO3;RNF123	1stExon	0.366903	0.230762	0.416782	0.889214	0.400337
cg02544160	0.572855	2.0907e-05	0.0278437	chr1	OpenSea	TPR;MIR548F1	Body	0.926141	0.0155944	0.929886	0.0733888	0.0193272
cg17342222	0.572747	2.09997e-05	0.0278516	chr5	OpenSea	DAB2	5'UTR	0.871508	0.0419079	0.886514	0.227242	0.0417353
cg08089486	-0.572692	2.10463e-05	0.0278516	chr13	OpenSea	SUCLA2	Body	0.810127	0.1448	0.871935	0.632738	0.115896
cg10201483	-0.572638	2.10929e-05	0.0278516	chr6	OpenSea	DST	TSS1500	0.0400038	0.0479244	0.0257599	0.271229	0.0135479
cg05992411	0.572584	2.11396e-05	0.0278516	chr5	OpenSea		Intergenic	0.64358	0.0836427	0.663035	0.428647	0.0931398
cg27042764	0.572584	2.11396e-05	0.0278516	chr12	OpenSea	CAPS2;GLIPR1L1	5'UTR	0.914262	0.0262687	0.921835	0.151115	0.0240217
cg01511534	-0.57253	2.11864e-05	0.0278516	chr16	Island	ZNF200	5'UTR	0.0668819	0.0410604	0.0562817	0.213508	0.0292232
cg21859762	0.572421	2.12803e-05	0.0278516	chr3	OpenSea	PIK3CB	TSS1500	0.761262	0.0826808	0.774142	0.458646	0.082169
cg13844526	-0.572367	2.13274e-05	0.0278516	chr4	OpenSea	LOC101928509	Body	0.402596	0.165574	0.355173	0.632296	0.242292
cg27304573	-0.572367	2.13274e-05	0.0278516	chr12	S_Shore	COQ5	TSS1500	0.0371408	0.011772	0.0354194	0.0742518	0.00866742
cg01030411	-0.572313	2.13745e-05	0.0278516	chr3	OpenSea	AADACP1;MIR548H2;AADACL2-AS1	TSS200	0.179796	0.0532483	0.176649	0.277797	0.0553593
cg06646682	0.572258	2.14218e-05	0.0278516	chr1	S_Shore	DVL1	Body	0.911439	0.050164	0.926831	0.230001	0.035796
cg07520649	0.572258	2.14218e-05	0.0278516	chr5	N_Shore	PCDHGA5;PCDHGA4;PCDHGA2;PCDHGB2;PCDHGA1;PCDHGB1;PCDHGA3	TSS1500	0.570794	0.253155	0.634088	0.79944	0.486556
cg16107816	0.572258	2.14218e-05	0.0278516	chr3	OpenSea	GFM1	Body	0.856918	0.0348104	0.858831	0.134228	0.0527654
cg05312671	0.572204	2.14692e-05	0.0278516	chr5	N_Shore	EBF1	Body	0.718921	0.188475	0.781549	0.669884	0.185812
cg19330536	0.57215	2.15167e-05	0.0278516	chr5	OpenSea	LARS	ExonBnd	0.859222	0.0324715	0.867832	0.141364	0.0360249
cg21587372	-0.572095	2.15642e-05	0.0278516	chr19	S_Shore	SNRNP70	5'UTR	0.127512	0.112667	0.0855688	0.44628	0.12635
cg25095249	-0.572095	2.15642e-05	0.0278516	chr4	OpenSea		Intergenic	0.197114	0.0786738	0.192454	0.413463	0.0905289
cg05352995	-0.572041	2.16119e-05	0.0278516	chr8	OpenSea	SPIDR	Body	0.794612	0.126659	0.830511	0.576279	0.165041
cg13919438	0.572041	2.16119e-05	0.0278516	chr20	Island	EMILIN3	TSS200	0.0389718	0.0632718	0.0251551	0.429632	0.0169781
cg21942721	-0.571933	2.17075e-05	0.0278516	chr7	Island	ASB4	Body	0.763208	0.162747	0.837324	0.603224	0.261976
cg22909583	0.571933	2.17075e-05	0.0278516	chr6	Island		Intergenic	0.360968	0.219842	0.362297	0.693875	0.370776
cg03763457	0.571824	2.18035e-05	0.0278516	chr1	OpenSea		Intergenic	0.876425	0.0290503	0.877532	0.125896	0.0395705
cg20464360	0.571824	2.18035e-05	0.0278516	chr17	Island	HSF5	Body	0.795521	0.09836	0.825671	0.588102	0.0655276
cg03900431	0.57177	2.18517e-05	0.0278516	chr1	OpenSea	RABGAP1L	Body	0.840985	0.0475615	0.846293	0.204543	0.0599465
cg01092005	0.571661	2.19483e-05	0.0278516	chr7	OpenSea	LFNG	Body	0.721975	0.0659866	0.729312	0.281224	0.0708196
cg22732253	0.571661	2.19483e-05	0.0278516	chr2	N_Shore	OTX1	Body	0.624466	0.125957	0.663277	0.669301	0.151599
cg11359984	0.571607	2.19967e-05	0.0278516	chr3	Island	MYLK	TSS1500	0.499072	0.206388	0.522447	0.7836	0.293511
cg15302296	0.571607	2.19967e-05	0.0278516	chr8	N_Shore	TNFRSF10C	TSS200	0.553749	0.105434	0.564941	0.521199	0.14908
cg21966541	0.571607	2.19967e-05	0.0278516	chr1	OpenSea	ATP6V1G3	TSS1500	0.846124	0.0547766	0.86097	0.295141	0.0487216
cg00035296	0.571553	2.20453e-05	0.0278516	chr3	OpenSea	ARGFX	5'UTR	0.65575	0.0800673	0.669711	0.369398	0.0985225
cg11400325	0.571553	2.20453e-05	0.0278516	chr1	OpenSea	ANKRD36BL1	Body	0.830346	0.0377305	0.826568	0.14726	0.0608592
cg07580620	-0.571553	2.20453e-05	0.0278516	chr8	OpenSea	PGCP	Body	0.568505	0.222441	0.535467	0.751533	0.331732
cg14997582	0.571444	2.21426e-05	0.0278851	chr2	OpenSea	OSGEPL1	3'UTR	0.805915	0.0336624	0.811299	0.169693	0.0381621
cg15318394	-0.571444	2.21426e-05	0.0278851	chr6	OpenSea	FAM65B	Body	0.252252	0.126208	0.223197	0.494468	0.180948
cg20148857	0.571336	2.22404e-05	0.0279189	chr2	S_Shore	COX5B	Body	0.920384	0.00973178	0.922892	0.0437006	0.0131814
cg27165765	-0.571336	2.22404e-05	0.0279189	chr10	OpenSea		Intergenic	0.50922	0.185953	0.47938	0.698577	0.282643
cg04212111	-0.571173	2.23878e-05	0.0279604	chr14	OpenSea	BDKRB1	TSS1500	0.236806	0.101407	0.239825	0.509632	0.151079
cg06940993	-0.571173	2.23878e-05	0.0279604	chr11	S_Shore	HARBI1;ATG13	TSS1500	0.37777	0.171515	0.358332	0.775116	0.223037
cg17161697	0.571173	2.23878e-05	0.0279604	chr1	OpenSea	ASH1L	Body	0.614304	0.119829	0.624576	0.482943	0.15625
cg06639820	-0.571118	2.24372e-05	0.0279604	chr3	OpenSea		Intergenic	0.236615	0.141302	0.206622	0.712951	0.154694
cg06259818	0.571064	2.24866e-05	0.0279604	chr2	S_Shelf	PER2	3'UTR	0.922756	0.00772176	0.924073	0.0312781	0.00807438
cg26970042	-0.571064	2.24866e-05	0.0279604	chr11	OpenSea	DIXDC1	Body	0.323272	0.155855	0.319757	0.825442	0.194143
cg03539051	-0.570901	2.26355e-05	0.0280744	chr19	OpenSea	NLRP13	Body	0.762985	0.142986	0.848322	0.428631	0.275504
cg18945842	0.570847	2.26853e-05	0.0280744	chr22	Island		Intergenic	0.382057	0.306828	0.393891	0.853415	0.654424
cg24641352	0.570847	2.26853e-05	0.0280744	chr8	N_Shore	ZFP41	TSS1500	0.58481	0.181538	0.599526	0.626064	0.298013
cg16475806	0.570793	2.27353e-05	0.0280921	chr5	OpenSea	C9	Body	0.702856	0.119952	0.734888	0.536994	0.128446
cg25699073	0.570738	2.27853e-05	0.0281098	chr6	OpenSea		Intergenic	0.905665	0.0604353	0.930976	0.246304	0.0181483
cg12127706	0.570576	2.29361e-05	0.0281233	chr11	OpenSea	CTTN	Body	0.739051	0.0992613	0.767374	0.45927	0.0787545
cg00886530	0.570521	2.29865e-05	0.0281233	chr17	S_Shelf	EFCAB13	5'UTR	0.874692	0.0260197	0.879011	0.127273	0.0240676
cg27344430	0.570521	2.29865e-05	0.0281233	chr5	OpenSea		Intergenic	0.953796	0.0281827	0.9589	0.196366	0.0115329
cg21479898	-0.570467	2.30371e-05	0.0281233	chr20	OpenSea		Intergenic	0.393876	0.176993	0.428186	0.799752	0.250756
cg27248887	-0.570413	2.30877e-05	0.0281233	chr2	S_Shore	EEF1B2;SNORD51;NDUFS1	Body	0.27574	0.104081	0.27514	0.435839	0.148269
cg07128624	-0.570359	2.31385e-05	0.0281233	chr12	N_Shore	PRDM4	Body	0.479031	0.218618	0.433411	0.782865	0.324699
cg26646290	-0.570359	2.31385e-05	0.0281233	chr12	Island	CCDC53	TSS200	0.0370104	0.0044036	0.0367808	0.0205201	0.00517587
cg07216656	0.570359	2.31385e-05	0.0281233	chr12	OpenSea	ERGIC2	Body	0.785919	0.0615511	0.80287	0.304203	0.0768208
cg15328505	-0.570304	2.31893e-05	0.0281233	chr5	OpenSea	ERCC8	Body	0.923108	0.012848	0.924057	0.0764577	0.0149711
cg02044689	0.570304	2.31893e-05	0.0281233	chr10	N_Shelf	NDST2	Body	0.849584	0.082757	0.87139	0.402073	0.0485044
cg17593958	0.570304	2.31893e-05	0.0281233	chr20	N_Shore	PRIC285	5'UTR	0.698504	0.0824328	0.706195	0.397145	0.0998633
cg21887904	0.569979	2.34966e-05	0.0284521	chr1	OpenSea	VHLL	TSS1500	0.917657	0.0292502	0.925296	0.203923	0.0153583
cg03539789	0.56987	2.35999e-05	0.0284895	chr2	N_Shore	CCDC140	5'UTR	0.645437	0.223039	0.719076	0.826449	0.297532
cg15113413	0.56987	2.35999e-05	0.0284895	chr5	OpenSea		Intergenic	0.921865	0.0157487	0.924571	0.0926578	0.0170315
cg25309888	0.569816	2.36517e-05	0.0285083	chr2	OpenSea		Intergenic	0.641228	0.189216	0.671702	0.647327	0.322466
cg01399598	0.569707	2.37555e-05	0.0285359	chr12	OpenSea	MGAT4C	5'UTR	0.838558	0.0464592	0.849077	0.180531	0.0462629
cg18555173	0.569653	2.38076e-05	0.0285359	chr16	OpenSea	FUK	Body	0.779307	0.0508617	0.78325	0.257683	0.053018
cg27589230	0.569653	2.38076e-05	0.0285359	chr18	OpenSea		Intergenic	0.564369	0.115041	0.576892	0.561908	0.149405
cg20588438	0.569544	2.39122e-05	0.0285359	chr12	OpenSea	KNTC1	Body	0.913912	0.0145158	0.915767	0.0669856	0.0155915
cg24198431	-0.569544	2.39122e-05	0.0285359	chr1	OpenSea	FCRL1	Body	0.648886	0.163601	0.674245	0.547471	0.293448
cg01526089	0.56949	2.39646e-05	0.0285359	chr17	OpenSea	P2RX1	1stExon	0.710878	0.0707133	0.717022	0.328786	0.0854659
cg25564059	0.56949	2.39646e-05	0.0285359	chr3	OpenSea	RASA2	Body	0.882736	0.0221553	0.888875	0.109687	0.0170163
cg17823601	-0.56949	2.39646e-05	0.0285359	chr2	OpenSea		Intergenic	0.699088	0.18506	0.682537	0.631549	0.325332
cg27629145	-0.569436	2.40171e-05	0.0285371	chr6	N_Shelf	ATF6B	Body	0.316145	0.179903	0.28845	0.661767	0.28265
cg02034951	-0.569327	2.41225e-05	0.0285371	chr2	OpenSea		Intergenic	0.741281	0.141447	0.770945	0.601435	0.165761
cg19396949	0.569273	2.41753e-05	0.0285371	chr15	OpenSea	CCPG1;DYX1C1-CCPG1	5'UTR	0.909631	0.0214649	0.912253	0.144501	0.0170875
cg26091981	0.569273	2.41753e-05	0.0285371	chr2	OpenSea	LCT	TSS200	0.892637	0.0316742	0.903159	0.193059	0.0159184
cg18536644	-0.569219	2.42282e-05	0.0285371	chr11	S_Shore	TSSC4	TSS1500	0.398455	0.153612	0.434465	0.638203	0.23866
cg15415743	-0.569164	2.42813e-05	0.0285371	chr12	S_Shore	C12orf10	Body	0.0613359	0.0117687	0.0613786	0.0574248	0.0144389
cg12959820	0.569056	2.43877e-05	0.0285371	chr5	S_Shore	NEURL1B	Body	0.81413	0.112818	0.836553	0.602848	0.119334
cg13911269	-0.569056	2.43877e-05	0.0285371	chr15	N_Shore	CASC4	TSS1500	0.0488812	0.0179813	0.045018	0.0843513	0.012733
cg23686872	-0.569056	2.43877e-05	0.0285371	chr20	OpenSea		Intergenic	0.489467	0.22751	0.473077	0.811081	0.364015
cg25026091	0.569002	2.44411e-05	0.0285371	chr12	OpenSea	TXNRD1	5'UTR	0.867594	0.0331056	0.871574	0.171497	0.0301991
cg00885512	-0.568893	2.45482e-05	0.0285371	chr3	OpenSea	ADAMTS9	Body	0.294869	0.13536	0.274238	0.586673	0.187534
cg12126790	-0.568893	2.45482e-05	0.0285371	chr1	OpenSea	DSTYK	3'UTR	0.240034	0.156427	0.191028	0.699142	0.1329
cg07544187	0.568839	2.46019e-05	0.0285371	chr19	Island	CILP2	Body	0.557227	0.153951	0.581917	0.695068	0.122673
cg00075507	0.568784	2.46557e-05	0.0285371	chr17	Island	SARM1	Body	0.738306	0.126119	0.756327	0.489211	0.192722
cg03566822	0.568784	2.46557e-05	0.0285371	chr10	Island	EGR2	5'UTR	0.253038	0.211697	0.200529	0.674968	0.375357
cg09042752	-0.568784	2.46557e-05	0.0285371	chr12	N_Shore	KIAA1033	TSS1500	0.0406237	0.0222629	0.0369411	0.155425	0.0089985
cg12461871	0.568784	2.46557e-05	0.0285371	chr3	OpenSea	C3orf79	TSS1500	0.860437	0.0331351	0.86457	0.16775	0.0392139
cg20922769	0.56873	2.47096e-05	0.0285371	chr12	OpenSea		Intergenic	0.909652	0.0140175	0.912502	0.0592477	0.0200726
cg25342423	-0.56873	2.47096e-05	0.0285371	chr6	OpenSea	ZDHHC14	Body	0.388201	0.153622	0.394315	0.655573	0.13462
cg25659357	0.568676	2.47636e-05	0.0285371	chr5	OpenSea	ZFR	Body	0.933542	0.0109678	0.934128	0.0522738	0.0120768
cg10660353	-0.568513	2.49263e-05	0.0285371	chr1	OpenSea	ARID4B	Body	0.322122	0.21124	0.236891	0.750737	0.3076
cg19215292	0.568513	2.49263e-05	0.0285371	chr12	OpenSea		Intergenic	0.876456	0.0295421	0.879841	0.180602	0.0238712
cg26372885	0.568513	2.49263e-05	0.0285371	chr5	OpenSea	CDH6	Body	0.849066	0.0582955	0.865753	0.336229	0.0592279
cg04922763	0.568459	2.49808e-05	0.0285371	chr1	OpenSea	LMOD1	Body	0.808918	0.0467698	0.813186	0.219771	0.0727488
cg07505744	0.568459	2.49808e-05	0.0285371	chr5	OpenSea	WDR70	Body	0.919914	0.0108857	0.920187	0.0569767	0.0117076
cg14120642	0.568459	2.49808e-05	0.0285371	chr5	OpenSea	BNIP1	Body	0.846446	0.0448739	0.856207	0.191007	0.0484319
cg03442375	-0.568459	2.49808e-05	0.0285371	chr5	OpenSea	LOC101929710	Body	0.58797	0.205099	0.631193	0.785063	0.311687
cg25095791	-0.568459	2.49808e-05	0.0285371	chr12	OpenSea	PPM1H	Body	0.34724	0.17648	0.312419	0.702659	0.256031
cg13598434	-0.56835	2.509e-05	0.0285587	chr17	N_Shore	HEXIM1	TSS200	0.132184	0.0274957	0.129583	0.135742	0.034597
cg10190497	0.568296	2.51448e-05	0.0285587	chr19	OpenSea	ZNF585A	TSS1500	0.921407	0.0232609	0.929033	0.118854	0.0147857
cg25447214	0.568296	2.51448e-05	0.0285587	chr5	S_Shelf	C5orf42	Body	0.92431	0.0128792	0.927969	0.0544524	0.017626
cg27474707	0.568296	2.51448e-05	0.0285587	chr5	N_Shore	PCDHA13;PCDHA1;PCDHA2;PCDHA3;PCDHA4;PCDHA5;PCDHA6;PCDHA7;PCDHA8;PCDHA9;PCDHA10;PCDHA11;PCDHA12	TSS1500	0.851045	0.0407308	0.85172	0.217282	0.0518378
cg09467501	0.568187	2.52547e-05	0.0285811	chr17	Island	PYY;NAGS	TSS1500	0.690676	0.0924309	0.705111	0.42658	0.116454
cg00746006	-0.568133	2.53098e-05	0.0285811	chr17	N_Shore	TOP2A	Body	0.259932	0.120317	0.233976	0.457684	0.155358
cg14250498	-0.568133	2.53098e-05	0.0285811	chr2	OpenSea		Intergenic	0.167642	0.10779	0.132673	0.48696	0.106839
cg19129981	0.568133	2.53098e-05	0.0285811	chr12	OpenSea	PPP1R12A	Body	0.840189	0.0424108	0.848503	0.21043	0.0460113
cg00606396	0.567916	2.55314e-05	0.0286098	chr5	OpenSea	CDH18	Body	0.858819	0.0798341	0.879233	0.523335	0.0487498
cg03490881	0.567916	2.55314e-05	0.0286098	chr7	OpenSea	GIMAP6	Body	0.624445	0.193304	0.624603	0.810561	0.247791
cg18884271	0.567916	2.55314e-05	0.0286098	chr12	OpenSea	LEMD3	3'UTR	0.868585	0.0460445	0.877972	0.251762	0.0310777
cg27280037	-0.567916	2.55314e-05	0.0286098	chr3	OpenSea		Intergenic	0.279587	0.140428	0.239922	0.677931	0.148517
cg08712827	0.567807	2.56428e-05	0.0286098	chr12	OpenSea	CDK17	Body	0.729008	0.0923689	0.738128	0.511779	0.095432
cg10096346	-0.567807	2.56428e-05	0.0286098	chr7	OpenSea	CNPY1	5'UTR	0.578361	0.207803	0.627562	0.734276	0.300001
cg03792561	0.567753	2.56987e-05	0.0286098	chr16	OpenSea	NPRL3	Body	0.794597	0.0824193	0.810547	0.386601	0.0627703
cg11168433	0.567753	2.56987e-05	0.0286098	chr1	Island	KCNQ4	Body	0.563474	0.17443	0.559921	0.705696	0.202818
cg18110362	-0.567753	2.56987e-05	0.0286098	chr11	OpenSea		Intergenic	0.744252	0.202334	0.84965	0.769315	0.304099
cg20540109	0.567753	2.56987e-05	0.0286098	chr5	OpenSea	NIPBL	5'UTR	0.801614	0.0566066	0.813009	0.270194	0.0810059
cg06552547	0.567645	2.58109e-05	0.028627	chr1	N_Shore	ZNF362	Body	0.92041	0.0145634	0.918455	0.0744201	0.0193528
cg09166873	0.567645	2.58109e-05	0.028627	chr12	OpenSea	HECTD4	Body	0.789638	0.0550096	0.798566	0.20787	0.0734424
cg02597665	-0.567482	2.59799e-05	0.028627	chr5	OpenSea		Intergenic	0.583726	0.159947	0.547968	0.557403	0.273731
cg04888874	0.567319	2.61499e-05	0.028627	chr22	N_Shore	LDOC1L	3'UTR	0.86334	0.023912	0.861792	0.101277	0.0374507
cg05923476	-0.567319	2.61499e-05	0.028627	chr5	N_Shelf		Intergenic	0.543075	0.22038	0.539781	0.762879	0.34653
cg20767356	0.567319	2.61499e-05	0.028627	chr1	OpenSea	HORMAD1	5'UTR	0.952972	0.0115498	0.954481	0.063092	0.0131968
cg02534744	0.567265	2.62068e-05	0.028627	chr19	Island	CFD	Body	0.697676	0.132296	0.719923	0.650238	0.182645
cg26801880	0.567265	2.62068e-05	0.028627	chr12	OpenSea	SRGAP1	Body	0.663814	0.110882	0.663898	0.539988	0.132774
cg00885825	0.56721	2.62639e-05	0.028627	chr14	OpenSea		Intergenic	0.118342	0.124538	0.069509	0.545967	0.0801682
cg02203207	0.56721	2.62639e-05	0.028627	chr12	OpenSea	POC1B	Body	0.907931	0.0222297	0.91515	0.119561	0.0210755
cg12358054	-0.56721	2.62639e-05	0.028627	chr21	OpenSea		Intergenic	0.334504	0.162129	0.304087	0.697614	0.20393
cg24232594	-0.56721	2.62639e-05	0.028627	chr2	OpenSea	LOC101928273	Body	0.756983	0.12031	0.774961	0.449453	0.164629
cg06805973	0.567156	2.6321e-05	0.028627	chr1	OpenSea	BCL9	5'UTR	0.832828	0.0567475	0.841227	0.329546	0.0506922
cg10048234	0.567102	2.63782e-05	0.028627	chr17	OpenSea	PPM1D	Body	0.838118	0.0366713	0.841732	0.182167	0.0401368
cg16969843	0.567102	2.63782e-05	0.028627	chr1	OpenSea		Intergenic	0.756128	0.083873	0.776712	0.429276	0.118199
cg19442702	0.567102	2.63782e-05	0.028627	chr5	OpenSea	AHRR	Body	0.949736	0.0077824	0.94991	0.0390705	0.00956372
cg21157357	0.567102	2.63782e-05	0.028627	chr5	N_Shelf	PCDHGA4;PCDHGA12;PCDHGA11;PCDHGA9;PCDHGA1;PCDHGB1;PCDHGB6;PCDHGB3;PCDHGB7;PCDHGA6;PCDHGA8;PCDHGA10;PCDHGA5;PCDHGB4;PCDHGA3;PCDHGA2;PCDHGB2;PCDHGA7;PCDHGB5	Body	0.841114	0.0328595	0.846784	0.158654	0.036756
cg16407097	0.567048	2.64356e-05	0.028627	chr3	OpenSea	HHLA2	TSS1500	0.733947	0.0988099	0.763451	0.421917	0.106244
cg07007943	-0.566993	2.64931e-05	0.028627	chr2	OpenSea	IKZF2	Body	0.274665	0.146591	0.249291	0.796722	0.167492
cg15123730	0.566993	2.64931e-05	0.028627	chr19	Island		Intergenic	0.703739	0.0620597	0.715336	0.259895	0.0687503
cg27481555	-0.566993	2.64931e-05	0.028627	chr7	OpenSea	LRRC17;FBXL13	5'UTR	0.0588807	0.0285107	0.0501218	0.130117	0.0210648
cg05178153	0.566939	2.65507e-05	0.028627	chr5	OpenSea	OXCT1	Body	0.849009	0.0371427	0.853539	0.189203	0.0484075
cg07788167	0.566939	2.65507e-05	0.028627	chr7	Island		Intergenic	0.625412	0.160256	0.645378	0.659456	0.226363
cg16973499	-0.566776	2.67242e-05	0.0287043	chr3	OpenSea	LRCH3	Body	0.352105	0.220773	0.286294	0.814474	0.237363
cg04793667	0.566722	2.67822e-05	0.0287043	chr1	N_Shelf	ANKRD45	5'UTR	0.861821	0.0349801	0.867526	0.178853	0.040804
cg07836815	0.566722	2.67822e-05	0.0287043	chr17	Island	LIMD2	TSS1500	0.593344	0.104543	0.601673	0.586246	0.09711
cg01886111	-0.566722	2.67822e-05	0.0287043	chr13	OpenSea		Intergenic	0.410436	0.17628	0.386018	0.688494	0.28015
cg14704921	0.566559	2.69571e-05	0.0287043	chr4	Island	RASL11B	1stExon	0.461976	0.232755	0.554737	0.89058	0.363113
cg15387361	0.566559	2.69571e-05	0.0287043	chr12	OpenSea	MAGOHB	3'UTR	0.895635	0.0236706	0.902857	0.0801879	0.0253566
cg04195159	0.566505	2.70156e-05	0.0287043	chr11	S_Shelf		Intergenic	0.88439	0.0252139	0.884629	0.104803	0.0259447
cg23679756	0.566505	2.70156e-05	0.0287043	chr11	S_Shore	ASAM	TSS1500	0.748643	0.100068	0.77146	0.441883	0.117944
cg06276941	0.56645	2.70742e-05	0.0287043	chr10	OpenSea		Intergenic	0.858947	0.0224663	0.854336	0.120292	0.0269553
cg12605679	0.56645	2.70742e-05	0.0287043	chr1	Island	TRAPPC3	1stExon	0.0287594	0.0044743	0.0283993	0.0207942	0.00633784
cg13826081	-0.56645	2.70742e-05	0.0287043	chr17	S_Shore	PIP4K2B;CWC25	TSS1500	0.12747	0.148041	0.0728774	0.716033	0.0728162
cg18632637	0.56645	2.70742e-05	0.0287043	chr10	S_Shore		Intergenic	0.548483	0.189678	0.551862	0.633043	0.332508
cg04577979	0.566396	2.7133e-05	0.0287043	chr1	OpenSea	ZNF678	Body	0.899016	0.0193309	0.901644	0.0926952	0.0180728
cg21530174	0.566396	2.7133e-05	0.0287043	chr5	OpenSea		Intergenic	0.207306	0.022409	0.204387	0.0997694	0.0262477
cg02200666	0.566342	2.71919e-05	0.0287083	chr17	OpenSea	CCDC57	Body	0.932845	0.0507318	0.940483	0.359315	0.0070442
cg16320329	-0.566288	2.72509e-05	0.0287083	chr3	OpenSea	FYCO1	Body	0.38366	0.167792	0.370482	0.668431	0.220077
cg10504436	0.566288	2.72509e-05	0.0287083	chr22	Island	DERL3	Body	0.549786	0.148048	0.605357	0.611711	0.202898
cg04272684	0.566179	2.73692e-05	0.0287083	chr12	OpenSea	TMTC1	Body	0.722071	0.0769361	0.735804	0.348799	0.0774235
cg05099994	0.566179	2.73692e-05	0.0287083	chr1	OpenSea	PTPRC	Body	0.786227	0.100231	0.817413	0.508533	0.112164
cg25713625	-0.566179	2.73692e-05	0.0287083	chr2	S_Shore	STEAP3	3'UTR	0.372164	0.131807	0.319007	0.512843	0.218185
cg12738367	-0.566125	2.74285e-05	0.0287083	chr5	OpenSea		Intergenic	0.25143	0.136176	0.212931	0.612214	0.177533
cg12919039	-0.566125	2.74285e-05	0.0287083	chr2	OpenSea	DPP10	Body	0.287324	0.125415	0.28226	0.524456	0.168409
cg24687970	0.566071	2.7488e-05	0.0287133	chr1	S_Shore	ATAD3C	Body	0.750492	0.137209	0.787649	0.517996	0.160644
cg06413869	0.566016	2.75476e-05	0.0287133	chr12	OpenSea	CAPS2	Body	0.89415	0.0329021	0.902487	0.149039	0.0384079
cg19645861	0.566016	2.75476e-05	0.0287133	chr2	OpenSea		Intergenic	0.707247	0.145233	0.753759	0.499926	0.216259
cg21225633	0.565962	2.76073e-05	0.0287133	chr10	OpenSea		Intergenic	0.577092	0.120302	0.595103	0.492107	0.162672
cg10853967	-0.565908	2.76671e-05	0.0287133	chr6	OpenSea		Intergenic	0.353084	0.205977	0.321429	0.787891	0.315466
cg24855007	-0.565908	2.76671e-05	0.0287133	chr12	OpenSea	MED13L	Body	0.211504	0.13005	0.178783	0.598655	0.132781
cg04500903	0.565853	2.7727e-05	0.0287133	chr5	OpenSea	WDR70	Body	0.807625	0.0721194	0.818083	0.379642	0.0540359
cg07811864	-0.565799	2.77871e-05	0.0287133	chr2	OpenSea		Intergenic	0.626237	0.253132	0.648847	0.83939	0.452883
cg13499810	0.565745	2.78472e-05	0.0287133	chr5	OpenSea	UBLCP1	Body	0.750194	0.0914823	0.756528	0.477862	0.0846417
cg19834377	-0.565745	2.78472e-05	0.0287133	chr12	OpenSea	ETV6;RNU6-19P	Body	0.210113	0.149559	0.17482	0.641212	0.181594
cg03657299	0.565691	2.79075e-05	0.0287133	chr3	OpenSea	PLCXD2	Body	0.871952	0.0528093	0.886071	0.275308	0.0388017
cg07268595	0.565691	2.79075e-05	0.0287133	chr16	S_Shore	RNF166	Body	0.804544	0.0454454	0.811707	0.264851	0.0532292
cg27028281	-0.565691	2.79075e-05	0.0287133	chr4	OpenSea	ANK2	Body	0.478813	0.297923	0.501464	0.895531	0.521881
cg06855803	0.565528	2.80891e-05	0.0287762	chr19	OpenSea	ICAM3	TSS200	0.496688	0.104422	0.501024	0.461731	0.153184
cg20570330	0.565528	2.80891e-05	0.0287762	chr1	OpenSea	LAMC1	Body	0.690084	0.0955517	0.705789	0.46494	0.0792771
cg06613775	0.565473	2.81499e-05	0.0287762	chr12	OpenSea	KITLG	3'UTR	0.912044	0.0248169	0.917005	0.142204	0.0189041
cg14265704	0.565473	2.81499e-05	0.0287762	chr2	Island	VAX2	Body	0.69938	0.12511	0.729703	0.588208	0.126781
cg10723575	0.565419	2.82108e-05	0.0287762	chr3	OpenSea	WWTR1	TSS1500	0.85017	0.0485872	0.863947	0.263761	0.0498924
cg08533674	0.565365	2.82718e-05	0.0287762	chr1	OpenSea		Intergenic	0.889867	0.0311721	0.894211	0.166995	0.0331324
cg15386044	-0.565365	2.82718e-05	0.0287762	chr2	OpenSea		Intergenic	0.739776	0.130065	0.77758	0.644922	0.145006
cg10133386	-0.565256	2.83942e-05	0.0287762	chr3	OpenSea		Intergenic	0.290681	0.18161	0.217164	0.796459	0.268489
cg19612309	0.565256	2.83942e-05	0.0287762	chr19	S_Shore	LTBP4	Body	0.2063	0.193848	0.161606	0.679884	0.294335
cg07380087	0.565202	2.84556e-05	0.0287762	chr15	OpenSea	CHD2	Body	0.935555	0.00809903	0.935794	0.037	0.0106086
cg13429555	0.565202	2.84556e-05	0.0287762	chr1	OpenSea		Intergenic	0.92348	0.00928676	0.923092	0.039023	0.0127082
cg17323099	0.565202	2.84556e-05	0.0287762	chr12	OpenSea	IFT81	Body	0.856949	0.0244215	0.859562	0.103573	0.026686
cg18115407	0.565202	2.84556e-05	0.0287762	chr19	N_Shore	RTBDN	Body	0.549091	0.176729	0.525781	0.641124	0.278393
cg26664782	0.565148	2.85171e-05	0.0287762	chr12	S_Shelf		Intergenic	0.90167	0.0192278	0.906549	0.0861513	0.0137933
cg26912636	0.565148	2.85171e-05	0.0287762	chr20	S_Shore	PMEPA1	5'UTR	0.674527	0.103769	0.686045	0.479208	0.13926
cg05550893	0.565039	2.86405e-05	0.0288268	chr17	Island	RTN4RL1	Body	0.697985	0.0927984	0.692896	0.519142	0.100156
cg27405647	0.565039	2.86405e-05	0.0288268	chr5	OpenSea	GHR	TSS1500	0.849684	0.0397195	0.854485	0.190358	0.0342261
cg24164564	0.564931	2.87643e-05	0.0289031	chr8	N_Shelf		Intergenic	0.150214	0.164177	0.0538596	0.568117	0.260808
cg10745620	0.564876	2.88264e-05	0.0289031	chr3	Island	RAB7A	5'UTR	0.849709	0.0574534	0.860161	0.365915	0.0573959
cg22520678	0.564876	2.88264e-05	0.0289031	chr5	OpenSea		Intergenic	0.900595	0.0176169	0.90394	0.0807602	0.0200179
cg20952075	0.564714	2.90135e-05	0.0290167	chr5	OpenSea	LINC01021	Body	0.895681	0.0475684	0.906213	0.252064	0.0285376
cg21936789	0.564714	2.90135e-05	0.0290167	chr3	Island	CSPG5	TSS200	0.115555	0.0514165	0.10609	0.241242	0.0641894
cg18800060	0.564659	2.90761e-05	0.0290424	chr5	Island	TMEM171	TSS1500	0.522612	0.1646	0.511137	0.726049	0.187228
cg17793515	0.564605	2.91389e-05	0.0290682	chr15	OpenSea	WDR76	Body	0.912314	0.0133256	0.913915	0.0596226	0.0165482
cg21459123	-0.564551	2.92017e-05	0.0290941	chr19	OpenSea	CEACAM21	5'UTR	0.459534	0.224801	0.469833	0.806202	0.305053
cg04329969	-0.564442	2.93278e-05	0.0290985	chr5	OpenSea	CTNND2	Body	0.748322	0.159279	0.796317	0.650919	0.217663
cg19633120	0.564442	2.93278e-05	0.0290985	chr5	OpenSea		Intergenic	0.666895	0.11585	0.688062	0.481897	0.151994
cg00226984	-0.564388	2.9391e-05	0.0290985	chr2	N_Shore	KLHL30	TSS200	0.443343	0.121148	0.426554	0.515771	0.175525
cg05314055	0.564388	2.9391e-05	0.0290985	chr5	OpenSea		Intergenic	0.81552	0.0363768	0.809252	0.143107	0.0542454
cg22387369	0.564388	2.9391e-05	0.0290985	chr15	S_Shore	ALPK3	1stExon	0.49437	0.249233	0.526455	0.931183	0.348679
cg12270357	0.564225	2.95815e-05	0.0292295	chr3	N_Shore	GRAMD1C	TSS1500	0.867579	0.0270083	0.873502	0.111935	0.0365441
cg12499416	0.564171	2.96452e-05	0.0292295	chr5	OpenSea	LRRC70;IPO11-LRRC70;IPO11	TSS1500	0.545198	0.121082	0.561956	0.424379	0.206311
cg15644114	-0.564171	2.96452e-05	0.0292295	chr12	OpenSea		Intergenic	0.23878	0.095445	0.212469	0.441728	0.0771774
cg11062564	0.564116	2.97091e-05	0.0292295	chr5	OpenSea		Intergenic	0.914019	0.0132662	0.914929	0.0678428	0.0121197
cg14438852	-0.564116	2.97091e-05	0.0292295	chr1	OpenSea	FGGY	Body	0.815761	0.038672	0.819565	0.159695	0.0593447
cg10193721	0.564008	2.98372e-05	0.0293189	chr14	Island	LTB4R2;CIDEB;LTB4R	Body	0.543839	0.176204	0.594948	0.821188	0.244195
cg09366796	-0.563954	2.99014e-05	0.0293354	chr5	N_Shore	C5orf37	5'UTR	0.279098	0.107743	0.264469	0.499183	0.14772
cg08130066	-0.563899	2.99658e-05	0.0293354	chr2	OpenSea	LINC01304	Body	0.186758	0.0968111	0.168469	0.546093	0.0952245
cg08261032	0.563899	2.99658e-05	0.0293354	chr1	Island	ID3	1stExon	0.0731985	0.0300048	0.0697123	0.163054	0.0295473
cg05118735	-0.563845	3.00303e-05	0.029362	chr2	OpenSea	SCTR	Body	0.427929	0.165747	0.402418	0.669536	0.223162
cg22839114	0.563791	3.00949e-05	0.0293887	chr12	OpenSea	RAP1B	5'UTR	0.916248	0.00898638	0.916514	0.0406239	0.0110323
cg15090281	0.563682	3.02245e-05	0.0294142	chr15	OpenSea	NUSAP1	Body	0.919334	0.0111579	0.920221	0.0511339	0.0127947
cg17030437	-0.563682	3.02245e-05	0.0294142	chr20	OpenSea		Intergenic	0.380072	0.137484	0.357546	0.546701	0.193206
cg03974637	0.563628	3.02895e-05	0.0294142	chr3	N_Shelf	ZBTB38	5'UTR	0.808453	0.110443	0.84789	0.443003	0.112401
cg04100577	0.563628	3.02895e-05	0.0294142	chr20	OpenSea		Intergenic	0.849221	0.0404353	0.859804	0.214007	0.0477034
cg21472731	0.563574	3.03547e-05	0.0294142	chr5	OpenSea		Intergenic	0.815404	0.0757346	0.841694	0.329948	0.078991
cg06515732	-0.563574	3.03547e-05	0.0294142	chr12	N_Shore	CAND1	TSS200	0.0543116	0.0163541	0.0537697	0.114686	0.0130323
cg07710784	-0.563519	3.04199e-05	0.0294142	chr1	OpenSea		Intergenic	0.497505	0.170028	0.465524	0.788687	0.255746
cg03593578	0.563519	3.04199e-05	0.0294142	chr2	N_Shore		Intergenic	0.644752	0.204475	0.713258	0.847038	0.214954
cg06796435	0.563411	3.05508e-05	0.0294683	chr14	Island	LTB4R2;CIDEB;LTB4R	Body	0.563421	0.125675	0.57441	0.650527	0.158252
cg08088593	0.563411	3.05508e-05	0.0294683	chr1	OpenSea	RGL1	Body	0.757829	0.100772	0.782845	0.365404	0.177366
cg11410404	-0.563357	3.06165e-05	0.0294955	chr21	OpenSea	PCP4	TSS1500	0.260854	0.121483	0.202774	0.485367	0.15512
cg13327935	0.563248	3.07482e-05	0.0295774	chr5	OpenSea	PDZD2	TSS1500	0.901603	0.0305503	0.906983	0.18257	0.0197321
cg05910540	0.563194	3.08142e-05	0.0295774	chr11	OpenSea		Intergenic	0.835008	0.0502648	0.830294	0.219163	0.0695052
cg10811178	-0.563194	3.08142e-05	0.0295774	chr12	OpenSea		Intergenic	0.118108	0.0627597	0.102926	0.310416	0.0759416
cg09232937	0.563085	3.09467e-05	0.0296155	chr5	Island	IRX1	TSS200	0.526601	0.221077	0.606546	0.718867	0.377512
cg02037718	0.563031	3.10131e-05	0.0296155	chr12	OpenSea	EPS8	Body	0.783312	0.104301	0.817679	0.451711	0.0961785
cg13083181	-0.563031	3.10131e-05	0.0296155	chr3	OpenSea		Intergenic	0.175697	0.131642	0.12482	0.459315	0.142572
cg08164961	0.562977	3.10797e-05	0.0296155	chr17	S_Shore		Intergenic	0.912078	0.0100955	0.913896	0.0435781	0.0147179
cg11317199	0.562977	3.10797e-05	0.0296155	chr9	Island	TRIM14	Body	0.591253	0.156928	0.589898	0.551946	0.259745
cg22378924	0.562977	3.10797e-05	0.0296155	chr8	OpenSea	CCDC26	Body	0.815533	0.0573631	0.835162	0.230729	0.09287
cg18076559	0.562922	3.11464e-05	0.0296432	chr10	Island	STAMBPL1	TSS200	0.0234093	0.00525668	0.0233663	0.0298736	0.00527827
cg00516754	0.562814	3.12801e-05	0.0296713	chr3	OpenSea	GAP43	Body	0.907578	0.0181002	0.910096	0.0984726	0.02048
cg22098240	0.562814	3.12801e-05	0.0296713	chr2	OpenSea		Intergenic	0.612964	0.0976392	0.627618	0.392881	0.12609
cg14750231	0.56276	3.13472e-05	0.0296713	chr1	OpenSea	HORMAD1	Body	0.757293	0.0686804	0.771461	0.284327	0.0761253
cg13305373	-0.562705	3.14144e-05	0.0296713	chr17	OpenSea	RGS9	Body	0.475845	0.264012	0.441311	0.848444	0.483459
cg21880569	-0.562705	3.14144e-05	0.0296713	chr5	OpenSea	FAM134B	Body	0.17061	0.0860847	0.145714	0.367386	0.0693803
cg17288324	0.562651	3.14818e-05	0.0296713	chr6	OpenSea		Intergenic	0.819708	0.0999666	0.850085	0.39501	0.0673709
cg20784768	0.562651	3.14818e-05	0.0296713	chr1	Island	SLC35F3	Body	0.443593	0.213628	0.466422	0.743611	0.339488
cg27470066	0.562651	3.14818e-05	0.0296713	chr17	Island	TBX2	Body	0.622991	0.110198	0.63501	0.551114	0.139819
cg26594534	0.562597	3.15493e-05	0.0296713	chr5	N_Shore	PCDHGA5;PCDHGA1;PCDHGA2;PCDHGA3;PCDHGB1;PCDHGA4;PCDHGB2	TSS1500	0.500035	0.143172	0.505402	0.542538	0.233845
cg02400760	0.562542	3.16169e-05	0.0296713	chr12	OpenSea	LIMA1	5'UTR	0.796456	0.0358336	0.796456	0.162251	0.0371078
cg17801860	-0.562542	3.16169e-05	0.0296713	chr3	Island	EPHB1	1stExon	0.0538395	0.0078423	0.0524132	0.0363805	0.00942847
cg06501261	0.562434	3.17525e-05	0.0296713	chr22	OpenSea	CERK	Body	0.808006	0.0612147	0.81539	0.28143	0.0697112
cg07645029	0.56238	3.18205e-05	0.0296713	chr8	OpenSea	FAM92A1	Body	0.913731	0.015123	0.917159	0.0584969	0.0219891
cg17475949	0.562271	3.1957e-05	0.0296713	chr2	OpenSea	CASP10	5'UTR	0.839514	0.0580972	0.856736	0.302758	0.0643763
cg22702922	0.562271	3.1957e-05	0.0296713	chr1	OpenSea	EPHB2	Body	0.881202	0.022834	0.885313	0.116042	0.0331251
cg22991320	0.562271	3.1957e-05	0.0296713	chr20	Island	C20orf85	TSS200	0.64064	0.118289	0.638702	0.542601	0.14867
cg24754095	-0.562271	3.1957e-05	0.0296713	chr1	N_Shelf	CERS2	5'UTR	0.222807	0.110687	0.202757	0.542282	0.112381
cg19654061	-0.562217	3.20254e-05	0.0296713	chr2	N_Shore	ALPP	1stExon	0.476194	0.175424	0.4537	0.718812	0.220205
cg23709466	0.562217	3.20254e-05	0.0296713	chr3	OpenSea	ATR	Body	0.873688	0.0171617	0.872936	0.0737151	0.0198852
cg08935841	-0.562162	3.2094e-05	0.0296713	chr1	OpenSea		Intergenic	0.442328	0.1979	0.395251	0.768663	0.23527
cg01574040	0.562162	3.2094e-05	0.0296713	chr3	OpenSea	TMCC1	TSS1500	0.89414	0.0199389	0.89503	0.0933754	0.0229763
cg15824056	0.562162	3.2094e-05	0.0296713	chr6	Island	SYNJ2	TSS1500	0.504393	0.163772	0.520815	0.652698	0.257402
cg13348998	-0.562108	3.21626e-05	0.0296713	chr19	S_Shore	DNAAF3	TSS1500	0.0522603	0.0126933	0.0487733	0.0738937	0.0130174
cg06719018	0.562108	3.21626e-05	0.0296713	chr1	OpenSea	ERO1B	Body	0.921279	0.0101484	0.922227	0.0458244	0.00886897
cg07504739	0.562108	3.21626e-05	0.0296713	chr1	OpenSea		Intergenic	0.831863	0.0750222	0.854021	0.363456	0.0558167
cg23666308	0.562108	3.21626e-05	0.0296713	chr5	OpenSea	MAT2B	Body	0.909147	0.0201107	0.913359	0.104502	0.0190207
cg11935736	-0.562054	3.22315e-05	0.0296713	chr2	OpenSea		Intergenic	0.304291	0.152212	0.259731	0.727412	0.170921
cg08425610	0.562054	3.22315e-05	0.0296713	chr19	N_Shelf	VASP	3'UTR	0.650456	0.0869958	0.673615	0.423794	0.0755057
cg08726248	0.561891	3.24387e-05	0.0297649	chr11	Island	DRD4	TSS1500	0.255148	0.162803	0.282655	0.623288	0.269602
cg14869949	-0.561783	3.25776e-05	0.0297649	chr6	OpenSea	BVES	3'UTR	0.662857	0.155914	0.688316	0.610704	0.257838
cg15689632	-0.561783	3.25776e-05	0.0297649	chr2	OpenSea	ROCK2	Body	0.377097	0.191214	0.362134	0.741109	0.315769
cg04728446	0.561783	3.25776e-05	0.0297649	chr6	OpenSea		Intergenic	0.753508	0.147703	0.794363	0.709782	0.139711
cg05095466	0.561783	3.25776e-05	0.0297649	chr5	N_Shore	C5orf42	Body	0.810351	0.0688365	0.828597	0.359405	0.0510151
cg20054739	0.561728	3.26472e-05	0.0297649	chr6	OpenSea	PARK2	Body	0.412115	0.224944	0.393675	0.731998	0.408563
cg26627970	-0.561728	3.26472e-05	0.0297649	chr6	N_Shelf	KHDRBS2	Body	0.388137	0.178968	0.369984	0.710042	0.278269
cg26025224	-0.561674	3.2717e-05	0.0297649	chr15	OpenSea	MRPS11	Body	0.32692	0.123558	0.315896	0.462539	0.182124
cg03983213	0.56162	3.27869e-05	0.0297649	chr7	N_Shore	PTPRN2	Body	0.479167	0.180902	0.490344	0.791789	0.295402
cg12047375	0.56162	3.27869e-05	0.0297649	chr8	S_Shore	ATP6V1H	TSS1500	0.796038	0.184309	0.890113	0.703732	0.209477
cg16373357	0.56162	3.27869e-05	0.0297649	chr3	OpenSea		Intergenic	0.881809	0.0259932	0.884226	0.129815	0.0234064
cg23522895	0.56162	3.27869e-05	0.0297649	chr17	N_Shore	FN3KRP	TSS1500	0.856898	0.0386662	0.861875	0.187464	0.0513703
cg00235537	0.561565	3.2857e-05	0.0297891	chr1	OpenSea	VPS45	Body	0.883927	0.0327066	0.895446	0.1568	0.0322654
cg08142776	-0.561511	3.29272e-05	0.0297891	chr5	OpenSea		Intergenic	0.421386	0.152144	0.423859	0.571716	0.251439
cg10070352	0.561511	3.29272e-05	0.0297891	chr15	OpenSea		Intergenic	0.862096	0.0397312	0.867771	0.202029	0.0388895
cg14456663	0.561403	3.30679e-05	0.0298821	chr5	OpenSea	C6	TSS1500	0.722572	0.0808079	0.730592	0.382733	0.083493
cg00404538	-0.561294	3.32093e-05	0.0299411	chr20	OpenSea	PLCB1	Body	0.17464	0.0913728	0.159695	0.446776	0.0868384
cg00621084	-0.561294	3.32093e-05	0.0299411	chr2	S_Shore	TMEM194B	TSS1500	0.343985	0.166057	0.300184	0.833461	0.203301
cg17576288	0.56124	3.32801e-05	0.0299707	chr13	Island	POU4F1	TSS200	0.230083	0.185089	0.218495	0.571849	0.362826
cg16159940	0.561185	3.33512e-05	0.0299714	chr2	OpenSea	ARHGAP25	Body	0.514889	0.194234	0.55185	0.721777	0.327969
cg02754631	0.561077	3.34936e-05	0.0299714	chr2	OpenSea	EPHA4	Body	0.926406	0.0114729	0.929064	0.0541785	0.0120399
cg15319382	0.561077	3.34936e-05	0.0299714	chr19	OpenSea	ARHGAP35	TSS1500	0.879599	0.0167885	0.882548	0.0803875	0.0229135
cg03107888	0.561023	3.3565e-05	0.0299714	chr7	S_Shore	HOXA13	TSS1500	0.598982	0.136782	0.625198	0.665377	0.192873
cg22900415	0.560968	3.36366e-05	0.0299714	chr13	Island	GJA3	TSS1500	0.702323	0.144857	0.708048	0.737659	0.183723
cg19488733	-0.560968	3.36366e-05	0.0299714	chr12	OpenSea	LOH12CR1	Body	0.1999	0.112483	0.164777	0.455268	0.0946628
cg09313931	0.560914	3.37083e-05	0.0299714	chr6	OpenSea	ZC3H12D	5'UTR	0.31911	0.21633	0.302243	0.839904	0.305487
cg12523932	0.560914	3.37083e-05	0.0299714	chr4	Island	KLB	Body	0.503646	0.211738	0.590904	0.864932	0.267886
cg16094412	0.560914	3.37083e-05	0.0299714	chr1	Island	RNF207	TSS200	0.0241591	0.0446703	0.0169436	0.313488	0.00322277
cg03034070	-0.560914	3.37083e-05	0.0299714	chr2	OpenSea	COL5A2	TSS1500	0.184764	0.0634788	0.172566	0.366149	0.0705775
cg21784383	0.56086	3.37802e-05	0.0299714	chr1	Island	ESRRG	TSS200	0.229233	0.17713	0.184679	0.710928	0.268931
cg09045787	0.560805	3.38522e-05	0.0299714	chr2	S_Shelf		Intergenic	0.854358	0.0309659	0.855286	0.145663	0.0425147
cg12028674	0.560805	3.38522e-05	0.0299714	chr19	OpenSea	ECH1	3'UTR	0.926519	0.0270731	0.931737	0.133201	0.0363005
cg24596259	0.560805	3.38522e-05	0.0299714	chr20	OpenSea		Intergenic	0.764883	0.0809378	0.791999	0.47304	0.096051
cg14349599	-0.560805	3.38522e-05	0.0299714	chr3	OpenSea		Intergenic	0.324536	0.161887	0.307215	0.6419	0.216893
cg02992435	0.560697	3.39966e-05	0.0300655	chr3	OpenSea	ISY1;ISY1-RAB43	ExonBnd	0.877963	0.0221808	0.882258	0.109818	0.0167737
cg02059980	0.560588	3.41415e-05	0.030126	chr12	OpenSea	SSH1	Body	0.909753	0.011531	0.911527	0.0582465	0.0150147
cg22854517	0.560588	3.41415e-05	0.030126	chr5	OpenSea	GABRG2	Body	0.744702	0.112327	0.766051	0.512874	0.0958801
cg05229454	-0.560534	3.42142e-05	0.030153	chr17	OpenSea	FOXK2	Body	0.13966	0.0581084	0.124444	0.292281	0.0626617
cg20466166	0.56048	3.42871e-05	0.030153	chr1	S_Shore	CCDC28B	5'UTR	0.0812776	0.0125353	0.0819677	0.078412	0.0114817
cg03764808	-0.56048	3.42871e-05	0.030153	chr2	OpenSea		Intergenic	0.414908	0.149781	0.351232	0.617186	0.189528
cg00882322	0.560426	3.43601e-05	0.0301692	chr19	OpenSea	ZNF20	3'UTR	0.933512	0.00907776	0.934366	0.04422	0.00961958
cg21789011	0.560371	3.44332e-05	0.0301692	chr2	OpenSea	FAM117B	Body	0.82259	0.0502451	0.829902	0.247126	0.0521657
cg10382814	-0.560371	3.44332e-05	0.0301692	chr1	N_Shore	COPA;NCSTN	Body	0.110544	0.049325	0.10122	0.236096	0.0463404
cg18002447	0.560317	3.45065e-05	0.0301692	chr17	Island	TBX2	Body	0.610341	0.176533	0.658625	0.696281	0.245282
cg17301248	0.560263	3.45799e-05	0.0301692	chr12	OpenSea	NAA25	3'UTR	0.808977	0.0632921	0.832012	0.358481	0.0596779
cg23791245	0.560263	3.45799e-05	0.0301692	chr1	OpenSea	KIFAP3	Body	0.888234	0.0259992	0.893958	0.119955	0.0329728
cg04209173	0.560208	3.46534e-05	0.0301692	chr1	N_Shelf		Intergenic	0.774153	0.0589377	0.782407	0.232398	0.0867043
cg16772918	-0.560208	3.46534e-05	0.0301692	chr2	OpenSea		Intergenic	0.366509	0.178167	0.345122	0.784346	0.231336
cg07834058	-0.560154	3.47271e-05	0.0301692	chr17	OpenSea	LINC00469	Body	0.396632	0.201135	0.341389	0.864117	0.337481
cg19578305	-0.560154	3.47271e-05	0.0301692	chr2	OpenSea		Intergenic	0.419245	0.146396	0.407836	0.65245	0.197778
cg20456582	0.560154	3.47271e-05	0.0301692	chr22	OpenSea		Intergenic	0.701	0.104269	0.716168	0.500955	0.141302
cg09541801	0.560046	3.4875e-05	0.0302285	chr5	OpenSea	SAR1B	5'UTR	0.555481	0.121254	0.56569	0.474197	0.180942
cg17023693	-0.560046	3.4875e-05	0.0302285	chr3	OpenSea	RARRES1	Body	0.476892	0.162978	0.510923	0.619848	0.257341
cg09364426	-0.559991	3.49491e-05	0.0302285	chr1	OpenSea		Intergenic	0.0516025	0.0215503	0.0471452	0.125153	0.0200088
cg15668697	0.559991	3.49491e-05	0.0302285	chr20	OpenSea	ATP9A	Body	0.635861	0.192698	0.707835	0.703921	0.304574
cg19205909	0.559937	3.50234e-05	0.0302595	chr22	Island	LOC339674	Body	0.458309	0.131164	0.475141	0.553858	0.168316
cg17799033	0.559883	3.50978e-05	0.0302906	chr7	N_Shore	PTPRN2	Body	0.564354	0.162423	0.584702	0.738769	0.227374
cg08655579	0.559828	3.51724e-05	0.0303062	chr3	OpenSea	HACD2	Body	0.862574	0.0232358	0.866143	0.106402	0.0359096
cg18029321	0.559666	3.53969e-05	0.0303062	chr5	Island	PCDHA6;PCDHA2;PCDHA1;PCDHA7;PCDHA5;PCDHA9;PCDHA3;PCDHA4;PCDHA8	Body	0.886912	0.119989	0.930774	0.541587	0.0484827
cg20771240	0.559666	3.53969e-05	0.0303062	chr11	N_Shore	LOC100128239	Body	0.0612447	0.11732	0.0235439	0.504299	0.0101555
cg00552318	0.559611	3.54721e-05	0.0303062	chr22	Island	CHADL	Body	0.662704	0.128712	0.677999	0.617853	0.12227
cg00558986	-0.559611	3.54721e-05	0.0303062	chr3	Island	NSUN3;DHFRL1	TSS200	0.0296868	0.00423741	0.030029	0.0217426	0.00493226
cg26418222	0.559611	3.54721e-05	0.0303062	chr20	Island	NKX2-2	3'UTR	0.586713	0.2397	0.657898	0.791298	0.368147
cg26427308	0.559611	3.54721e-05	0.0303062	chr2	OpenSea	PRLH	Body	0.720735	0.0789563	0.730729	0.476466	0.0823481
cg10251070	0.559557	3.55474e-05	0.0303062	chr21	N_Shore		Intergenic	0.632836	0.171151	0.670229	0.743308	0.175048
cg17426192	0.559557	3.55474e-05	0.0303062	chr10	Island	NEURL	Body	0.479298	0.214824	0.459551	0.742312	0.311015
cg18786012	0.559557	3.55474e-05	0.0303062	chr3	OpenSea	PIK3CA	5'UTR	0.513479	0.126585	0.508465	0.593558	0.128556
cg01779806	0.559503	3.56228e-05	0.0303062	chr5	OpenSea	ATP10B	TSS200	0.888349	0.0453881	0.898007	0.295246	0.0251652
cg11226904	-0.559503	3.56228e-05	0.0303062	chr2	OpenSea	SPAG16	Body	0.203609	0.0456971	0.206518	0.208713	0.0543044
cg11391201	0.559503	3.56228e-05	0.0303062	chr11	S_Shore	ALX4	TSS1500	0.582199	0.116262	0.600956	0.698858	0.11547
cg14214321	-0.559394	3.57741e-05	0.0303062	chr12	S_Shore	DYNLL1	Body	0.0252161	0.00729742	0.0226718	0.0317983	0.0086551
cg24214638	0.559394	3.57741e-05	0.0303062	chr10	S_Shelf	ZMIZ1-AS1	Body	0.711518	0.105043	0.74407	0.42998	0.156278
cg00071012	-0.55934	3.585e-05	0.0303062	chr15	OpenSea		Intergenic	0.25407	0.137908	0.21437	0.52885	0.148634
cg13947303	0.55934	3.585e-05	0.0303062	chr5	OpenSea	FAM134B	Body	0.900002	0.0207812	0.900015	0.0748518	0.0321905
cg26971595	-0.559286	3.5926e-05	0.0303062	chr6	OpenSea	CEP85L	Body	0.365042	0.147801	0.351708	0.570676	0.237663
cg02758515	0.559286	3.5926e-05	0.0303062	chr15	OpenSea	CRTC3	Body	0.890259	0.0185704	0.895303	0.0825757	0.0229961
cg16164459	0.559286	3.5926e-05	0.0303062	chr12	OpenSea		Intergenic	0.889591	0.0327122	0.900333	0.139398	0.0227569
cg25816739	0.559231	3.60022e-05	0.0303062	chr2	Island	EFR3B	Body	0.480059	0.141062	0.495923	0.60959	0.205211
cg05900227	0.559177	3.60785e-05	0.0303062	chr5	OpenSea	WDR70	Body	0.862483	0.0323048	0.867391	0.162882	0.0268817
cg06045121	0.559177	3.60785e-05	0.0303062	chr5	N_Shelf		Intergenic	0.831732	0.0493891	0.844185	0.237066	0.0576251
cg07739245	0.559177	3.60785e-05	0.0303062	chr12	S_Shore	TMPRSS12	Body	0.90009	0.0371998	0.908905	0.222933	0.0191585
cg09905051	0.559177	3.60785e-05	0.0303062	chr5	OpenSea	WDR70	Body	0.858152	0.0322773	0.860644	0.151474	0.0461594
cg04972981	-0.559123	3.6155e-05	0.0303381	chr10	N_Shore	GJD4	Body	0.472412	0.236007	0.465849	0.829678	0.425961
cg27240849	-0.559069	3.62316e-05	0.0303697	chr12	OpenSea		Intergenic	0.404951	0.165795	0.378445	0.650355	0.196713
cg03946012	0.559014	3.63084e-05	0.0303697	chr16	OpenSea	KLKBL4	5'UTR	0.72782	0.128424	0.765707	0.579392	0.170986
cg13419317	0.559014	3.63084e-05	0.0303697	chr20	OpenSea		Intergenic	0.71491	0.0995396	0.740888	0.423257	0.117308
cg24555562	0.55896	3.63853e-05	0.0304016	chr2	S_Shelf		Intergenic	0.917861	0.00947136	0.919552	0.0547294	0.0110264
cg13320606	-0.558906	3.64624e-05	0.0304016	chr21	OpenSea	LOC388813	1stExon	0.66144	0.209588	0.704548	0.739151	0.313656
cg22078781	0.558906	3.64624e-05	0.0304016	chr4	N_Shore		Intergenic	0.661535	0.204857	0.762604	0.816874	0.308974
cg01716040	0.558797	3.6617e-05	0.0304338	chr5	OpenSea	CDH12	Body	0.833722	0.0539393	0.848253	0.278783	0.0654421
cg16377609	0.558797	3.6617e-05	0.0304338	chr7	S_Shore		Intergenic	0.582063	0.178917	0.620892	0.789604	0.140731
cg21408696	0.558797	3.6617e-05	0.0304338	chr5	OpenSea	FAM196B;DOCK2	TSS1500	0.814655	0.0533093	0.827404	0.244429	0.0473165
cg20004553	0.558743	3.66945e-05	0.0304339	chr5	OpenSea		Intergenic	0.898205	0.0220511	0.901885	0.108276	0.0236481
cg23889610	0.558743	3.66945e-05	0.0304339	chr1	OpenSea	RGL1	Body	0.900983	0.0221397	0.904656	0.103423	0.0296188
cg18336175	-0.558689	3.67722e-05	0.0304342	chr2	OpenSea	ITGA6	Body	0.672918	0.149482	0.668996	0.525058	0.252757
cg24769444	0.558689	3.67722e-05	0.0304342	chr9	OpenSea	CENPP	Body	0.844429	0.0761351	0.864445	0.50271	0.0673165
cg26168550	0.558634	3.685e-05	0.0304666	chr3	OpenSea		Intergenic	0.571797	0.117819	0.575121	0.523377	0.151489
cg22686195	-0.558526	3.70061e-05	0.0305315	chr18	OpenSea		Intergenic	0.466613	0.212501	0.503979	0.720763	0.285633
cg15037126	0.558526	3.70061e-05	0.0305315	chr15	OpenSea	COX5A	Body	0.931171	0.0132514	0.934213	0.0893811	0.0103638
cg01683278	0.558417	3.71628e-05	0.0305328	chr1	OpenSea	HSPG2	Body	0.911377	0.0306511	0.918228	0.18866	0.0271108
cg08904591	0.558417	3.71628e-05	0.0305328	chr15	OpenSea	NR2F2-AS1	Body	0.627295	0.213631	0.666996	0.741974	0.327129
cg21859993	0.558417	3.71628e-05	0.0305328	chr20	OpenSea	SPTLC3	Body	0.902989	0.0177797	0.906361	0.0903765	0.0213331
cg27427318	0.558417	3.71628e-05	0.0305328	chr1	S_Shore		Intergenic	0.595788	0.184872	0.613644	0.694215	0.30829
cg10681065	0.558363	3.72414e-05	0.0305336	chr7	OpenSea	TFR2	5'UTR	0.695359	0.123167	0.721367	0.469165	0.134455
cg13947310	0.558363	3.72414e-05	0.0305336	chr7	OpenSea	PLXNA4	Body	0.896126	0.0847453	0.918432	0.56687	0.0333423
cg10715361	0.558254	3.7399e-05	0.030599	chr17	S_Shelf	HEATR6	Body	0.812565	0.0587544	0.825434	0.293732	0.0455594
cg14783029	-0.558254	3.7399e-05	0.030599	chr11	OpenSea	PPP6R3	5'UTR	0.454723	0.181746	0.429872	0.686307	0.271006
cg02365078	-0.558146	3.75573e-05	0.030633	chr12	S_Shore	TBC1D15	Body	0.0560411	0.021454	0.0498913	0.128208	0.0106756
cg09669835	-0.558146	3.75573e-05	0.030633	chr7	S_Shore	MTERF	TSS1500	0.0782786	0.0479442	0.0636707	0.235035	0.0379104
cg26072561	0.558146	3.75573e-05	0.030633	chr8	OpenSea		Intergenic	0.870142	0.0669552	0.891033	0.289759	0.0578198
cg20026737	-0.558092	3.76366e-05	0.0306659	chr12	OpenSea	C12orf50	Body	0.05067	0.0280681	0.0415282	0.127669	0.022742
cg18115040	0.558037	3.77161e-05	0.0306672	chr2	Island	HOXD10	TSS200	0.313114	0.256772	0.273644	0.793821	0.458841
cg23335916	0.558037	3.77161e-05	0.0306672	chr8	OpenSea	CHRNB3	Body	0.909697	0.0142702	0.911871	0.0671647	0.0146482
cg15901967	0.557983	3.77958e-05	0.0307003	chr5	OpenSea	PRDM9	Body	0.850221	0.0417282	0.86112	0.252387	0.0450307
cg15711449	0.557929	3.78756e-05	0.0307334	chr12	OpenSea	C1RL	Body	0.791719	0.0838389	0.81142	0.404829	0.10481
cg00060605	0.557874	3.79555e-05	0.0307665	chr5	N_Shelf		Intergenic	0.866043	0.0308637	0.87167	0.172406	0.0411256
cg05599196	0.55782	3.80356e-05	0.0307681	chr16	OpenSea	KAT8	Body	0.522778	0.0944688	0.532285	0.432069	0.138737
cg21293867	0.55782	3.80356e-05	0.0307681	chr5	S_Shelf	CCNG1	Body	0.849001	0.0365865	0.855635	0.173737	0.0326167
cg12119431	-0.557712	3.81963e-05	0.0308664	chr15	OpenSea	FMN1	Body	0.142457	0.0629936	0.122417	0.29776	0.078869
cg00563138	0.557657	3.82769e-05	0.0308998	chr12	OpenSea	SLC8B1	Body	0.911791	0.013381	0.914976	0.0695087	0.0161119
cg08064156	0.557549	3.84386e-05	0.0309436	chr1	OpenSea	RAB4A	5'UTR	0.828451	0.0456391	0.832322	0.218794	0.0585811
cg16477611	-0.557495	3.85196e-05	0.0309436	chr16	OpenSea		Intergenic	0.598544	0.190853	0.598682	0.705269	0.312833
cg22563785	0.557495	3.85196e-05	0.0309436	chr5	S_Shore	RUFY1	Body	0.886313	0.0247461	0.888806	0.130689	0.0291491
cg25579867	0.55744	3.86008e-05	0.0309436	chr5	N_Shelf	ANKRD33B	Body	0.962405	0.0112308	0.964789	0.0539343	0.0113381
cg05499890	-0.557386	3.86822e-05	0.0309436	chr1	OpenSea	AMPD1	TSS200	0.488308	0.175215	0.488675	0.799659	0.235719
cg21405376	-0.557386	3.86822e-05	0.0309436	chr13	OpenSea	CCDC168	Body	0.597359	0.238462	0.624105	0.802842	0.30559
cg06183934	-0.557332	3.87637e-05	0.0309436	chr13	OpenSea	FGF14	Body	0.775619	0.209932	0.88247	0.730139	0.200389
cg20168806	0.557332	3.87637e-05	0.0309436	chr6	N_Shore		Intergenic	0.33892	0.296032	0.256452	0.88676	0.490744
cg22613262	0.557332	3.87637e-05	0.0309436	chr1	OpenSea	LBR	Body	0.90052	0.0241597	0.903421	0.0988777	0.0294238
cg22819135	0.557332	3.87637e-05	0.0309436	chr5	OpenSea	C5orf51	3'UTR	0.867417	0.0371345	0.876126	0.157405	0.0367909
cg24341376	0.557332	3.87637e-05	0.0309436	chr5	OpenSea	LOC101929412	Body	0.909257	0.0232234	0.912318	0.164097	0.0160562
cg08479844	0.557277	3.88454e-05	0.030946	chr1	OpenSea	PRRC2C	ExonBnd	0.915249	0.0161227	0.919637	0.0736222	0.015903
cg08576172	-0.557277	3.88454e-05	0.030946	chr15	OpenSea	AKAP13	TSS1500	0.0397199	0.0133288	0.0378415	0.0764378	0.0110481
cg17486877	0.557223	3.89272e-05	0.0309486	chr5	OpenSea	ANKHD1;ANKHD1-EIF4EBP3	Body	0.819557	0.0487899	0.826271	0.226898	0.0600016
cg24705844	-0.557223	3.89272e-05	0.0309486	chr21	OpenSea		Intergenic	0.284892	0.112757	0.267419	0.500716	0.150344
cg11138719	0.557169	3.90092e-05	0.0309513	chr12	OpenSea		Intergenic	0.871092	0.0360596	0.874304	0.146415	0.0547584
cg23845187	-0.557169	3.90092e-05	0.0309513	chr18	OpenSea		Intergenic	0.330134	0.179377	0.287549	0.798251	0.223907
cg06488256	0.55706	3.91737e-05	0.030988	chr13	N_Shore	SOX1	1stExon	0.355621	0.217227	0.343478	0.714477	0.360906
cg11118688	0.55706	3.91737e-05	0.030988	chr6	OpenSea		Intergenic	0.82224	0.0379669	0.823155	0.156936	0.0588353
cg20675235	-0.55706	3.91737e-05	0.030988	chr1	OpenSea		Intergenic	0.0762434	0.0301481	0.0721688	0.157664	0.0230211
cg00452835	0.557006	3.92562e-05	0.0310221	chr1	OpenSea	C1orf9	Body	0.901768	0.0264256	0.909048	0.104075	0.0281097
cg07457626	-0.556952	3.93388e-05	0.0310251	chr6	OpenSea		Intergenic	0.514495	0.19065	0.539194	0.657568	0.291482
cg12815372	-0.556952	3.93388e-05	0.0310251	chr19	OpenSea		Intergenic	0.132564	0.0456131	0.136849	0.221017	0.0453983
cg06621763	-0.556897	3.94216e-05	0.0310593	chr12	OpenSea	ZDHHC17	Body	0.414734	0.18054	0.360308	0.656972	0.334255
cg25212131	0.556735	3.96709e-05	0.0312245	chr5	Island	SLC25A2	TSS200	0.708533	0.194577	0.779516	0.684135	0.278504
cg12811575	0.55668	3.97543e-05	0.0312344	chr8	OpenSea		Intergenic	0.451346	0.0605541	0.454979	0.283105	0.0924174
cg10640333	0.556626	3.98379e-05	0.0312344	chr2	N_Shore	OTX1	Body	0.690586	0.202226	0.757309	0.897738	0.202473
cg05833905	-0.556572	3.99217e-05	0.0312344	chr6	OpenSea	TRDN	Body	0.226526	0.106114	0.218113	0.462549	0.165761
cg08470031	-0.556572	3.99217e-05	0.0312344	chr11	S_Shore	TSSC4	TSS1500	0.430407	0.189236	0.436458	0.698907	0.306791
cg27084959	-0.556572	3.99217e-05	0.0312344	chr21	OpenSea	MIR99AHG	Body	0.200466	0.115755	0.162991	0.508126	0.110527
cg07706810	0.556572	3.99217e-05	0.0312344	chr1	OpenSea	LGR6	Body	0.905384	0.024897	0.911269	0.123651	0.0253426
cg17006315	0.556517	4.00056e-05	0.031269	chr7	OpenSea	RABL5	Body	0.914381	0.0236344	0.917192	0.157252	0.0186539
cg15901678	0.556409	4.01739e-05	0.0313383	chr5	N_Shelf	RNASEN	5'UTR	0.787866	0.0467272	0.800302	0.22363	0.0649667
cg17374356	-0.556409	4.01739e-05	0.0313383	chr5	OpenSea	RASGRF2	Body	0.106853	0.0515377	0.100017	0.287436	0.0572201
cg12681948	0.5563	4.03429e-05	0.031439	chr3	Island		Intergenic	0.862493	0.0578109	0.875971	0.262364	0.0553034
cg24542777	0.556246	4.04276e-05	0.0314738	chr19	OpenSea		Intergenic	0.91706	0.0101786	0.917763	0.0449011	0.0114804
cg21528393	-0.556138	4.05976e-05	0.0315029	chr15	OpenSea	TMOD3	Body	0.511378	0.221482	0.465638	0.772601	0.309001
cg04269530	0.556083	4.06828e-05	0.0315029	chr19	Island	GRIN2D	Body	0.702834	0.131849	0.748905	0.614374	0.182662
cg17919333	0.556029	4.07682e-05	0.0315029	chr1	OpenSea	PRRC2C	Body	0.828543	0.0537115	0.834031	0.264783	0.0584948
cg04072163	0.555975	4.08537e-05	0.0315029	chr15	OpenSea		Intergenic	0.919932	0.0135241	0.921542	0.0706861	0.0120372
cg08701814	0.555975	4.08537e-05	0.0315029	chr1	Island	B3GALT6;SDF4	1stExon	0.770255	0.131499	0.799618	0.579344	0.0818013
cg15900936	0.555975	4.08537e-05	0.0315029	chr5	OpenSea		Intergenic	0.545952	0.115814	0.55872	0.466798	0.173685
cg07696370	0.55592	4.09394e-05	0.0315029	chr15	N_Shore	TRIP4;KIAA0101	TSS1500	0.930467	0.00888291	0.930001	0.0442869	0.00917927
cg08409547	0.55592	4.09394e-05	0.0315029	chr5	OpenSea		Intergenic	0.886597	0.0204315	0.890718	0.102242	0.0254947
cg09615830	-0.55592	4.09394e-05	0.0315029	chr12	OpenSea	PPFIA2	Body	0.312569	0.154055	0.29988	0.600899	0.200117
cg15016639	0.55592	4.09394e-05	0.0315029	chr5	OpenSea		Intergenic	0.915344	0.0140266	0.916133	0.0741128	0.0171242
cg25702335	0.55592	4.09394e-05	0.0315029	chr13	S_Shore	CLDN10	Body	0.665231	0.208775	0.728004	0.810653	0.210083
cg07929029	0.555866	4.10253e-05	0.0315029	chr1	OpenSea	GOLPH3L	Body	0.803067	0.0531923	0.810566	0.259426	0.0704766
cg11974361	0.555866	4.10253e-05	0.0315029	chr7	OpenSea	CADPS2	Body	0.886981	0.0269686	0.89156	0.180584	0.0173175
cg21233722	0.555866	4.10253e-05	0.0315029	chr5	Island	DOCK2	Body	0.391237	0.163298	0.416216	0.615553	0.269004
cg06529508	0.555703	4.12839e-05	0.0316397	chr15	OpenSea	FAM214A	Body	0.826398	0.0591918	0.836717	0.25819	0.0466565
cg22294639	0.555703	4.12839e-05	0.0316397	chr15	OpenSea	MYO9A	5'UTR	0.835234	0.0468308	0.843041	0.256583	0.0417288
cg26122076	-0.555595	4.14571e-05	0.0317416	chr1	OpenSea	TMCO4	Body	0.148861	0.0823958	0.126053	0.35877	0.0920299
cg12960028	0.55554	4.1544e-05	0.0317464	chr2	OpenSea		Intergenic	0.899068	0.0250847	0.90634	0.119404	0.0248526
cg16797275	0.55554	4.1544e-05	0.0317464	chr12	N_Shelf	FMNL3	Body	0.825353	0.0435519	0.833362	0.182997	0.0605296
cg06533934	0.555432	4.17182e-05	0.0318177	chr12	OpenSea	TAS2R7	TSS200	0.669566	0.185285	0.736821	0.70021	0.23114
cg11426726	-0.555432	4.17182e-05	0.0318177	chr15	OpenSea	USP3	Body	0.136246	0.0580658	0.117914	0.257095	0.0716878
cg01039421	0.555378	4.18056e-05	0.0318227	chr3	N_Shelf	TXNDC6	5'UTR	0.920936	0.0108977	0.91999	0.0452934	0.013647
cg26403416	-0.555378	4.18056e-05	0.0318227	chr21	OpenSea	TFF2	TSS200	0.497401	0.179787	0.505815	0.652877	0.315876
cg21052030	-0.555269	4.19809e-05	0.0319252	chr10	OpenSea		Intergenic	0.885524	0.0868063	0.899115	0.606334	0.026976
cg22654626	0.555161	4.21568e-05	0.032028	chr19	Island	C19orf60	1stExon	0.13792	0.0629822	0.123202	0.397047	0.0347638
cg22590032	0.555106	4.2245e-05	0.0320641	chr5	S_Shore	FLT4	Body	0.645617	0.0971791	0.654978	0.439961	0.132156
cg10129408	0.555052	4.23334e-05	0.0320693	chr6	N_Shore	TFAP2A	TSS1500	0.161444	0.132397	0.107336	0.541411	0.120406
cg18077118	0.555052	4.23334e-05	0.0320693	chr11	OpenSea	LOC101928823	Body	0.330194	0.186308	0.326178	0.626871	0.277522
cg00804794	0.554998	4.24219e-05	0.0321055	chr6	OpenSea		Intergenic	0.827384	0.0750998	0.835862	0.313935	0.0920014
cg22149546	0.554943	4.25106e-05	0.0321418	chr10	OpenSea	ZCCHC24	Body	0.782874	0.0902834	0.808952	0.391218	0.103264
cg01844642	0.554835	4.26886e-05	0.0322127	chr3	Island	GPR62	1stExon	0.612862	0.115882	0.601101	0.446386	0.178933
cg19781814	0.554835	4.26886e-05	0.0322127	chr5	OpenSea	SPEF2	Body	0.862105	0.059037	0.876823	0.293702	0.0404461
cg24636995	0.554781	4.27778e-05	0.0322127	chr3	OpenSea		Intergenic	0.848971	0.0322879	0.849501	0.136881	0.0471329
cg25595005	0.554726	4.28672e-05	0.0322127	chr6	OpenSea		Intergenic	0.19425	0.0947202	0.188809	0.414801	0.12405
cg11160673	0.554672	4.29568e-05	0.0322127	chr3	N_Shore	BBX	TSS1500	0.807086	0.0573083	0.811741	0.237771	0.0585773
cg13653827	-0.554672	4.29568e-05	0.0322127	chr15	OpenSea	C15orf41	5'UTR	0.44265	0.200794	0.40773	0.797693	0.199041
cg02093951	0.554618	4.30466e-05	0.0322127	chr5	OpenSea		Intergenic	0.810239	0.159035	0.892979	0.632615	0.210326
cg02696867	-0.554618	4.30466e-05	0.0322127	chr12	OpenSea		Intergenic	0.0930087	0.0390485	0.0844662	0.195091	0.0383096
cg15509507	-0.554618	4.30466e-05	0.0322127	chr8	OpenSea		Intergenic	0.560347	0.187603	0.544456	0.70536	0.296533
cg27319955	-0.554618	4.30466e-05	0.0322127	chr2	OpenSea		Intergenic	0.290155	0.193713	0.260474	0.757229	0.296782
cg01245863	0.554563	4.31365e-05	0.0322127	chr3	OpenSea	IFT80	5'UTR	0.763282	0.0898285	0.781763	0.44789	0.0831704
cg12477370	0.554563	4.31365e-05	0.0322127	chr6	S_Shore	RUNX2	Body	0.31796	0.214107	0.292992	0.772877	0.347124
cg20941713	0.554563	4.31365e-05	0.0322127	chr1	OpenSea		Intergenic	0.875991	0.0309652	0.87972	0.148472	0.031209
cg00574412	0.554455	4.33168e-05	0.0322346	chr17	N_Shore	ABHD15	Body	0.757328	0.0803933	0.766026	0.338804	0.0987902
cg21675424	0.554455	4.33168e-05	0.0322346	chr22	S_Shelf	CCDC116	TSS200	0.536233	0.129077	0.565315	0.55046	0.181301
cg22856324	0.554455	4.33168e-05	0.0322346	chr2	Island	CYP26B1	Body	0.518161	0.277212	0.598924	0.930974	0.472794
cg05841283	0.554346	4.34979e-05	0.0322346	chr15	OpenSea	TMEM62	Body	0.871372	0.026362	0.872097	0.117172	0.0286102
cg24834889	-0.554292	4.35887e-05	0.0322346	chr19	Island	HKR1	TSS200	0.136668	0.0653946	0.126753	0.35674	0.0529927
cg01636300	0.554238	4.36796e-05	0.0322346	chr16	Island	TRAF7	Body	0.916874	0.0140406	0.919831	0.0803897	0.0140021
cg16493126	0.554238	4.36796e-05	0.0322346	chr12	OpenSea	HSPB8	TSS1500	0.871675	0.0245556	0.872945	0.120124	0.0310902
cg19377674	0.554238	4.36796e-05	0.0322346	chr15	S_Shelf	DIS3L	Body	0.870997	0.0421944	0.876747	0.176345	0.0461779
cg22888958	0.554238	4.36796e-05	0.0322346	chr7	OpenSea	CREB5	5'UTR	0.424693	0.22091	0.432074	0.714834	0.403192
cg24105314	0.554238	4.36796e-05	0.0322346	chr17	Island	PYY;NAGS	TSS1500	0.673748	0.105739	0.684733	0.512504	0.151636
cg03996020	-0.554238	4.36796e-05	0.0322346	chr7	OpenSea	DNAJB6	Body	0.320665	0.240294	0.239626	0.837487	0.380344
cg13028481	-0.554238	4.36796e-05	0.0322346	chr2	OpenSea		Intergenic	0.456421	0.203737	0.433295	0.733344	0.304074
cg09652312	0.554184	4.37707e-05	0.0322346	chr7	Island		Intergenic	0.797205	0.116315	0.805764	0.510021	0.180322
cg13753370	0.554184	4.37707e-05	0.0322346	chr3	OpenSea		Intergenic	0.829385	0.0918627	0.850346	0.442478	0.0515959
cg05366139	-0.554129	4.3862e-05	0.0322346	chr1	OpenSea	NR5A2	Body	0.251313	0.14429	0.237659	0.73463	0.165925
cg20516595	-0.554129	4.3862e-05	0.0322346	chr14	OpenSea	TRIP11	ExonBnd	0.610415	0.154228	0.638886	0.591537	0.192206
cg14442405	0.554129	4.3862e-05	0.0322346	chr2	OpenSea		Intergenic	0.903665	0.083618	0.934312	0.426279	0.0455432
cg26887966	0.554075	4.39535e-05	0.0322487	chr5	OpenSea		Intergenic	0.831114	0.137976	0.884702	0.597609	0.08762
cg01366958	0.554021	4.40452e-05	0.0322487	chr14	OpenSea	DIO2;DIO2-AS1	5'UTR	0.79694	0.101244	0.823427	0.388046	0.118443
cg05237553	0.554021	4.40452e-05	0.0322487	chr5	OpenSea		Intergenic	0.873074	0.0275515	0.870061	0.124559	0.0391593
cg06973155	0.554021	4.40452e-05	0.0322487	chr5	OpenSea	CDH9	Body	0.748822	0.107628	0.776023	0.571596	0.113228
cg23156699	0.553966	4.4137e-05	0.0322782	chr12	OpenSea	SLC41A2	Body	0.881447	0.0301662	0.8873	0.139184	0.0407621
cg13882309	0.553912	4.4229e-05	0.0322782	chr5	Island	PCDHB13	1stExon	0.534501	0.164873	0.493939	0.559908	0.242557
cg08968184	0.553858	4.43212e-05	0.0322782	chr16	S_Shore	ZDHHC1	Body	0.689156	0.108338	0.701399	0.494482	0.153995
cg26100244	0.553858	4.43212e-05	0.0322782	chr1	OpenSea	NME7	Body	0.867744	0.0410058	0.872077	0.183872	0.0513967
cg16295083	-0.553804	4.44135e-05	0.0322782	chr5	OpenSea		Intergenic	0.080875	0.0407641	0.071316	0.177779	0.0330245
cg22688428	0.553804	4.44135e-05	0.0322782	chr14	Island	MIR1247;DIO3	TSS1500	0.355181	0.224085	0.272547	0.781864	0.371441
cg22935319	0.553804	4.44135e-05	0.0322782	chr17	OpenSea	TOP2A	3'UTR	0.801641	0.0573489	0.808985	0.395817	0.0371061
cg26743450	0.553804	4.44135e-05	0.0322782	chr12	OpenSea		Intergenic	0.881823	0.0235512	0.888785	0.110026	0.0262053
cg04531363	-0.553695	4.45988e-05	0.0322936	chr17	OpenSea	CCDC46	Body	0.385189	0.164113	0.373261	0.646969	0.214847
cg09311869	-0.553695	4.45988e-05	0.0322936	chr20	S_Shore	NXT1	5'UTR	0.270509	0.197772	0.208281	0.807053	0.226142
cg19034506	-0.553695	4.45988e-05	0.0322936	chr5	OpenSea	RNF180	Body	0.0662471	0.0386002	0.0566642	0.217575	0.0239228
cg10422217	0.553695	4.45988e-05	0.0322936	chr3	OpenSea	ATG3	Body	0.867645	0.0421324	0.875787	0.275699	0.0328454
cg07592830	0.553641	4.46917e-05	0.0323014	chr1	OpenSea	NEK7	Body	0.868555	0.035814	0.875279	0.164394	0.0429001
cg17227941	0.553641	4.46917e-05	0.0323014	chr12	OpenSea	EP400	Body	0.857525	0.0212375	0.858945	0.0826373	0.0315137
cg10238761	0.553532	4.4878e-05	0.0323648	chr6	OpenSea	FAM65B	Body	0.903438	0.0207226	0.908871	0.0992451	0.0245743
cg01838544	0.553478	4.49714e-05	0.0323648	chr16	OpenSea	GPR114	TSS200	0.665713	0.0880243	0.692515	0.42789	0.125257
cg25605888	-0.553478	4.49714e-05	0.0323648	chr12	S_Shore	COQ5	TSS1500	0.102126	0.0373837	0.0930316	0.168746	0.0450606
cg13657981	0.553424	4.5065e-05	0.0323648	chr7	OpenSea	CALD1	Body	0.889297	0.0394871	0.893679	0.164797	0.0469991
cg02566239	-0.553369	4.51588e-05	0.0323648	chr6	OpenSea	TBC1D32	Body	0.281276	0.117545	0.266003	0.524565	0.159684
cg08470516	-0.553369	4.51588e-05	0.0323648	chr4	OpenSea		Intergenic	0.701561	0.164447	0.754817	0.611393	0.188776
cg10259966	0.553369	4.51588e-05	0.0323648	chr12	OpenSea	ATF1	Body	0.878656	0.0260113	0.879889	0.136005	0.0296093
cg23917768	0.553369	4.51588e-05	0.0323648	chr17	S_Shelf	DCAKD	5'UTR	0.929487	0.00680101	0.9297	0.0317156	0.00929386
cg24376311	0.553369	4.51588e-05	0.0323648	chr6	Island	HLA-DQB1	Body	0.347061	0.135351	0.33422	0.78516	0.150944
cg07495127	-0.553261	4.53468e-05	0.0323648	chr5	OpenSea	FBXL7	Body	0.244134	0.1441	0.205953	0.616759	0.179367
cg14022137	0.553261	4.53468e-05	0.0323648	chr6	Island	ULBP1	Body	0.116601	0.114763	0.0693011	0.34958	0.183188
cg05281328	0.553207	4.54411e-05	0.0323648	chr19	Island	NANOS3	1stExon	0.635905	0.0489457	0.633859	0.20206	0.068444
cg18966819	-0.553207	4.54411e-05	0.0323648	chr7	N_Shore	FOXK1	Body	0.176594	0.0747337	0.168692	0.338266	0.0818862
cg23507272	-0.553207	4.54411e-05	0.0323648	chr5	OpenSea		Intergenic	0.0399558	0.0136254	0.0358548	0.0752843	0.013576
cg08301960	0.553152	4.55356e-05	0.0323648	chr5	OpenSea	C7	Body	0.744301	0.0938376	0.763757	0.459888	0.0824377
cg23858650	-0.553152	4.55356e-05	0.0323648	chr12	OpenSea		Intergenic	0.256217	0.109161	0.231777	0.518697	0.130111
cg23914328	-0.553152	4.55356e-05	0.0323648	chr15	N_Shelf	APBA2	Body	0.735864	0.113023	0.775618	0.360495	0.147804
cg20149935	0.553098	4.56303e-05	0.0323648	chr5	OpenSea	IPO11	Body	0.91816	0.0153465	0.91985	0.0690861	0.0146814
cg00367499	-0.553044	4.57252e-05	0.0323648	chr5	OpenSea	RANBP17	Body	0.201179	0.132208	0.15458	0.54009	0.0907535
cg04294866	0.553044	4.57252e-05	0.0323648	chr2	OpenSea	ZNF804A	Body	0.553209	0.156317	0.531686	0.565752	0.215847
cg12530592	0.553044	4.57252e-05	0.0323648	chr1	OpenSea	MIR1255B2;DCAF6	TSS200	0.828017	0.0551926	0.840002	0.294364	0.0685462
cg14612302	0.553044	4.57252e-05	0.0323648	chr5	OpenSea		Intergenic	0.917042	0.0120419	0.920211	0.0565178	0.0141245
cg21869427	0.553044	4.57252e-05	0.0323648	chr5	OpenSea	RICTOR	Body	0.865676	0.0472934	0.877573	0.237071	0.0429259
cg06022449	0.552935	4.59154e-05	0.032383	chr20	OpenSea	GPCPD1	ExonBnd	0.882329	0.0411955	0.88968	0.205833	0.0356524
cg13070020	0.552935	4.59154e-05	0.032383	chr15	OpenSea	ZNF609	Body	0.92803	0.00985268	0.929237	0.0510452	0.0113376
cg16340755	0.552935	4.59154e-05	0.032383	chr5	N_Shelf		Intergenic	0.90672	0.0194378	0.91081	0.0796819	0.0212441
cg21378730	0.552935	4.59154e-05	0.032383	chr5	OpenSea	PAM	ExonBnd	0.8719	0.0343155	0.877373	0.177368	0.036177
cg00815869	0.552881	4.60108e-05	0.0323922	chr3	OpenSea	NDUFB5	ExonBnd	0.599543	0.104439	0.606747	0.472997	0.118846
cg08122545	0.552881	4.60108e-05	0.0323922	chr1	Island	HES4	TSS1500	0.0367222	0.00594541	0.0370789	0.0245832	0.00707903
cg17202735	0.552772	4.62021e-05	0.0324979	chr12	OpenSea	NAV3	3'UTR	0.869382	0.0280715	0.876434	0.111661	0.0377945
cg01163974	0.552718	4.62981e-05	0.0325167	chr10	N_Shelf	NDST2	Body	0.848553	0.0291127	0.851268	0.150315	0.033839
cg05452558	-0.552664	4.63942e-05	0.0325167	chr4	OpenSea		Intergenic	0.574196	0.198152	0.641274	0.728018	0.260366
cg11783625	0.552664	4.63942e-05	0.0325167	chr3	OpenSea	RSRC1	Body	0.810147	0.0845197	0.826905	0.361044	0.0710894
cg27394566	0.552664	4.63942e-05	0.0325167	chr14	OpenSea	PLD4	5'UTR	0.762533	0.0847718	0.77866	0.345966	0.111207
cg14788262	-0.552609	4.64905e-05	0.0325552	chr5	OpenSea	LOC101929710	Body	0.38187	0.213191	0.365902	0.81097	0.296237
cg02014364	0.552555	4.6587e-05	0.0325938	chr5	OpenSea	C5orf22	Body	0.847173	0.0333962	0.854325	0.144409	0.0407488
cg09662922	-0.552501	4.66837e-05	0.0326035	chr1	OpenSea	EIF4G3	Body	0.788691	0.158652	0.84787	0.564926	0.207665
cg20994097	-0.552501	4.66837e-05	0.0326035	chr1	S_Shore	S100A10	TSS1500	0.560848	0.191826	0.596935	0.663332	0.313729
cg03520174	-0.552447	4.67805e-05	0.0326421	chr2	OpenSea		Intergenic	0.676178	0.153716	0.684752	0.614935	0.190953
cg02399817	-0.552338	4.69748e-05	0.0327197	chr12	OpenSea		Intergenic	0.0274456	0.00760193	0.0256048	0.0422825	0.0107107
cg20934881	-0.552338	4.69748e-05	0.0327197	chr1	Island	ATP8B2	Body	0.123954	0.0304685	0.119094	0.122628	0.0432664
cg06408138	-0.552284	4.70722e-05	0.0327585	chr17	N_Shelf	UTP6	Body	0.289786	0.124837	0.266488	0.499921	0.147581
cg20511277	0.552229	4.71698e-05	0.0327685	chr15	N_Shore		Intergenic	0.7833	0.083929	0.804701	0.368083	0.10649
cg22183057	0.552229	4.71698e-05	0.0327685	chr5	N_Shelf	NUDCD2	Body	0.932087	0.0131073	0.934244	0.0564526	0.011532
cg13431205	0.552175	4.72676e-05	0.0327786	chr13	Island	RB1	Body	0.702468	0.136618	0.72787	0.633727	0.204555
cg00215736	-0.552175	4.72676e-05	0.0327786	chr13	OpenSea		Intergenic	0.286903	0.174055	0.246951	0.679354	0.188735
cg11470619	-0.552121	4.73655e-05	0.0328176	chr13	OpenSea	DLEU2	Body	0.379329	0.27958	0.282701	0.811124	0.499463
cg11498652	-0.552067	4.74637e-05	0.0328567	chr5	N_Shore	RPL37	Body	0.0844613	0.0276326	0.0800919	0.12407	0.0248603
cg11434693	0.552012	4.7562e-05	0.0328958	chr1	OpenSea	ACBD3	Body	0.544679	0.150462	0.573616	0.61946	0.187369
cg03140714	-0.551958	4.76606e-05	0.0329061	chr17	OpenSea		Intergenic	0.459467	0.142207	0.448905	0.570103	0.184085
cg04812745	-0.551958	4.76606e-05	0.0329061	chr19	S_Shore	EID2	TSS1500	0.507653	0.2184	0.483725	0.718776	0.373648
cg27592325	0.551904	4.77593e-05	0.0329454	chr20	OpenSea	ITCH	Body	0.913329	0.0153652	0.915115	0.0683319	0.01699
cg03372205	-0.551795	4.79573e-05	0.0329952	chr2	S_Shelf		Intergenic	0.813133	0.0797562	0.833419	0.291284	0.0903664
cg06643466	0.551795	4.79573e-05	0.0329952	chr7	OpenSea	CARD11	5'UTR	0.382382	0.210049	0.414185	0.784105	0.311633
cg11039754	0.551795	4.79573e-05	0.0329952	chr15	N_Shore	TNFAIP8L3	Body	0.582548	0.140514	0.614695	0.590746	0.199387
cg04875789	-0.551741	4.80565e-05	0.0330346	chr7	Island	PODXL	Body	0.0838725	0.0903851	0.0500557	0.336363	0.0381896
cg07356722	0.551632	4.82556e-05	0.0330848	chr12	N_Shelf		Intergenic	0.803001	0.0496442	0.817305	0.279876	0.0550821
cg16628919	-0.551632	4.82556e-05	0.0330848	chr6	OpenSea	CDKAL1	TSS1500	0.0970954	0.0657673	0.0716624	0.31585	0.0353074
cg27522998	0.551632	4.82556e-05	0.0330848	chr20	OpenSea		Intergenic	0.451111	0.137714	0.442385	0.568926	0.20583
cg00121868	0.551578	4.83555e-05	0.0331111	chr12	OpenSea		Intergenic	0.628984	0.101472	0.610589	0.450769	0.13115
cg03806501	-0.551524	4.84555e-05	0.0331111	chr7	OpenSea		Intergenic	0.118374	0.0530047	0.0999801	0.278585	0.049147
cg25617137	0.551524	4.84555e-05	0.0331111	chr5	OpenSea	DIMT1L	3'UTR	0.890559	0.0211276	0.89342	0.0974666	0.0241145
cg07669969	-0.551415	4.86561e-05	0.0331111	chr5	OpenSea		Intergenic	0.60718	0.207121	0.644709	0.772033	0.236103
cg11491407	0.551415	4.86561e-05	0.0331111	chr12	Island	CACNA2D4	Body	0.413947	0.182256	0.394864	0.748043	0.280132
cg14570145	0.551415	4.86561e-05	0.0331111	chr12	Island	NCOR2	3'UTR	0.911323	0.0124601	0.912622	0.0604088	0.0164317
cg24543773	0.551415	4.86561e-05	0.0331111	chr8	OpenSea		Intergenic	0.846362	0.0907423	0.879894	0.388612	0.0735702
cg24682307	0.551415	4.86561e-05	0.0331111	chr1	Island	TNFRSF1B	1stExon	0.030565	0.0252647	0.0261972	0.182701	0.00592164
cg09674340	-0.551361	4.87567e-05	0.0331111	chr1	OpenSea	PPP1R12B	1stExon	0.469784	0.238895	0.468282	0.824674	0.401967
cg01405663	0.551361	4.87567e-05	0.0331111	chr11	OpenSea	PKNOX2	5'UTR	0.839865	0.0623782	0.848041	0.281413	0.0698056
cg09950449	0.551361	4.87567e-05	0.0331111	chr14	OpenSea	SYT16	Body	0.725889	0.0659899	0.736698	0.309364	0.0837549
cg14340956	-0.551307	4.88575e-05	0.0331224	chr5	OpenSea		Intergenic	0.783377	0.178737	0.861547	0.82786	0.146865
cg16141412	-0.551307	4.88575e-05	0.0331224	chr3	OpenSea		Intergenic	0.161325	0.116689	0.130761	0.536697	0.10109
cg01024757	0.551198	4.90597e-05	0.0332023	chr2	OpenSea	SLC39A10	Body	0.793866	0.0715339	0.809795	0.330631	0.0737495
cg01070987	-0.551198	4.90597e-05	0.0332023	chr3	N_Shore	PFN2	Body	0.23108	0.129118	0.205125	0.664494	0.135607
cg24187415	0.551144	4.9161e-05	0.0332253	chr3	S_Shore	GK5	TSS1500	0.900407	0.017248	0.904243	0.0951411	0.0184707
cg02055963	0.55109	4.92626e-05	0.0332253	chr13	Island	CDX2	TSS1500	0.282363	0.175689	0.242885	0.650953	0.273439
cg06826710	0.55109	4.92626e-05	0.0332253	chr1	OpenSea		Intergenic	0.925046	0.013184	0.927007	0.0723412	0.0129653
cg20429763	0.55109	4.92626e-05	0.0332253	chr7	S_Shelf		Intergenic	0.816154	0.040767	0.818174	0.226088	0.0395484
cg00695799	0.551035	4.93643e-05	0.0332654	chr6	OpenSea	ZC3H12D	5'UTR	0.540596	0.229179	0.583027	0.866339	0.281457
cg03227167	-0.550981	4.94663e-05	0.0332772	chr17	OpenSea	PRPSAP2	Body	0.33569	0.19037	0.279644	0.835509	0.259715
cg14252586	-0.550981	4.94663e-05	0.0332772	chr17	OpenSea		Intergenic	0.523474	0.213665	0.51736	0.720823	0.395944
cg02994616	0.550927	4.95684e-05	0.0332773	chr3	OpenSea	LPP	Body	0.854746	0.0356373	0.859479	0.150466	0.045726
cg16417703	0.550927	4.95684e-05	0.0332773	chr16	OpenSea	ADGRG1	5'UTR	0.798035	0.0572367	0.807957	0.208109	0.0876782
cg03037864	0.550818	4.97733e-05	0.0332773	chr22	S_Shore	RRP7A	TSS1500	0.741795	0.0617886	0.752147	0.325482	0.0623987
cg06602478	0.550818	4.97733e-05	0.0332773	chr3	N_Shelf	ACAP2	Body	0.91229	0.0244252	0.917192	0.17338	0.0169055
cg09932730	-0.550818	4.97733e-05	0.0332773	chr7	S_Shelf		Intergenic	0.348624	0.134039	0.297708	0.515761	0.196788
cg00635075	0.550764	4.9876e-05	0.0332773	chr15	OpenSea	AKAP13	Body	0.903209	0.017206	0.905877	0.0885738	0.020022
cg03771702	0.55071	4.99789e-05	0.0332773	chr20	N_Shore	HM13	TSS1500	0.751129	0.0806713	0.768612	0.467251	0.0710188
cg02655630	0.550655	5.0082e-05	0.0332773	chr20	Island	SLC12A5	Body	0.334608	0.154202	0.341769	0.764859	0.226653
cg10795666	0.550655	5.0082e-05	0.0332773	chr13	Island	MLNR	1stExon	0.368382	0.242229	0.385192	0.829595	0.435371
cg12777318	-0.550655	5.0082e-05	0.0332773	chr17	OpenSea		Intergenic	0.301148	0.179843	0.248631	0.667573	0.23235
cg22367981	-0.550655	5.0082e-05	0.0332773	chr1	OpenSea	DISC1;TSNAX-DISC1	Body	0.531204	0.253599	0.600035	0.771371	0.507326
cg22840802	0.550655	5.0082e-05	0.0332773	chr1	Island	AK5	TSS200	0.0345231	0.00536625	0.0343835	0.0255527	0.00649301
cg24364737	0.550655	5.0082e-05	0.0332773	chr5	S_Shore	TRIM7	TSS1500	0.546548	0.320102	0.639702	0.948252	0.475408
cg07519536	0.550601	5.01853e-05	0.0332773	chr6	Island	BTN1A1	Body	0.266946	0.221659	0.242819	0.905088	0.380395
cg09023136	0.550601	5.01853e-05	0.0332773	chr1	N_Shore	MOSC1	TSS1500	0.43513	0.160799	0.449111	0.750374	0.228939
cg14420932	0.550601	5.01853e-05	0.0332773	chr4	N_Shore	COL25A1	Body	0.897736	0.0454585	0.913902	0.222345	0.030664
cg18154786	0.550601	5.01853e-05	0.0332773	chr3	OpenSea	WWTR1	Body	0.890685	0.0204979	0.892505	0.0842375	0.025866
cg01735429	0.550547	5.02888e-05	0.0333179	chr2	OpenSea		Intergenic	0.792846	0.0797353	0.805569	0.360152	0.082251
cg05213896	0.550493	5.03925e-05	0.0333508	chr19	Island	IL4I1	Body	0.521755	0.21003	0.604308	0.772877	0.240541
cg25634693	0.550438	5.04963e-05	0.0333508	chr2	OpenSea	METTL21A;CREB1	Body	0.871055	0.0491693	0.885134	0.265549	0.0361275
cg27140058	0.550384	5.06004e-05	0.0333508	chr4	S_Shore	BANK1	Body	0.177469	0.199812	0.0821825	0.692497	0.305996
cg10630951	0.55033	5.07047e-05	0.0333508	chr12	OpenSea	PPM1H	Body	0.798929	0.0477977	0.80968	0.218917	0.0479991
cg07499317	-0.550275	5.08092e-05	0.0333508	chr5	OpenSea	GFPT2	Body	0.624579	0.214811	0.681886	0.747655	0.355151
cg09187007	0.550275	5.08092e-05	0.0333508	chr1	S_Shelf	MEGF6	Body	0.492786	0.263095	0.543023	0.84989	0.492646
cg18680969	0.550275	5.08092e-05	0.0333508	chr1	OpenSea	CD244	1stExon	0.666394	0.118716	0.674129	0.499919	0.137294
cg21650557	-0.550275	5.08092e-05	0.0333508	chr3	OpenSea		Intergenic	0.801995	0.125042	0.844286	0.525264	0.103205
cg00400370	0.550221	5.09138e-05	0.0333508	chr5	OpenSea	CTNND2	ExonBnd	0.926985	0.0180521	0.929486	0.0754718	0.0267676
cg01443845	0.550221	5.09138e-05	0.0333508	chr6	OpenSea	SEC63	Body	0.787698	0.126663	0.838825	0.45544	0.177129
cg03080985	0.550221	5.09138e-05	0.0333508	chr6	N_Shore	SH3BGRL2	TSS1500	0.0263365	0.010608	0.0239629	0.0652674	0.00680198
cg24380121	0.550221	5.09138e-05	0.0333508	chr1	OpenSea		Intergenic	0.827947	0.0560112	0.834876	0.33438	0.0424732
cg27121663	-0.550221	5.09138e-05	0.0333508	chr3	OpenSea		Intergenic	0.508564	0.231192	0.499773	0.843544	0.314745
cg09795590	0.550113	5.11238e-05	0.0333508	chr12	OpenSea		Intergenic	0.905752	0.0260782	0.911957	0.178083	0.0200718
cg24394631	0.550113	5.11238e-05	0.0333508	chr17	S_Shore	CRHR1	Body	0.583203	0.190661	0.605308	0.825678	0.259511
cg07215281	0.550058	5.1229e-05	0.0333508	chr1	OpenSea	TARBP1	Body	0.895331	0.0259254	0.90146	0.108698	0.0262255
cg09286894	-0.550058	5.1229e-05	0.0333508	chr16	OpenSea	NQO1	3'UTR	0.190836	0.133247	0.146196	0.750336	0.108203
cg09558966	-0.550058	5.1229e-05	0.0333508	chr13	OpenSea		Intergenic	0.507463	0.186434	0.502449	0.695526	0.281118
cg10512886	0.550058	5.1229e-05	0.0333508	chr12	OpenSea	ZNF385A	Body	0.589929	0.0964892	0.605125	0.505126	0.112494
cg16699385	-0.550058	5.1229e-05	0.0333508	chr6	N_Shore	PERP	Body	0.237676	0.180427	0.185711	0.778165	0.161565
cg09767100	0.550004	5.13345e-05	0.0333508	chr3	OpenSea	KCNMB3	TSS1500	0.867373	0.026244	0.870547	0.109514	0.0342026
cg26856475	0.550004	5.13345e-05	0.0333508	chr5	N_Shore	PCDHGA4;PCDHGA2;PCDHGB2;PCDHGA1;PCDHGB1;PCDHGA3	Body	0.655977	0.205894	0.667817	0.816742	0.319855
cg01391299	-0.54995	5.14401e-05	0.0333508	chr5	OpenSea	SPINK5L3	TSS200	0.670145	0.130356	0.705271	0.560517	0.167049
cg14141912	0.54995	5.14401e-05	0.0333508	chr2	OpenSea	ATOH8	Body	0.719474	0.145504	0.769509	0.638868	0.200331
cg04331601	0.549896	5.1546e-05	0.0333508	chr19	S_Shore	FAM129C	TSS1500	0.706568	0.104944	0.726232	0.44769	0.151229
cg04514292	-0.549896	5.1546e-05	0.0333508	chr3	OpenSea	KLHL6-AS1;KLHL6	TSS1500	0.925351	0.0176056	0.928959	0.08425	0.0186103
cg02539153	0.549841	5.16521e-05	0.0333508	chr5	N_Shore	PCDHB18	Body	0.398367	0.261377	0.393788	0.877811	0.339405
cg07452217	0.549841	5.16521e-05	0.0333508	chr16	Island	IRX5	3'UTR	0.435648	0.180234	0.46939	0.663094	0.202856
cg15872617	0.549841	5.16521e-05	0.0333508	chr12	OpenSea		Intergenic	0.730745	0.0748924	0.746521	0.419904	0.0807688
cg21520111	0.549841	5.16521e-05	0.0333508	chr19	Island	TRPM4	Body	0.678395	0.115023	0.71395	0.535646	0.170975
cg21893193	0.549841	5.16521e-05	0.0333508	chr15	OpenSea	LEO1	Body	0.792713	0.0575689	0.802739	0.261111	0.0527361
cg00912468	0.549787	5.17583e-05	0.0333647	chr3	OpenSea	PLCH1	Body	0.241218	0.157409	0.185898	0.655733	0.217038
cg04811843	-0.549787	5.17583e-05	0.0333647	chr5	OpenSea		Intergenic	0.501397	0.141781	0.499016	0.595754	0.17352
cg08593031	0.549733	5.18648e-05	0.033406	chr11	OpenSea	LGALS12	5'UTR	0.755928	0.080746	0.771079	0.424871	0.0849945
cg01951879	0.549678	5.19714e-05	0.033434	chr16	Island		Intergenic	0.597855	0.144409	0.625348	0.754551	0.129832
cg01772760	0.549624	5.20783e-05	0.033434	chr13	OpenSea	GPR183;UBAC2;MIR548AN	5'UTR	0.869235	0.0300546	0.87246	0.118104	0.0323049
cg21997672	-0.549624	5.20783e-05	0.033434	chr7	OpenSea		Intergenic	0.185447	0.114331	0.146945	0.52195	0.151206
cg24191621	0.549624	5.20783e-05	0.033434	chr1	OpenSea		Intergenic	0.778703	0.0557511	0.789855	0.236866	0.0703801
cg03093391	0.549516	5.22926e-05	0.0334625	chr1	OpenSea		Intergenic	0.920413	0.0434187	0.926704	0.314827	0.0130733
cg15642290	0.549516	5.22926e-05	0.0334625	chr5	OpenSea	RNF145	Body	0.894024	0.0298722	0.901504	0.161164	0.0283644
cg21000919	0.549516	5.22926e-05	0.0334625	chr15	N_Shelf		Intergenic	0.859758	0.0333723	0.863088	0.152711	0.0335251
cg27318506	0.549516	5.22926e-05	0.0334625	chr5	OpenSea		Intergenic	0.849482	0.0669685	0.86744	0.428887	0.0583594
cg17030055	-0.549461	5.24001e-05	0.0334912	chr5	OpenSea	CDH10	TSS200	0.0493831	0.0125273	0.0480822	0.0595322	0.0177489
cg12834921	-0.549407	5.25077e-05	0.0334912	chr8	OpenSea		Intergenic	0.840009	0.112471	0.878661	0.655657	0.0729212
cg03573529	0.549407	5.25077e-05	0.0334912	chr5	Island		Intergenic	0.35933	0.176731	0.304136	0.577966	0.278597
cg04019164	0.549407	5.25077e-05	0.0334912	chr22	N_Shore		Intergenic	0.699182	0.134954	0.732226	0.519319	0.165808
cg17442349	-0.549353	5.26156e-05	0.0335203	chr9	OpenSea		Intergenic	0.281363	0.105433	0.268433	0.433191	0.150218
cg07159802	-0.549298	5.27237e-05	0.0335203	chr1	OpenSea	OR1C1	1stExon	0.763761	0.169979	0.83283	0.665707	0.209468
cg07606605	-0.549298	5.27237e-05	0.0335203	chr5	OpenSea		Intergenic	0.457274	0.209094	0.448376	0.834888	0.265998
cg10223008	-0.549298	5.27237e-05	0.0335203	chr3	OpenSea	ULK4	Body	0.890545	0.0507125	0.910737	0.213857	0.0497309
cg10646968	0.549244	5.28319e-05	0.033535	chr10	OpenSea		Intergenic	0.754647	0.220669	0.873188	0.746428	0.341756
cg17835169	0.549244	5.28319e-05	0.033535	chr5	OpenSea	PDE6A	Body	0.88905	0.0262906	0.892457	0.126786	0.0323548
cg10885827	0.54919	5.29404e-05	0.0335376	chr5	OpenSea		Intergenic	0.872657	0.0293254	0.877085	0.138975	0.0268499
cg16102247	-0.54919	5.29404e-05	0.0335376	chr3	OpenSea	BCHE	1stExon	0.128608	0.12099	0.0938393	0.799554	0.0592381
cg06756499	0.549136	5.30491e-05	0.0335376	chr1	OpenSea	RABGAP1L	Body	0.850792	0.0440813	0.851018	0.193184	0.0525933
cg20111163	0.549136	5.30491e-05	0.0335376	chr1	OpenSea	ANKRD45;LOC730159	Body	0.692973	0.125724	0.701024	0.641979	0.1246
cg24573636	0.549136	5.30491e-05	0.0335376	chr12	OpenSea		Intergenic	0.872034	0.02111	0.875735	0.104774	0.0247314
cg14332927	0.549081	5.3158e-05	0.0335525	chr1	OpenSea	IARS2	Body	0.868385	0.0450566	0.870587	0.234665	0.0514188
cg26295921	0.549081	5.3158e-05	0.0335525	chr7	N_Shore	PTPRN2	Body	0.577193	0.203292	0.593881	0.853613	0.287988
cg10140943	0.549027	5.32671e-05	0.0335944	chr10	OpenSea		Intergenic	0.928758	0.0457516	0.936273	0.323423	0.011109
cg01253169	0.548973	5.33764e-05	0.033606	chr2	OpenSea		Intergenic	0.829589	0.092723	0.853558	0.498216	0.0449684
cg09583211	0.548919	5.34859e-05	0.033606	chr1	OpenSea	DISC1;TSNAX-DISC1	Body	0.901214	0.0217243	0.907015	0.101231	0.0284055
cg21226442	0.548919	5.34859e-05	0.033606	chr12	N_Shelf	C12orf11	Body	0.888551	0.0307973	0.897878	0.148771	0.0356759
cg07391577	-0.548864	5.35956e-05	0.033606	chr2	OpenSea		Intergenic	0.335851	0.192308	0.277649	0.670007	0.296967
cg17079984	0.548864	5.35956e-05	0.033606	chr3	OpenSea	MED12L;P2RY14	Body	0.904149	0.0203459	0.907193	0.0896248	0.0214496
cg22804833	0.54881	5.37055e-05	0.033606	chr3	OpenSea	HLTF-AS1	Body	0.79369	0.0518086	0.79798	0.260514	0.060565
cg25631489	-0.54881	5.37055e-05	0.033606	chr3	S_Shore	PHC3	TSS1500	0.309369	0.185671	0.274156	0.810504	0.264902
cg01749866	0.548756	5.38156e-05	0.033606	chr3	OpenSea		Intergenic	0.883209	0.0285502	0.885707	0.15576	0.0289796
cg15209988	0.548756	5.38156e-05	0.033606	chr8	S_Shore	TNFRSF10D	TSS200	0.654407	0.117651	0.664196	0.627562	0.142194
cg16793249	0.548756	5.38156e-05	0.033606	chr6	Island	EGFL8	Body	0.885076	0.0564917	0.895875	0.255296	0.0629876
cg17109140	-0.548756	5.38156e-05	0.033606	chr4	N_Shore	RAB33B	TSS1500	0.0910264	0.0930162	0.0633263	0.523245	0.0506471
cg21777508	0.548756	5.38156e-05	0.033606	chr5	OpenSea	TRIO	Body	0.875358	0.0395639	0.878759	0.244257	0.0461651
cg22799638	-0.548701	5.39259e-05	0.033606	chr21	OpenSea	TTC3	Body	0.295082	0.111531	0.271083	0.578095	0.124573
cg04152422	0.548701	5.39259e-05	0.033606	chr12	OpenSea	SCYL2	Body	0.935628	0.00916044	0.936995	0.0440521	0.00857296
cg08910524	0.548701	5.39259e-05	0.033606	chr1	S_Shelf	C1orf27;MIR548F1	5'UTR	0.916883	0.0165827	0.920103	0.0736742	0.0175435
cg12706964	0.548647	5.40365e-05	0.0336322	chr6	OpenSea	DST	Body	0.802222	0.0566023	0.815687	0.220592	0.0743223
cg03505797	0.548539	5.42582e-05	0.0336322	chr11	N_Shore	C11orf84	TSS1500	0.92126	0.00936369	0.920329	0.0370558	0.0114242
cg27646349	0.548539	5.42582e-05	0.0336322	chr12	OpenSea		Intergenic	0.89356	0.020553	0.897052	0.098382	0.0182222
cg02809934	0.548484	5.43693e-05	0.0336322	chr1	OpenSea	FMO6P	Body	0.804613	0.110921	0.831066	0.636373	0.123125
cg03650674	0.548484	5.43693e-05	0.0336322	chr8	Island	GRHL2	Body	0.23925	0.223222	0.15039	0.7146	0.374485
cg09207849	-0.548484	5.43693e-05	0.0336322	chr3	OpenSea	ADAMTS9	Body	0.922401	0.0409603	0.936284	0.233269	0.0307196
cg18626907	-0.548484	5.43693e-05	0.0336322	chr1	OpenSea		Intergenic	0.508166	0.161938	0.500763	0.599499	0.238773
cg01540129	-0.54843	5.44807e-05	0.0336322	chr6	OpenSea		Intergenic	0.518468	0.166658	0.532059	0.673314	0.251219
cg07312086	-0.54843	5.44807e-05	0.0336322	chr9	OpenSea	ECM2;CENPP	Body	0.372375	0.154393	0.350652	0.715138	0.19352
cg00794845	0.54843	5.44807e-05	0.0336322	chr15	OpenSea		Intergenic	0.778701	0.086141	0.790005	0.55364	0.0624861
cg07787563	0.54843	5.44807e-05	0.0336322	chr1	OpenSea	PPP2R5A	Body	0.912002	0.0155835	0.914069	0.0705382	0.0210888
cg17338258	0.54843	5.44807e-05	0.0336322	chr17	S_Shelf	SHBG	1stExon	0.539288	0.0344689	0.540155	0.156483	0.0399117
cg17467642	-0.548376	5.45923e-05	0.0336382	chr7	OpenSea	AOAH	Body	0.811065	0.0964933	0.846645	0.370178	0.0963221
cg20264322	0.548376	5.45923e-05	0.0336382	chr12	OpenSea	TAOK3	5'UTR	0.807615	0.0439789	0.821412	0.213892	0.0527819
cg02263932	0.548321	5.4704e-05	0.0336382	chr20	Island	NFATC2	Body	0.553222	0.0881859	0.567066	0.384189	0.121199
cg18031455	0.548321	5.4704e-05	0.0336382	chr6	OpenSea	LST1	ExonBnd	0.597513	0.158511	0.630042	0.631138	0.225366
cg25357602	0.548321	5.4704e-05	0.0336382	chr14	OpenSea		Intergenic	0.615502	0.083642	0.637212	0.385901	0.0821035
cg17091818	-0.548267	5.4816e-05	0.0336544	chr1	OpenSea	EFCAB2	Body	0.197836	0.17592	0.11657	0.672567	0.185667
cg04918402	0.548267	5.4816e-05	0.0336544	chr17	Island	LIMD2	TSS1500	0.443363	0.131696	0.463013	0.457402	0.205799
cg09964207	0.548213	5.49282e-05	0.033697	chr2	OpenSea	PSMD1	ExonBnd	0.774054	0.074726	0.79296	0.330347	0.0723674
cg00606697	0.548159	5.50406e-05	0.0337397	chr5	OpenSea		Intergenic	0.772822	0.0661038	0.778819	0.335498	0.061212
cg01159576	0.548104	5.51533e-05	0.0337562	chr9	Island	LMX1B	Body	0.545163	0.166216	0.581407	0.732545	0.205802
cg21381949	0.548104	5.51533e-05	0.0337562	chr3	OpenSea	LEPREL1	Body	0.920765	0.0152551	0.924748	0.0693648	0.0156883
cg12450006	0.54805	5.52661e-05	0.0337591	chr5	OpenSea		Intergenic	0.918767	0.0126109	0.920739	0.0708547	0.0145368
cg19702314	0.54805	5.52661e-05	0.0337591	chr20	OpenSea	CSNK2A1	5'UTR	0.645206	0.0724467	0.65128	0.377452	0.0747589
cg25877553	-0.547996	5.53792e-05	0.0337591	chr20	OpenSea	FKBP1A	3'UTR	0.63917	0.17214	0.64519	0.708232	0.237901
cg03960072	0.547833	5.57196e-05	0.0337591	chr6	Island	KAAG1;DCDC2	1stExon	0.381028	0.20376	0.383875	0.690084	0.326932
cg10269365	0.547833	5.57196e-05	0.0337591	chr2	N_Shore	CCDC140	5'UTR	0.513425	0.231669	0.555609	0.843309	0.36614
cg11927233	-0.547833	5.57196e-05	0.0337591	chr5	S_Shore	NPM1	Body	0.29937	0.20044	0.251441	0.768636	0.211068
cg21059903	0.547779	5.58334e-05	0.0337591	chr1	OpenSea		Intergenic	0.805056	0.180765	0.864801	0.687872	0.0425277
cg18118503	-0.547779	5.58334e-05	0.0337591	chr1	N_Shelf	LCK	5'UTR	0.77861	0.0737184	0.794973	0.491234	0.0719048
cg01378874	-0.547724	5.59476e-05	0.0337591	chr19	OpenSea		Intergenic	0.417689	0.183949	0.382586	0.802495	0.234387
cg06683317	0.547724	5.59476e-05	0.0337591	chr12	OpenSea	PPFIA2	Body	0.865177	0.0290673	0.871831	0.122997	0.0355213
cg14639163	0.547724	5.59476e-05	0.0337591	chr2	Island	WNT6	Body	0.552626	0.0967756	0.558337	0.442285	0.109314
cg25817987	0.547724	5.59476e-05	0.0337591	chr12	N_Shore	DDX55	TSS1500	0.826393	0.0359989	0.830102	0.150205	0.0353026
cg24473270	0.54767	5.60619e-05	0.0337591	chr7	N_Shore	EEPD1	TSS1500	0.173924	0.164111	0.101152	0.609944	0.210646
cg11740416	-0.547616	5.61764e-05	0.0337591	chr3	S_Shore	FAM43A	3'UTR	0.143484	0.0402664	0.150582	0.190274	0.0518979
cg12378867	0.547616	5.61764e-05	0.0337591	chr5	OpenSea	ADCY2	3'UTR	0.94028	0.0118545	0.942284	0.0648708	0.015427
cg02232182	0.547562	5.62912e-05	0.0337591	chr3	OpenSea		Intergenic	0.90869	0.0148025	0.911302	0.0682452	0.0191182
cg08458733	0.547562	5.62912e-05	0.0337591	chr8	Island	ZNF703	Body	0.746309	0.0728941	0.755644	0.373925	0.0889041
cg20814616	0.547562	5.62912e-05	0.0337591	chr7	OpenSea		Intergenic	0.89262	0.023499	0.896361	0.112331	0.0224895
cg25682299	0.547562	5.62912e-05	0.0337591	chr13	Island	POU4F1	TSS200	0.222141	0.159949	0.182289	0.632839	0.229192
cg27509823	0.547562	5.62912e-05	0.0337591	chr1	OpenSea	RC3H1	Body	0.85092	0.0484687	0.861077	0.251978	0.0486217
cg01622718	0.547507	5.64061e-05	0.0337591	chr7	S_Shore	PTPRN2	Body	0.863118	0.148765	0.932392	0.695423	0.0543146
cg05057720	0.547507	5.64061e-05	0.0337591	chr14	Island	CLEC14A	1stExon	0.283533	0.23327	0.237581	0.868841	0.387076
cg11603759	0.547507	5.64061e-05	0.0337591	chr11	N_Shore	PHOX2A	Body	0.566288	0.151976	0.600908	0.718921	0.163282
cg12360599	-0.547507	5.64061e-05	0.0337591	chr6	OpenSea		Intergenic	0.577121	0.210737	0.568032	0.774448	0.300088
cg15971493	0.547507	5.64061e-05	0.0337591	chr5	OpenSea	PAIP1	Body	0.890566	0.0170335	0.891852	0.0807532	0.0203058
cg19935040	0.547507	5.64061e-05	0.0337591	chr17	Island	FAM171A2	Body	0.753503	0.0956262	0.760221	0.457742	0.110965
cg02607639	0.547453	5.65213e-05	0.0337591	chr12	OpenSea		Intergenic	0.794566	0.0426703	0.791963	0.180443	0.0572175
cg05166473	0.547399	5.66367e-05	0.0337591	chr16	S_Shore	BANP	Body	0.890649	0.0523795	0.903953	0.234529	0.0667364
cg05638689	0.547399	5.66367e-05	0.0337591	chr11	Island	LTBP3	Body	0.683966	0.160277	0.712317	0.590463	0.196181
cg18157505	0.547399	5.66367e-05	0.0337591	chr1	OpenSea	PTPRC	Body	0.566065	0.153993	0.585842	0.589836	0.243591
cg25199994	-0.547399	5.66367e-05	0.0337591	chr2	OpenSea	KIAA2012	Body	0.274708	0.0996211	0.266518	0.387515	0.152737
cg24997497	0.547344	5.67523e-05	0.0337591	chr5	OpenSea	OSMR	Body	0.897006	0.0220605	0.90259	0.101966	0.0221088
cg09383132	-0.547236	5.69842e-05	0.0337591	chr19	S_Shore	BCL3	Body	0.14734	0.0629664	0.146247	0.383029	0.0673468
cg02657797	0.547236	5.69842e-05	0.0337591	chr12	OpenSea	PAWR	Body	0.894163	0.0209772	0.898836	0.0970846	0.0272416
cg03706039	0.547236	5.69842e-05	0.0337591	chr12	OpenSea	SSH1	Body	0.89883	0.02072	0.901412	0.111136	0.0218062
cg05155215	0.547236	5.69842e-05	0.0337591	chr1	OpenSea		Intergenic	0.833728	0.0470436	0.846098	0.232435	0.0577973
cg07439822	0.547182	5.71004e-05	0.0337591	chr19	S_Shore	FUT1	Body	0.789647	0.0662619	0.809113	0.363029	0.0589401
cg12092561	0.547182	5.71004e-05	0.0337591	chr1	Island	PTCHD2	TSS1500	0.0249561	0.00377843	0.0247479	0.0155696	0.00634693
cg15714227	0.547182	5.71004e-05	0.0337591	chr5	OpenSea		Intergenic	0.887734	0.0744656	0.911933	0.424456	0.0396722
cg21886528	0.547182	5.71004e-05	0.0337591	chr21	OpenSea	LOC100506403	Body	0.761258	0.0908935	0.787868	0.383624	0.0950773
cg02169705	-0.547182	5.71004e-05	0.0337591	chr8	OpenSea	OXR1	Body	0.625585	0.132562	0.632642	0.564606	0.162182
cg02357714	0.547127	5.72169e-05	0.0337591	chr5	OpenSea	DOK3	Body	0.58198	0.109086	0.605622	0.537832	0.106166
cg06054552	0.547127	5.72169e-05	0.0337591	chr19	Island	SPTBN4	Body	0.584374	0.119022	0.593699	0.554812	0.167369
cg08563818	0.547127	5.72169e-05	0.0337591	chr17	OpenSea		Intergenic	0.932094	0.0310472	0.937674	0.220187	0.0142486
cg08891595	0.547127	5.72169e-05	0.0337591	chr1	OpenSea		Intergenic	0.848571	0.0426747	0.853575	0.244153	0.0455366
cg11417653	0.547127	5.72169e-05	0.0337591	chr22	Island	DERL3	TSS200	0.189204	0.234021	0.097458	0.93036	0.238256
cg13728834	0.547127	5.72169e-05	0.0337591	chr9	Island	TMEM8B	Body	0.638322	0.116326	0.651549	0.478641	0.143436
cg15032960	0.547127	5.72169e-05	0.0337591	chr20	S_Shelf	RAB22A	Body	0.713444	0.0725314	0.726123	0.306419	0.060789
cg05628390	0.546964	5.75676e-05	0.0338317	chr1	S_Shore	MORN1	Body	0.88464	0.0275298	0.888302	0.150082	0.0299174
cg12624701	0.546964	5.75676e-05	0.0338317	chr1	OpenSea	DENND1B	Body	0.893839	0.0283025	0.899212	0.128282	0.0313767
cg21655750	-0.546964	5.75676e-05	0.0338317	chr2	OpenSea	ARHGAP15	Body	0.457765	0.157783	0.4309	0.594646	0.260535
cg25284176	-0.54691	5.7685e-05	0.0338317	chr12	N_Shelf	CCDC42B	TSS200	0.0977473	0.0311809	0.0958106	0.137292	0.0426863
cg01343981	0.54691	5.7685e-05	0.0338317	chr16	OpenSea	CDIP1	5'UTR	0.942235	0.0295081	0.948732	0.211004	0.0133877
cg26484867	0.54691	5.7685e-05	0.0338317	chr17	OpenSea	GPATCH8	Body	0.850672	0.0371783	0.856724	0.162828	0.0374295
cg13628937	0.546856	5.78025e-05	0.0338317	chr17	OpenSea		Intergenic	0.862795	0.0272131	0.867822	0.145008	0.0317458
cg21483216	0.546856	5.78025e-05	0.0338317	chr5	N_Shelf	SYNPO	5'UTR	0.924684	0.0116211	0.926607	0.0620961	0.0119887
cg21716282	0.546856	5.78025e-05	0.0338317	chr3	Island		Intergenic	0.908665	0.0479193	0.928696	0.198607	0.0330557
cg08516535	-0.546856	5.78025e-05	0.0338317	chr22	OpenSea	LINC01589	Body	0.384393	0.128104	0.364204	0.657381	0.138836
cg06738242	0.546802	5.79203e-05	0.0338317	chr2	Island	TWIST2	TSS1500	0.704617	0.12518	0.738157	0.670782	0.118383
cg06815715	-0.546802	5.79203e-05	0.0338317	chr15	OpenSea	SHC4	Body	0.513832	0.162332	0.470558	0.62923	0.235341
cg13404331	0.546747	5.80383e-05	0.0338317	chr5	OpenSea	WDR70	Body	0.913827	0.0171024	0.917587	0.0742101	0.0142016
cg15172966	-0.546747	5.80383e-05	0.0338317	chr12	OpenSea		Intergenic	0.506174	0.221059	0.477568	0.827265	0.384455
cg08529982	-0.546693	5.81565e-05	0.0338317	chr14	OpenSea		Intergenic	0.794965	0.122904	0.826476	0.623966	0.0552879
cg09410045	0.546693	5.81565e-05	0.0338317	chr3	OpenSea	MED12L;P2RY14	Body	0.856135	0.0385658	0.86499	0.162374	0.0407287
cg09639931	0.546693	5.81565e-05	0.0338317	chr17	Island	ZPBP2	TSS200	0.379242	0.191727	0.373661	0.730568	0.26303
cg20073344	0.546693	5.81565e-05	0.0338317	chr2	OpenSea		Intergenic	0.897141	0.0344291	0.898108	0.180684	0.0427684
cg23105134	0.546693	5.81565e-05	0.0338317	chr5	OpenSea	GOLPH3	Body	0.731514	0.102228	0.731109	0.474452	0.0834336
cg27448433	0.546639	5.8275e-05	0.0338695	chr7	S_Shelf	CREB5	5'UTR	0.748908	0.166654	0.803198	0.750507	0.127512
cg12406363	0.546585	5.83937e-05	0.0338695	chr1	OpenSea	NVL	Body	0.781348	0.0715667	0.79867	0.291782	0.0934207
cg13518883	0.546585	5.83937e-05	0.0338695	chr2	Island	TWIST2	TSS1500	0.606449	0.231637	0.661894	0.866079	0.220412
cg25024442	-0.546585	5.83937e-05	0.0338695	chr2	OpenSea	SLC4A1AP	Body	0.533505	0.210388	0.496727	0.731809	0.310209
cg04397884	-0.546476	5.86316e-05	0.0338827	chr14	OpenSea	PELI2	Body	0.320935	0.16997	0.270429	0.603116	0.240571
cg06612088	-0.546476	5.86316e-05	0.0338827	chr5	OpenSea	CTNND2	Body	0.0560543	0.0240399	0.0500333	0.122132	0.0135294
cg19846295	-0.546476	5.86316e-05	0.0338827	chr15	OpenSea		Intergenic	0.320664	0.150859	0.272795	0.651037	0.172082
cg20693840	0.546476	5.86316e-05	0.0338827	chr12	OpenSea	PLEKHG7	Body	0.711048	0.0980211	0.718533	0.390736	0.112003
cg23622546	0.546476	5.86316e-05	0.0338827	chr13	OpenSea		Intergenic	0.554703	0.0438165	0.557782	0.185881	0.0653361
cg25264507	0.546422	5.8751e-05	0.03392	chr1	OpenSea	MIR181A1HG	Body	0.861144	0.0579626	0.875897	0.27038	0.0495772
cg01961272	-0.546367	5.88705e-05	0.03392	chr1	OpenSea	OPN3	Body	0.715246	0.112581	0.742766	0.470019	0.153384
cg12800047	-0.546313	5.89903e-05	0.03392	chr11	OpenSea	GUCY1A2	Body	0.605265	0.213419	0.660436	0.761127	0.317566
cg15722438	0.546259	5.91103e-05	0.03392	chr19	S_Shore	HNRNPM	Body	0.70326	0.0947242	0.714037	0.438331	0.0989127
cg07121856	0.546205	5.92305e-05	0.03392	chr7	Island	PON3	TSS200	0.174551	0.171826	0.112993	0.591102	0.212375
cg16320210	0.546205	5.92305e-05	0.03392	chr12	OpenSea	CDK17	5'UTR	0.777813	0.0764007	0.796808	0.31159	0.105366
cg22097225	0.546205	5.92305e-05	0.03392	chr5	OpenSea	GOLPH3	Body	0.921994	0.0127552	0.925951	0.0535645	0.0129796
cg26292899	-0.546205	5.92305e-05	0.03392	chr1	OpenSea	RPS6KC1	Body	0.197666	0.101483	0.171043	0.420997	0.120249
cg02610343	0.54615	5.9351e-05	0.03392	chr5	OpenSea	TRIO	Body	0.834392	0.046531	0.837679	0.206104	0.05442
cg07956282	0.54615	5.9351e-05	0.03392	chr15	OpenSea		Intergenic	0.860709	0.0553576	0.877837	0.265272	0.039643
cg08533710	0.54615	5.9351e-05	0.03392	chr19	S_Shore	SLC1A5	TSS1500	0.711875	0.172354	0.761036	0.697985	0.227929
cg22742340	0.54615	5.9351e-05	0.03392	chr1	S_Shelf	C1orf54	TSS1500	0.837686	0.0356564	0.842131	0.21069	0.0343642
cg19017553	-0.54615	5.9351e-05	0.03392	chr10	OpenSea	PARD3	Body	0.545756	0.205724	0.546947	0.734113	0.351988
cg14568318	-0.546042	5.95925e-05	0.03392	chr2	OpenSea		Intergenic	0.350331	0.183742	0.290735	0.692211	0.291921
cg05881221	0.546042	5.95925e-05	0.03392	chr2	S_Shore		Intergenic	0.548396	0.108656	0.546922	0.508418	0.148935
cg22424909	0.546042	5.95925e-05	0.03392	chr13	S_Shelf	MCF2L	Body	0.764473	0.0747204	0.775499	0.327307	0.0998196
cg25820703	0.546042	5.95925e-05	0.03392	chr19	Island	GGN	Body	0.732878	0.103558	0.752633	0.551989	0.0999064
cg09531492	0.545987	5.97136e-05	0.03392	chr22	N_Shore	TRABD	Body	0.855371	0.0234614	0.855162	0.0976544	0.0289019
cg05307752	0.545933	5.9835e-05	0.03392	chr2	OpenSea	ARHGAP15	Body	0.59894	0.202643	0.620986	0.762581	0.321686
cg17467146	0.545933	5.9835e-05	0.03392	chr1	OpenSea	INTS3	ExonBnd	0.741837	0.0889944	0.751679	0.3642	0.0956195
cg17467243	0.545933	5.9835e-05	0.03392	chr8	OpenSea	RBPMS	Body	0.877529	0.0356019	0.884416	0.143573	0.0429593
cg17966560	0.545933	5.9835e-05	0.03392	chr1	N_Shore		Intergenic	0.732453	0.140535	0.762534	0.784598	0.108983
cg08249180	-0.545879	5.99566e-05	0.03392	chr5	Island	C5orf33	5'UTR	0.0271916	0.00645978	0.0257176	0.0350403	0.00552254
cg12734267	0.545825	6.00784e-05	0.03392	chr7	OpenSea	LIMK1	TSS1500	0.551845	0.119424	0.548999	0.532528	0.158399
cg14442862	0.545825	6.00784e-05	0.03392	chr1	N_Shore		Intergenic	0.904679	0.0172378	0.908332	0.0787327	0.0224155
cg22844229	0.545825	6.00784e-05	0.03392	chr12	Island	SLC26A10	TSS1500	0.608408	0.129691	0.635808	0.612669	0.161054
cg00398662	0.54577	6.02004e-05	0.03392	chr2	OpenSea	PTPN4	Body	0.737635	0.0959216	0.74653	0.421181	0.0892116
cg11839771	0.54577	6.02004e-05	0.03392	chr15	OpenSea	ST20	5'UTR	0.910337	0.023961	0.915452	0.133799	0.0143332
cg23613836	-0.54577	6.02004e-05	0.03392	chr7	OpenSea		Intergenic	0.751625	0.160229	0.78829	0.667709	0.172629
cg04038801	-0.545716	6.03226e-05	0.03392	chr10	OpenSea		Intergenic	0.863257	0.0804573	0.896184	0.333409	0.0578011
cg07847451	-0.545716	6.03226e-05	0.03392	chr15	OpenSea		Intergenic	0.450707	0.241318	0.417284	0.790977	0.460806
cg18755544	0.545716	6.03226e-05	0.03392	chr5	OpenSea		Intergenic	0.813785	0.0532583	0.828919	0.257919	0.0689693
cg24811847	-0.545662	6.04451e-05	0.03392	chr4	OpenSea		Intergenic	0.645489	0.21492	0.692768	0.731106	0.31745
cg12871938	-0.545608	6.05678e-05	0.03392	chr5	OpenSea		Intergenic	0.216152	0.0889881	0.195227	0.339636	0.13063
cg02335363	0.545608	6.05678e-05	0.03392	chr2	OpenSea	USP40	ExonBnd	0.834696	0.0631886	0.851545	0.384419	0.0617523
cg05253159	0.545608	6.05678e-05	0.03392	chr7	N_Shore	SH2B2	Body	0.508824	0.0860896	0.507415	0.385195	0.109067
cg05845367	0.545608	6.05678e-05	0.03392	chr15	OpenSea		Intergenic	0.780513	0.0537322	0.797049	0.249044	0.0526053
cg07528283	0.545608	6.05678e-05	0.03392	chr3	OpenSea		Intergenic	0.863393	0.0650501	0.882774	0.374339	0.058004
cg23077820	0.545608	6.05678e-05	0.03392	chr2	N_Shore	PAX3	Body	0.802105	0.143062	0.866565	0.566758	0.160973
cg07974511	0.545553	6.06907e-05	0.03392	chr2	Island	OTX1	Body	0.466288	0.284079	0.530892	0.822282	0.570833
cg13215862	0.545553	6.06907e-05	0.03392	chr15	S_Shore		Intergenic	0.513566	0.136459	0.511213	0.72189	0.172014
cg18641088	0.545553	6.06907e-05	0.03392	chr20	OpenSea	PPP4R1L	Body	0.895033	0.0281599	0.897391	0.175876	0.0301015
cg19540690	0.545553	6.06907e-05	0.03392	chr7	OpenSea	RINT1	Body	0.848322	0.0415785	0.858302	0.253968	0.0314665
cg17139392	-0.545499	6.08139e-05	0.03392	chr12	OpenSea		Intergenic	0.295269	0.144548	0.258273	0.68418	0.176517
cg01073821	0.545499	6.08139e-05	0.03392	chr2	OpenSea	CASP10	TSS1500	0.824793	0.0358332	0.830737	0.167525	0.0395989
cg13125506	0.545499	6.08139e-05	0.03392	chr9	Island		Intergenic	0.611608	0.138029	0.643463	0.577005	0.197726
cg15613340	0.545499	6.08139e-05	0.03392	chr5	Island	PCDHB5	1stExon	0.956103	0.0408997	0.972397	0.233491	0.0186566
cg23794135	0.545499	6.08139e-05	0.03392	chr12	OpenSea		Intergenic	0.824949	0.0608226	0.831914	0.338232	0.0444853
cg01319403	0.545445	6.09373e-05	0.03392	chr2	OpenSea		Intergenic	0.478077	0.201977	0.450276	0.659438	0.35717
cg10650821	0.545445	6.09373e-05	0.03392	chr6	OpenSea	TNF	1stExon	0.581602	0.127213	0.604407	0.637548	0.174425
cg20719578	-0.545445	6.09373e-05	0.03392	chr5	OpenSea		Intergenic	0.0811921	0.0357028	0.0721557	0.17934	0.0337335
cg20911989	0.545445	6.09373e-05	0.03392	chr17	Island	GFAP	Body	0.718456	0.13156	0.765591	0.582432	0.125688
cg21765194	0.54539	6.10609e-05	0.0339648	chr1	OpenSea	LOC101928973	Body	0.898309	0.017769	0.898379	0.0777764	0.0249933
cg14848862	0.545336	6.11847e-05	0.0339798	chr12	OpenSea	VEZT	Body	0.906983	0.0137062	0.90804	0.0568497	0.0190248
cg19060557	-0.545336	6.11847e-05	0.0339798	chr3	OpenSea	USP13	Body	0.269074	0.157335	0.227825	0.85071	0.167747
cg01387115	-0.545282	6.13088e-05	0.0339798	chr13	OpenSea		Intergenic	0.81168	0.106306	0.840432	0.417469	0.0794655
cg25270574	-0.545282	6.13088e-05	0.0339798	chr12	OpenSea	SSH1	Body	0.37775	0.167626	0.334463	0.811613	0.214973
cg00248310	-0.545228	6.14331e-05	0.0339798	chr3	N_Shore	PCNP	TSS1500	0.0414019	0.0107104	0.039452	0.0463195	0.0125489
cg02923264	0.545228	6.14331e-05	0.0339798	chr22	Island	SEC14L4	1stExon	0.596199	0.157813	0.651939	0.709228	0.19879
cg20318166	0.545228	6.14331e-05	0.0339798	chr15	S_Shore	ALPK3	1stExon	0.74749	0.167754	0.804257	0.739448	0.106525
cg22550549	0.545228	6.14331e-05	0.0339798	chr19	Island	NFIX	Body	0.542352	0.187853	0.589198	0.810812	0.159569
cg16864063	0.545119	6.16824e-05	0.0340459	chr2	S_Shelf	INPP5D	Body	0.521243	0.136786	0.555115	0.53687	0.169502
cg21460846	0.545119	6.16824e-05	0.0340459	chr17	OpenSea	TADA2A	Body	0.91197	0.0132162	0.912355	0.0553109	0.0166167
cg25915410	-0.545119	6.16824e-05	0.0340459	chr14	N_Shore	HSP90AA1	Body	0.706044	0.207375	0.768928	0.745994	0.237426
cg05263760	-0.545065	6.18074e-05	0.0340671	chr6	OpenSea	PHACTR1	Body	0.3365	0.195044	0.297794	0.77552	0.275235
cg11048758	-0.545065	6.18074e-05	0.0340671	chr20	S_Shore		Intergenic	0.632514	0.202016	0.694832	0.656546	0.28695
cg13856812	-0.544956	6.20581e-05	0.0341526	chr17	S_Shelf	USP43	Body	0.337198	0.162935	0.293144	0.743643	0.200791
cg19640775	0.544956	6.20581e-05	0.0341526	chr17	OpenSea		Intergenic	0.846486	0.0343731	0.851243	0.166903	0.0310744
cg08237220	0.544902	6.21838e-05	0.0341526	chr3	OpenSea		Intergenic	0.825043	0.0559222	0.835687	0.265534	0.0660131
cg23124203	0.544902	6.21838e-05	0.0341526	chr17	OpenSea	STAT5B	5'UTR	0.781191	0.0676167	0.794559	0.373651	0.0530638
cg04080791	0.544848	6.23097e-05	0.0341526	chr12	OpenSea	MON2	Body	0.660901	0.115738	0.694427	0.558446	0.116508
cg07228910	0.544848	6.23097e-05	0.0341526	chr2	OpenSea	PDE1A	Body	0.873144	0.036736	0.882116	0.181103	0.038612
cg20431832	0.544848	6.23097e-05	0.0341526	chr1	Island	IFFO2	TSS1500	0.0350547	0.00563932	0.0345923	0.0269156	0.00700162
cg26527727	-0.544848	6.23097e-05	0.0341526	chr7	OpenSea	NME8	Body	0.22711	0.143053	0.193066	0.61048	0.183938
cg03318924	0.544793	6.24359e-05	0.034198	chr12	N_Shore	C1QL4	Body	0.843788	0.0681059	0.860042	0.322884	0.0563081
cg23373558	0.544685	6.26889e-05	0.0342888	chr1	OpenSea	NVL	Body	0.926301	0.0118216	0.929473	0.0508235	0.0163567
cg27441375	0.544685	6.26889e-05	0.0342888	chr1	OpenSea	POU2F1	Body	0.907896	0.0167086	0.911445	0.0819882	0.0181627
cg16929760	0.544576	6.29429e-05	0.0344038	chr1	OpenSea	KCNT2	Body	0.930766	0.0127872	0.933215	0.0569253	0.016342
cg08851837	0.544522	6.30702e-05	0.0344495	chr16	N_Shelf	CCDC102A	Body	0.654879	0.092984	0.673328	0.384572	0.117675
cg07861166	0.544468	6.31978e-05	0.0344713	chr12	OpenSea	PSMD9	Body	0.870357	0.0177054	0.87002	0.0733227	0.0221032
cg23347501	0.544468	6.31978e-05	0.0344713	chr21	Island		Intergenic	0.508972	0.0340674	0.509915	0.186453	0.037382
cg18953784	0.544413	6.33256e-05	0.0345171	chr11	Island		Intergenic	0.261077	0.191202	0.20529	0.631359	0.328388
cg06230674	0.544359	6.34536e-05	0.0345391	chr18	Island	CABLES1	Body	0.541435	0.135666	0.557062	0.705562	0.171467
cg11855117	0.544359	6.34536e-05	0.0345391	chr1	OpenSea	TGFBR3	Body	0.764626	0.163518	0.810127	0.539067	0.24811
cg06723553	0.544305	6.35819e-05	0.0345611	chr22	Island	DERL3	TSS1500	0.13478	0.191179	0.0510251	0.730758	0.0614135
cg08425203	0.544305	6.35819e-05	0.0345611	chr3	Island		Intergenic	0.220131	0.186379	0.142686	0.716556	0.165602
cg06282247	0.544251	6.37104e-05	0.0346054	chr2	OpenSea		Intergenic	0.642579	0.0985625	0.673302	0.396307	0.122191
cg00076325	0.544196	6.38392e-05	0.0346054	chr2	S_Shore		Intergenic	0.562063	0.167943	0.549175	0.638916	0.2384
cg23032674	0.544196	6.38392e-05	0.0346054	chr6	Island	COL9A1	Body	0.283993	0.187441	0.223812	0.650216	0.339635
cg07011412	-0.544196	6.38392e-05	0.0346054	chr4	OpenSea	KIAA1211	5'UTR	0.770234	0.130506	0.831715	0.544151	0.143616
cg08647621	0.544142	6.39681e-05	0.0346276	chr5	OpenSea		Intergenic	0.829305	0.0584501	0.840751	0.277945	0.0566085
cg14686645	0.544142	6.39681e-05	0.0346276	chr17	OpenSea	ITGA2B	Body	0.731604	0.123972	0.748946	0.476467	0.188043
cg24916745	0.544088	6.40974e-05	0.0346451	chr3	N_Shore	SIDT1	TSS1500	0.849381	0.0329601	0.852639	0.201089	0.0426181
cg16698814	-0.544033	6.42268e-05	0.0346451	chr19	S_Shore	KLK10	TSS1500	0.0760861	0.0487098	0.058129	0.201931	0.0465745
cg22445008	-0.544033	6.42268e-05	0.0346451	chr13	OpenSea	TNFRSF19	5'UTR	0.450316	0.204078	0.409208	0.806088	0.207365
cg03780505	-0.543979	6.43565e-05	0.0346451	chr22	OpenSea	LINC01589	Body	0.569598	0.211196	0.540295	0.765479	0.31183
cg05431839	-0.543979	6.43565e-05	0.0346451	chr7	OpenSea	MAGI2	Body	0.0831416	0.0315915	0.0739937	0.144599	0.0277557
cg25951185	-0.543979	6.43565e-05	0.0346451	chr2	OpenSea	COMMD1	Body	0.207995	0.110557	0.174079	0.500959	0.117314
cg08544019	0.543979	6.43565e-05	0.0346451	chr12	OpenSea	FGD6	Body	0.908065	0.0137851	0.910629	0.0704802	0.0172619
cg23587258	0.543979	6.43565e-05	0.0346451	chr12	OpenSea	NAA25	Body	0.912201	0.0136408	0.914196	0.0607275	0.0157174
cg00176210	0.543925	6.44865e-05	0.0346451	chr8	Island	ANK1	Body	0.590463	0.122824	0.607361	0.589636	0.170048
cg12670496	-0.543925	6.44865e-05	0.0346451	chr2	OpenSea	NCK2	Body	0.429359	0.173093	0.402813	0.675231	0.24598
cg17380238	0.543871	6.46167e-05	0.0346451	chr19	Island	PPP1R13L	Body	0.235859	0.146403	0.181891	0.51901	0.25252
cg23132195	0.543871	6.46167e-05	0.0346451	chr4	OpenSea	JAKMIP1	Body	0.649949	0.125954	0.674168	0.442319	0.195183
cg23768117	0.543871	6.46167e-05	0.0346451	chr17	S_Shore	AATK	Body	0.632473	0.103299	0.639394	0.454436	0.141573
cg23863230	0.543871	6.46167e-05	0.0346451	chr5	OpenSea	MIR579;ZFR	TSS200	0.886637	0.0257578	0.891816	0.136321	0.0267625
cg09016980	0.543816	6.47471e-05	0.0346654	chr20	OpenSea	GGT7	ExonBnd	0.792664	0.0373203	0.792725	0.157814	0.0516296
cg12277145	-0.543762	6.48778e-05	0.0346654	chr1	S_Shore	DCAF8	TSS1500	0.0664014	0.0231836	0.0641681	0.116667	0.0234811
cg12849528	0.543762	6.48778e-05	0.0346654	chr2	OpenSea	ATG16L1	Body	0.911981	0.0163466	0.914112	0.101701	0.0190812
cg19888676	0.543762	6.48778e-05	0.0346654	chr1	OpenSea	RPS6KA1	Body	0.922293	0.0190838	0.925612	0.0879525	0.0198115
cg12368188	0.543708	6.50087e-05	0.0346654	chr15	Island		Intergenic	0.11568	0.134034	0.0458745	0.518925	0.164699
cg12592365	-0.543708	6.50087e-05	0.0346654	chr17	OpenSea	RPTOR	Body	0.735034	0.17746	0.77384	0.841942	0.184252
cg18484679	0.543708	6.50087e-05	0.0346654	chr5	OpenSea	NR3C1	Body	0.808813	0.0478702	0.814289	0.185288	0.054903
cg07023563	-0.543653	6.51398e-05	0.0346654	chr1	OpenSea	ARHGEF10L	Body	0.970499	0.00466654	0.970037	0.028465	0.00527059
cg07921765	0.543653	6.51398e-05	0.0346654	chr1	N_Shelf		Intergenic	0.902471	0.0219644	0.907185	0.119228	0.0238564
cg16713574	0.543653	6.51398e-05	0.0346654	chr10	OpenSea		Intergenic	0.874838	0.0577526	0.889521	0.279537	0.0313351
cg06053959	-0.543599	6.52712e-05	0.0346654	chr17	N_Shore	C17orf91;MIR22	Body	0.203478	0.0647747	0.203458	0.290827	0.0926279
cg22697692	0.543599	6.52712e-05	0.0346654	chr3	S_Shelf	HPS3	Body	0.841172	0.0265505	0.840993	0.134881	0.0372579
cg26090107	0.543599	6.52712e-05	0.0346654	chr11	Island	SLC15A3	1stExon	0.458201	0.269598	0.528101	0.912519	0.41337
cg27269903	-0.543599	6.52712e-05	0.0346654	chr6	N_Shore	SYNCRIP	Body	0.101619	0.0779779	0.0720636	0.31311	0.0427119
cg25765714	-0.543545	6.54029e-05	0.0347119	chr16	OpenSea	CIITA	Body	0.486252	0.200274	0.48687	0.758978	0.250732
cg20128547	0.543436	6.56669e-05	0.034782	chr3	OpenSea	NCK1	5'UTR	0.778183	0.0620688	0.786575	0.267618	0.0784073
cg22362621	0.543436	6.56669e-05	0.034782	chr1	OpenSea	NME7	5'UTR	0.893556	0.0466496	0.908167	0.189872	0.038496
cg05307301	0.543382	6.57992e-05	0.034782	chr1	S_Shore	KCNQ4	Body	0.648479	0.160053	0.67909	0.601872	0.243486
cg20445343	0.543382	6.57992e-05	0.034782	chr3	OpenSea	DLG1	Body	0.882107	0.0377961	0.887221	0.226255	0.0406886
cg19371349	-0.543382	6.57992e-05	0.034782	chr4	N_Shore	HMGB2	Body	0.259596	0.221896	0.185817	0.771023	0.329911
cg00160962	-0.543328	6.59318e-05	0.034782	chr12	OpenSea		Intergenic	0.591672	0.0936231	0.583779	0.408095	0.0941062
cg09829551	-0.543328	6.59318e-05	0.034782	chr16	N_Shore		Intergenic	0.063199	0.0306062	0.0591991	0.174306	0.0257039
cg07401520	0.543274	6.60647e-05	0.034782	chr5	OpenSea	UIMC1	Body	0.849864	0.0340341	0.854933	0.170919	0.0368964
cg02123759	-0.543219	6.61978e-05	0.034782	chr10	OpenSea	CAMK1D	Body	0.500725	0.225161	0.491686	0.767123	0.312445
cg04834402	-0.543219	6.61978e-05	0.034782	chr2	OpenSea	MROH2A	Body	0.285599	0.0970056	0.271466	0.382402	0.122088
cg23573087	-0.543219	6.61978e-05	0.034782	chr3	OpenSea	MB21D2	Body	0.122994	0.0856051	0.098683	0.426675	0.0759967
cg00712338	0.543219	6.61978e-05	0.034782	chr1	OpenSea	AKT3	TSS1500	0.892519	0.0313826	0.900398	0.137823	0.0294911
cg25589929	0.543219	6.61978e-05	0.034782	chr17	N_Shelf	GRB2	5'UTR	0.764115	0.0703878	0.772178	0.385894	0.068903
cg25705162	0.543219	6.61978e-05	0.034782	chr6	OpenSea		Intergenic	0.733677	0.0885584	0.731098	0.418432	0.132998
cg26862822	0.543219	6.61978e-05	0.034782	chr20	Island	NKX2-2	3'UTR	0.613827	0.229676	0.682086	0.796902	0.349306
cg04907257	0.543165	6.63311e-05	0.0348288	chr5	Island	ADCY2	TSS1500	0.680197	0.100742	0.706419	0.412224	0.139402
cg05478097	-0.543111	6.64647e-05	0.0348292	chr12	OpenSea	KRT4	TSS200	0.429941	0.135817	0.416669	0.522431	0.158614
cg17455088	0.543111	6.64647e-05	0.0348292	chr2	S_Shore	NRP2	Body	0.533804	0.248989	0.617447	0.857668	0.343452
cg20467957	0.543111	6.64647e-05	0.0348292	chr11	N_Shore		Intergenic	0.465436	0.158066	0.501485	0.587805	0.235311
cg23906204	0.543056	6.65985e-05	0.0348298	chr1	Island		Intergenic	0.888571	0.0198204	0.890327	0.102677	0.0234696
cg25406294	0.543056	6.65985e-05	0.0348298	chr14	OpenSea		Intergenic	0.82415	0.104245	0.865348	0.394178	0.122972
cg25940946	0.543056	6.65985e-05	0.0348298	chr22	Island	DERL3	TSS200	0.347239	0.217829	0.373441	0.698429	0.393657
cg24045508	-0.543002	6.67326e-05	0.0348305	chr20	OpenSea	FKBP1A;FKBP1A-SDCBP2;SDCBP2-AS1	3'UTR	0.366924	0.140021	0.307797	0.611287	0.197976
cg10071357	0.543002	6.67326e-05	0.0348305	chr5	OpenSea		Intergenic	0.928303	0.0111684	0.928236	0.0495986	0.0143631
cg25696921	0.543002	6.67326e-05	0.0348305	chr19	OpenSea		Intergenic	0.872386	0.0390554	0.882033	0.215703	0.0360942
cg12469164	-0.542948	6.68669e-05	0.0348313	chr20	OpenSea	SLX4IP	Body	0.252242	0.104854	0.225396	0.501918	0.12894
cg01928794	0.542948	6.68669e-05	0.0348313	chr1	N_Shelf	POGZ	5'UTR	0.732038	0.0792923	0.742923	0.351928	0.0954755
cg22797703	0.542948	6.68669e-05	0.0348313	chr17	OpenSea	ITGB3	Body	0.888167	0.0239022	0.893601	0.161591	0.0184062
cg12608975	-0.542839	6.71363e-05	0.0348563	chr10	OpenSea	INPP5A	Body	0.615498	0.134297	0.630404	0.488133	0.179846
cg01071966	0.542839	6.71363e-05	0.0348563	chr5	N_Shore	CRHBP	1stExon	0.399347	0.205474	0.399423	0.678234	0.362432
cg03655683	0.542839	6.71363e-05	0.0348563	chr2	N_Shore	OTX1	Body	0.348064	0.206471	0.34161	0.689957	0.32432
cg11987916	0.542839	6.71363e-05	0.0348563	chr1	N_Shelf		Intergenic	0.783067	0.0697128	0.794798	0.280479	0.0810916
cg13400769	0.542839	6.71363e-05	0.0348563	chr5	OpenSea	RAI14	Body	0.936812	0.00800448	0.937633	0.034464	0.0112203
cg08800277	-0.542731	6.74067e-05	0.0349317	chr2	OpenSea	ANKRD36C	Body	0.360362	0.1553	0.361233	0.747169	0.185668
cg21748697	0.542731	6.74067e-05	0.0349317	chr12	OpenSea	ST8SIA1	Body	0.824795	0.0633566	0.846329	0.376139	0.0671513
cg04454721	-0.542676	6.75423e-05	0.0349317	chr9	OpenSea	ASTN2	Body	0.501697	0.233491	0.409018	0.749901	0.386413
cg10912806	0.542676	6.75423e-05	0.0349317	chr5	N_Shelf		Intergenic	0.857502	0.050538	0.86602	0.354085	0.040589
cg00093544	0.542622	6.76781e-05	0.0349317	chr22	Island	SEC14L4	1stExon	0.595076	0.140125	0.644005	0.589699	0.157207
cg25980682	0.542622	6.76781e-05	0.0349317	chr19	OpenSea		Intergenic	0.89625	0.0155708	0.898561	0.0718473	0.0163688
cg00185723	-0.542568	6.78142e-05	0.0349317	chr1	S_Shore	UCHL5;TROVE2	TSS1500	0.100046	0.058214	0.078617	0.272623	0.0500929
cg01797036	0.542568	6.78142e-05	0.0349317	chr12	Island	NCOR2	Body	0.753951	0.0824435	0.763765	0.398662	0.10549
cg02244431	-0.542568	6.78142e-05	0.0349317	chr2	OpenSea	AGAP1	Body	0.353245	0.136512	0.337255	0.685687	0.133285
cg02624770	0.542568	6.78142e-05	0.0349317	chr7	Island	TRIL	1stExon	0.401528	0.216654	0.378377	0.737815	0.295742
cg15477247	0.542568	6.78142e-05	0.0349317	chr5	Island		Intergenic	0.34279	0.212317	0.337832	0.806854	0.317921
cg23851691	0.542568	6.78142e-05	0.0349317	chr16	Island		Intergenic	0.300115	0.209477	0.282945	0.669203	0.403836
cg05300640	0.542514	6.79505e-05	0.0349351	chr3	OpenSea	STAG1	Body	0.89119	0.0239139	0.896009	0.0984453	0.0301601
cg17725307	0.542514	6.79505e-05	0.0349351	chr2	OpenSea		Intergenic	0.821439	0.0404031	0.828014	0.198551	0.0382735
cg00526397	0.542459	6.8087e-05	0.0349351	chr5	OpenSea	MTMR12	3'UTR	0.917939	0.0116661	0.920071	0.0529134	0.0155639
cg16664062	0.542459	6.8087e-05	0.0349351	chr22	S_Shore	A4GALT	5'UTR	0.879307	0.0203028	0.880036	0.0794234	0.0265123
cg24703787	0.542459	6.8087e-05	0.0349351	chr1	OpenSea	DNM3	Body	0.90778	0.0274965	0.914003	0.127938	0.0234761
cg25499397	0.542459	6.8087e-05	0.0349351	chr3	Island	GPR62	1stExon	0.609365	0.183156	0.639215	0.805407	0.246444
cg14827915	-0.542405	6.82239e-05	0.0349825	chr12	OpenSea		Intergenic	0.382453	0.155998	0.369687	0.690992	0.195775
cg10437069	0.542351	6.83609e-05	0.0350299	chr11	OpenSea	FCHSD2	Body	0.848199	0.0469952	0.855178	0.264925	0.0480785
cg21053763	0.542297	6.84983e-05	0.0350775	chr12	N_Shelf		Intergenic	0.792329	0.061735	0.797186	0.317488	0.0573264
cg17696878	0.542242	6.86358e-05	0.0351023	chr16	OpenSea	CRAMP1L	Body	0.820471	0.0418106	0.826881	0.226694	0.0302195
cg20505338	0.542242	6.86358e-05	0.0351023	chr2	S_Shore	MFF	5'UTR	0.710028	0.0822238	0.723422	0.38014	0.0720033
cg05547483	0.542188	6.87737e-05	0.035131	chr7	OpenSea		Intergenic	0.782905	0.0716419	0.802221	0.341605	0.086993
cg08904082	-0.542134	6.89117e-05	0.035131	chr5	Island	C5orf43	5'UTR	0.0283509	0.00349585	0.0280356	0.0132913	0.00558366
cg01655349	0.542079	6.90501e-05	0.035131	chr13	OpenSea	TDRD3	5'UTR	0.510156	0.0971082	0.525364	0.41119	0.122611
cg03863551	0.542079	6.90501e-05	0.035131	chr1	OpenSea	POGZ	Body	0.860244	0.0324351	0.863192	0.171172	0.0322509
cg04515001	0.542079	6.90501e-05	0.035131	chr6	Island	KAAG1;DCDC2	1stExon	0.282571	0.259235	0.146106	0.781715	0.439919
cg15188182	0.542025	6.91886e-05	0.035131	chr15	Island	C2CD4B	TSS200	0.467561	0.15922	0.484385	0.747173	0.195101
cg05564938	-0.542025	6.91886e-05	0.035131	chr15	Island	RNF111	5'UTR	0.0376094	0.00919049	0.0359067	0.0507108	0.0081065
cg01993818	0.541971	6.93275e-05	0.035131	chr14	Island	NPAS3	3'UTR	0.888322	0.133654	0.948634	0.635637	0.0726363
cg15895526	-0.541971	6.93275e-05	0.035131	chr3	OpenSea		Intergenic	0.482853	0.172297	0.469748	0.701203	0.256571
cg19289870	0.541971	6.93275e-05	0.035131	chr15	OpenSea	SCAPER	TSS1500	0.850049	0.0401894	0.857221	0.208515	0.0383185
cg27552493	0.541971	6.93275e-05	0.035131	chr12	N_Shore		Intergenic	0.793537	0.0704414	0.800387	0.43838	0.0642592
cg02680006	-0.541917	6.94666e-05	0.035131	chr6	OpenSea		Intergenic	0.359294	0.153234	0.341847	0.590749	0.229367
cg25684105	-0.541917	6.94666e-05	0.035131	chr12	S_Shelf	TXNRD1	Body	0.30002	0.164454	0.262056	0.735656	0.211652
cg24567851	0.541917	6.94666e-05	0.035131	chr12	OpenSea		Intergenic	0.785489	0.0639366	0.804441	0.292788	0.0765326
cg01333432	-0.541862	6.96059e-05	0.035131	chr20	OpenSea	LINC01271	TSS200	0.228727	0.0568078	0.231361	0.358011	0.0490795
cg05444640	-0.541862	6.96059e-05	0.035131	chr19	N_Shore	DAPK3;MIR1268A	Body	0.179251	0.0981482	0.157218	0.391649	0.125733
cg09889673	0.541862	6.96059e-05	0.035131	chr12	OpenSea	MED13L	Body	0.892094	0.0203423	0.892721	0.0894533	0.0273076
cg18248065	0.541862	6.96059e-05	0.035131	chr15	OpenSea	LRRK1	Body	0.895618	0.0142797	0.897103	0.0640421	0.0199099
cg19027726	0.541862	6.96059e-05	0.035131	chr6	OpenSea	COL21A1	Body	0.832011	0.051502	0.836653	0.241381	0.0701134
cg12706474	0.541808	6.97455e-05	0.035131	chr1	S_Shore	KCNH1	Body	0.846717	0.0418224	0.855964	0.192605	0.0550228
cg22712154	0.541754	6.98854e-05	0.035131	chr11	OpenSea		Intergenic	0.887815	0.0439623	0.901721	0.170704	0.0338388
cg04804893	0.541699	7.00255e-05	0.035131	chr12	OpenSea	ALKBH2	Body	0.918027	0.0113057	0.919375	0.0582618	0.0114063
cg10453481	0.541699	7.00255e-05	0.035131	chr12	OpenSea	TCTN1;HVCN1	3'UTR	0.864275	0.0299566	0.870878	0.168512	0.0262667
cg22180675	0.541645	7.01659e-05	0.035131	chr8	OpenSea	MIR486-1;ANK1	TSS1500	0.830117	0.0524074	0.842962	0.238583	0.0628301
cg23907051	-0.541645	7.01659e-05	0.035131	chr2	OpenSea	TBC1D8	Body	0.247953	0.123898	0.226288	0.534298	0.127387
cg08170911	0.541591	7.03065e-05	0.035131	chr3	OpenSea	PRKCD	5'UTR	0.617485	0.0892105	0.644597	0.365743	0.121807
cg02263703	-0.541537	7.04474e-05	0.035131	chr2	OpenSea	PRKCE	Body	0.676567	0.143726	0.684226	0.569054	0.199409
cg05141142	0.541537	7.04474e-05	0.035131	chr1	OpenSea	SIPA1L2	Body	0.918735	0.0166932	0.922246	0.0707795	0.015692
cg13074888	0.541537	7.04474e-05	0.035131	chr20	OpenSea		Intergenic	0.835284	0.115458	0.875448	0.606666	0.0723831
cg19060612	0.541537	7.04474e-05	0.035131	chr1	N_Shelf		Intergenic	0.902243	0.0279801	0.90651	0.147202	0.0282222
cg26622436	0.541537	7.04474e-05	0.035131	chr1	N_Shore	CHTOP;S100A13	TSS1500	0.911636	0.0203818	0.915288	0.120735	0.0173972
cg15167075	-0.541482	7.05886e-05	0.035131	chr1	N_Shelf	SYTL1	Body	0.741294	0.144508	0.78406	0.565303	0.174495
cg16900264	-0.541482	7.05886e-05	0.035131	chr15	OpenSea		Intergenic	0.261509	0.171262	0.200591	0.828172	0.190238
cg23273866	-0.541482	7.05886e-05	0.035131	chr2	OpenSea		Intergenic	0.243825	0.132098	0.225236	0.656663	0.146981
cg05234035	0.541482	7.05886e-05	0.035131	chr5	S_Shore		Intergenic	0.601836	0.123898	0.6104	0.474229	0.19883
cg00482389	-0.541428	7.073e-05	0.035131	chr3	OpenSea	LZTFL1	Body	0.663212	0.194153	0.724991	0.636059	0.338263
cg06388730	0.541428	7.073e-05	0.035131	chr7	Island		Intergenic	0.387037	0.223529	0.37177	0.824142	0.327692
cg17032757	0.541428	7.073e-05	0.035131	chr15	OpenSea	NPTN	Body	0.748084	0.109627	0.774613	0.632268	0.0965343
cg20420651	0.541428	7.073e-05	0.035131	chr4	S_Shore		Intergenic	0.705898	0.133916	0.72717	0.687855	0.156603
cg09058635	0.541374	7.08716e-05	0.035131	chr14	N_Shore		Intergenic	0.762041	0.0692808	0.779525	0.36835	0.0803939
cg23761007	0.541374	7.08716e-05	0.035131	chr3	OpenSea		Intergenic	0.658649	0.130293	0.715128	0.47257	0.167864
cg27291842	0.541374	7.08716e-05	0.035131	chr12	OpenSea	CCDC62	Body	0.930303	0.0102653	0.931552	0.0566073	0.0114493
cg09638005	0.54132	7.10135e-05	0.035131	chr6	OpenSea	MAP3K4	5'UTR	0.77865	0.0954203	0.793664	0.498956	0.0818063
cg14912380	0.54132	7.10135e-05	0.035131	chr1	OpenSea	FLVCR1	Body	0.819744	0.0556606	0.833106	0.275925	0.0544364
cg08954298	-0.54132	7.10135e-05	0.035131	chr5	S_Shelf	SLC4A9	Body	0.809812	0.109609	0.847685	0.56874	0.0885038
cg11778452	-0.54132	7.10135e-05	0.035131	chr1	OpenSea	RNF115;NBPF20;NBPF10	Body	0.797585	0.162731	0.866466	0.653013	0.135696
cg06199936	-0.541265	7.11557e-05	0.035131	chr6	OpenSea	FIG4	Body	0.374341	0.193404	0.334223	0.727447	0.299704
cg06613738	-0.541265	7.11557e-05	0.035131	chr16	OpenSea	C16orf45	Body	0.536008	0.255833	0.575411	0.81463	0.467797
cg15145174	0.541265	7.11557e-05	0.035131	chr5	Island	POLS	3'UTR	0.959429	0.00862927	0.960584	0.0419031	0.00886468
cg19667995	0.541265	7.11557e-05	0.035131	chr8	S_Shore		Intergenic	0.584178	0.11819	0.597731	0.551002	0.163562
cg03574656	0.541211	7.12982e-05	0.035131	chr2	OpenSea	FAM228B	5'UTR	0.826403	0.0508412	0.842596	0.289985	0.0544739
cg05067162	0.541211	7.12982e-05	0.035131	chr3	OpenSea	LSAMP	Body	0.932808	0.0182813	0.937873	0.106454	0.00921515
cg10831560	0.541211	7.12982e-05	0.035131	chr12	OpenSea	LIMA1	5'UTR	0.78612	0.0674339	0.79725	0.365736	0.0677558
cg12467226	0.541211	7.12982e-05	0.035131	chr3	N_Shelf	LOC285375	Body	0.584022	0.10152	0.576733	0.377687	0.149827
cg25257256	0.541211	7.12982e-05	0.035131	chr2	S_Shore	CRYGD;LOC100507443	TSS1500	0.823183	0.0589055	0.832354	0.370809	0.0593887
cg23073157	0.541157	7.14409e-05	0.035131	chr12	OpenSea	MED13L	Body	0.842847	0.0414393	0.851161	0.197111	0.0452638
cg25866254	0.541157	7.14409e-05	0.035131	chr5	OpenSea	SLC38A9	Body	0.473253	0.139765	0.460159	0.864996	0.161424
cg02483484	0.541102	7.15838e-05	0.035131	chr1	Island	AJAP1	Body	0.0329762	0.00505447	0.0336067	0.0222674	0.00728752
cg04884319	0.541102	7.15838e-05	0.035131	chr12	N_Shelf	SPPL3	Body	0.888532	0.016324	0.889134	0.0824079	0.0219519
cg20070618	0.541102	7.15838e-05	0.035131	chr6	OpenSea	KIF13A	Body	0.881912	0.0710112	0.902354	0.367495	0.0262851
cg21776599	0.541102	7.15838e-05	0.035131	chr1	OpenSea		Intergenic	0.524927	0.114559	0.536986	0.513295	0.126685
cg26344933	-0.541102	7.15838e-05	0.035131	chr13	S_Shore	TSC22D1	TSS1500	0.06173	0.0249268	0.0555266	0.139507	0.0274296
cg00989853	0.541048	7.17271e-05	0.035131	chr1	Island	IRF6	5'UTR	0.432997	0.285013	0.448791	0.871175	0.541481
cg04940824	0.541048	7.17271e-05	0.035131	chr1	OpenSea	RASAL2	Body	0.812747	0.0836562	0.833713	0.459617	0.0888669
cg06823034	0.541048	7.17271e-05	0.035131	chr14	Island	LTB4R;LTB4R2;CIDEB	5'UTR	0.564289	0.198454	0.622427	0.885067	0.228818
cg10855283	-0.541048	7.17271e-05	0.035131	chr1	OpenSea	MIR5187;TOMM40L	TSS1500	0.126541	0.136168	0.0597723	0.576555	0.141598
cg17448954	0.541048	7.17271e-05	0.035131	chr21	OpenSea	NCAM2	Body	0.514687	0.132029	0.502714	0.509904	0.21009
cg24216855	0.541048	7.17271e-05	0.035131	chr12	OpenSea		Intergenic	0.886147	0.0353038	0.896699	0.164594	0.0329016
cg13010797	-0.540994	7.18706e-05	0.0351671	chr3	N_Shore	KBTBD5	TSS1500	0.0828719	0.044756	0.0689665	0.193405	0.0591604
cg02774302	0.54094	7.20143e-05	0.0351671	chr2	N_Shore		Intergenic	0.829843	0.0872442	0.858961	0.473011	0.0801001
cg00790041	0.540885	7.21583e-05	0.0351671	chr2	OpenSea	PARD3B	Body	0.920486	0.0146105	0.923631	0.0720079	0.0132746
cg02169146	-0.540885	7.21583e-05	0.0351671	chr18	OpenSea	TWSG1	Body	0.605136	0.165481	0.610472	0.69991	0.267837
cg05024587	0.540885	7.21583e-05	0.0351671	chr5	OpenSea		Intergenic	0.871659	0.0236187	0.873613	0.100919	0.0294872
cg10177766	0.540885	7.21583e-05	0.0351671	chr15	OpenSea	UACA	Body	0.780304	0.0733001	0.797467	0.391783	0.0690555
cg20201759	0.540885	7.21583e-05	0.0351671	chr15	OpenSea	MYO9A	Body	0.838345	0.068365	0.858102	0.339419	0.0474013
cg25809290	0.540885	7.21583e-05	0.0351671	chr2	S_Shore	PAX3	Body	0.720557	0.125228	0.744888	0.45652	0.177426
cg02300234	0.540831	7.23026e-05	0.0351721	chr12	OpenSea	USP15	Body	0.866086	0.0258926	0.865211	0.119548	0.0295514
cg18850264	0.540831	7.23026e-05	0.0351721	chr3	OpenSea	MBNL1	Body	0.863932	0.0356235	0.87031	0.18967	0.0343163
cg22056533	0.540831	7.23026e-05	0.0351721	chr5	OpenSea		Intergenic	0.881976	0.0303598	0.889398	0.163859	0.0348654
cg16832421	-0.540777	7.24471e-05	0.0351989	chr2	OpenSea	CLASP1	Body	0.249945	0.139432	0.223758	0.720787	0.106525
cg20181967	0.540777	7.24471e-05	0.0351989	chr7	N_Shore	FAM3C	5'UTR	0.910359	0.020865	0.915698	0.109117	0.0239442
cg03622604	0.540668	7.2737e-05	0.0352962	chr5	OpenSea		Intergenic	0.874469	0.0299429	0.880822	0.14178	0.0379252
cg14591581	0.540668	7.2737e-05	0.0352962	chr3	OpenSea	FAIM	5'UTR	0.922792	0.0158782	0.925232	0.0670703	0.0183177
cg06926146	0.540614	7.28823e-05	0.0353231	chr1	N_Shore		Intergenic	0.682543	0.108204	0.695811	0.456005	0.145373
cg26806573	0.540614	7.28823e-05	0.0353231	chr12	OpenSea		Intergenic	0.643158	0.174042	0.67131	0.674065	0.198753
cg13305336	0.54056	7.30279e-05	0.0353234	chr1	OpenSea		Intergenic	0.832357	0.0573745	0.841837	0.277367	0.0576693
cg27642470	0.54056	7.30279e-05	0.0353234	chr6	N_Shore	DCBLD1	TSS1500	0.512826	0.20818	0.525674	0.781129	0.373264
cg24267358	-0.540505	7.31738e-05	0.0353234	chr19	OpenSea	CEACAM3	TSS1500	0.175969	0.101065	0.148691	0.469045	0.072765
cg02409829	0.540505	7.31738e-05	0.0353234	chr21	S_Shore	TCONS_00029157	TSS1500	0.863781	0.0466749	0.872835	0.20131	0.0504064
cg16148960	-0.540451	7.33199e-05	0.0353234	chr3	OpenSea	NLGN1	Body	0.543667	0.145025	0.540424	0.5505	0.226086
cg19185929	0.540451	7.33199e-05	0.0353234	chr3	OpenSea		Intergenic	0.89266	0.0269365	0.900109	0.145581	0.0182836
cg01539483	0.540397	7.34663e-05	0.0353234	chr4	OpenSea		Intergenic	0.680046	0.150741	0.692006	0.581392	0.256484
cg03199646	-0.540397	7.34663e-05	0.0353234	chr7	OpenSea	ATXN7L1	Body	0.761277	0.100247	0.781859	0.429653	0.138349
cg13148669	0.540397	7.34663e-05	0.0353234	chr1	Island		Intergenic	0.809481	0.0831189	0.832347	0.412557	0.0628374
cg15889594	-0.540397	7.34663e-05	0.0353234	chr17	N_Shelf		Intergenic	0.67869	0.219337	0.75462	0.660551	0.389949
cg17173881	-0.540397	7.34663e-05	0.0353234	chr15	OpenSea	AP3S2;C15orf38-AP3S2	Body	0.265385	0.160768	0.186247	0.620774	0.210601
cg22149014	0.540397	7.34663e-05	0.0353234	chr10	OpenSea	PIK3AP1	Body	0.874083	0.105407	0.922737	0.376283	0.0864976
cg24879415	0.540397	7.34663e-05	0.0353234	chr17	S_Shore	CYGB;PRCD	TSS1500	0.737454	0.0640969	0.752228	0.281935	0.0889984
cg05179921	-0.540342	7.3613e-05	0.0353351	chr12	OpenSea	CD69	3'UTR	0.596831	0.214475	0.645918	0.718729	0.33677
cg09205595	0.540342	7.3613e-05	0.0353351	chr7	N_Shore	AGAP3	TSS1500	0.630539	0.115863	0.634222	0.47843	0.165414
cg05061886	0.540288	7.37599e-05	0.0353351	chr22	Island	MN1	1stExon	0.725069	0.273062	0.896527	0.804494	0.445357
cg06452665	0.540288	7.37599e-05	0.0353351	chr13	Island	TNFSF11	1stExon	0.374029	0.25924	0.361022	0.82188	0.495328
cg09234312	0.540288	7.37599e-05	0.0353351	chr2	OpenSea	COL5A2	Body	0.875659	0.0299648	0.878774	0.13646	0.0360096
cg18397477	0.540288	7.37599e-05	0.0353351	chr12	OpenSea	MPHOSPH9	ExonBnd	0.769918	0.0690842	0.780706	0.358639	0.0723477
cg02558142	-0.54018	7.40546e-05	0.0354331	chr4	OpenSea	NDST4	5'UTR	0.152028	0.0606661	0.161206	0.259038	0.0832645
cg03477860	-0.54018	7.40546e-05	0.0354331	chr3	OpenSea	LYZL4	5'UTR	0.491673	0.209994	0.529475	0.764754	0.266066
cg02405041	0.540125	7.42023e-05	0.0354391	chr15	OpenSea	ST20;ST20-MTHFS	5'UTR	0.867946	0.0270566	0.87068	0.112141	0.0239288
cg03878793	0.540125	7.42023e-05	0.0354391	chr5	N_Shore		Intergenic	0.921273	0.0103781	0.921096	0.0570836	0.0111547
cg07968760	0.540125	7.42023e-05	0.0354391	chr12	Island	SPATS2	5'UTR	0.826972	0.0394967	0.835521	0.21031	0.0508267
cg18477163	0.540071	7.43504e-05	0.0354668	chr1	Island	OBSCN	Body	0.811817	0.0971664	0.832697	0.470988	0.0870447
cg19802138	0.540071	7.43504e-05	0.0354668	chr13	Island	SOX1	1stExon	0.411263	0.175898	0.390226	0.600379	0.244809
cg07539983	0.540017	7.44986e-05	0.0354945	chr5	OpenSea	SPARC	TSS1500	0.891163	0.0180495	0.89269	0.117787	0.0173255
cg08910658	0.540017	7.44986e-05	0.0354945	chr5	OpenSea	GUSBP1	Body	0.856145	0.0374019	0.860272	0.172103	0.0460342
cg18943088	-0.539963	7.46472e-05	0.035499	chr3	N_Shore	IQCJ-SCHIP1;SCHIP1	Body	0.389942	0.254161	0.299763	0.834076	0.419935
cg22436429	0.539963	7.46472e-05	0.035499	chr1	Island	TFAP2E	Body	0.648417	0.127175	0.667248	0.697568	0.126867
cg24839608	0.539963	7.46472e-05	0.035499	chr3	OpenSea		Intergenic	0.848509	0.0359202	0.853797	0.158918	0.040602
cg01697687	0.539908	7.4796e-05	0.035499	chr2	OpenSea		Intergenic	0.792329	0.0842375	0.798898	0.368028	0.10363
cg19072090	0.539908	7.4796e-05	0.035499	chr2	OpenSea	DNMT3A	5'UTR	0.60345	0.132161	0.625678	0.551984	0.188194
cg18375105	0.539854	7.49451e-05	0.035499	chr15	N_Shelf	GABARAPL3	TSS200	0.772141	0.0406031	0.776158	0.166524	0.0534405
cg21301071	0.539854	7.49451e-05	0.035499	chr3	OpenSea	KBTBD12	TSS1500	0.88593	0.0290961	0.889525	0.177675	0.026966
cg21604034	0.539854	7.49451e-05	0.035499	chr20	OpenSea	PHF20	Body	0.821368	0.0376106	0.822767	0.188947	0.0452671
cg07478392	0.5398	7.50944e-05	0.035499	chr4	Island		Intergenic	0.371747	0.188544	0.380507	0.611287	0.292176
cg18151291	0.5398	7.50944e-05	0.035499	chr17	OpenSea	CCDC57	Body	0.8338	0.0331189	0.837673	0.170963	0.0357897
cg20046343	0.5398	7.50944e-05	0.035499	chr6	Island	FOXP4	5'UTR	0.632963	0.17469	0.690022	0.769848	0.251902
cg23999956	0.5398	7.50944e-05	0.035499	chr5	OpenSea		Intergenic	0.772585	0.0968598	0.795682	0.403565	0.0994771
cg26606600	0.5398	7.50944e-05	0.035499	chr7	OpenSea	TPK1	Body	0.901657	0.0201539	0.905828	0.108118	0.0195699
cg16555002	-0.539745	7.52441e-05	0.03552	chr17	S_Shelf	RAB37	Body	0.755278	0.144892	0.787234	0.707307	0.208327
cg10553773	0.539691	7.5394e-05	0.03552	chr3	OpenSea	AP2M1	Body	0.949314	0.00667694	0.950331	0.0265332	0.00927075
cg02725185	-0.539691	7.5394e-05	0.03552	chr20	OpenSea		Intergenic	0.719102	0.185499	0.783932	0.714196	0.28508
cg20922775	-0.539691	7.5394e-05	0.03552	chr1	OpenSea	MAEL	Body	0.815562	0.113687	0.860966	0.395721	0.166754
cg12118246	0.539637	7.55442e-05	0.03552	chr17	OpenSea	CD300A	TSS200	0.581445	0.180966	0.610819	0.688336	0.243535
cg16217845	0.539637	7.55442e-05	0.03552	chr3	OpenSea	XRN1	Body	0.918072	0.0198095	0.920428	0.0954039	0.0188176
cg23221732	-0.539637	7.55442e-05	0.03552	chr17	OpenSea		Intergenic	0.364741	0.149854	0.325746	0.702873	0.167647
cg03081253	-0.539583	7.56946e-05	0.03552	chr12	OpenSea		Intergenic	0.867191	0.0976772	0.896952	0.456454	0.0289491
cg09774917	0.539583	7.56946e-05	0.03552	chr6	Island	TFAP2A	Body	0.589123	0.163474	0.612679	0.655776	0.243428
cg21501525	0.539583	7.56946e-05	0.03552	chr19	Island		Intergenic	0.553766	0.18269	0.573608	0.903404	0.249352
cg03841151	0.539528	7.58453e-05	0.03552	chr1	Island	TTC34	TSS200	0.211398	0.190334	0.139037	0.685263	0.265317
cg05799917	0.539528	7.58453e-05	0.03552	chr1	OpenSea	RALGPS2	Body	0.885203	0.029668	0.890551	0.1332	0.0382267
cg12100178	-0.539474	7.59963e-05	0.03552	chr1	OpenSea		Intergenic	0.776998	0.16968	0.838709	0.766472	0.137211
cg15361299	-0.539474	7.59963e-05	0.03552	chr5	S_Shore	RAD17;TAF9;AK6	TSS1500	0.180738	0.156945	0.123561	0.867243	0.116363
cg19563839	-0.539474	7.59963e-05	0.03552	chr15	OpenSea	IREB2	Body	0.0804597	0.0322632	0.0756255	0.14322	0.0345675
cg09625253	0.539474	7.59963e-05	0.03552	chr5	OpenSea	HSPA4	Body	0.928976	0.0115937	0.930374	0.0589906	0.0130689
cg18217136	0.539474	7.59963e-05	0.03552	chr20	S_Shore	BLCAP	TSS1500	0.653026	0.0874018	0.668204	0.482303	0.0850866
cg25374115	0.539474	7.59963e-05	0.03552	chr22	OpenSea	CABIN1	Body	0.887718	0.0228033	0.890011	0.119501	0.027281
cg27089588	0.539474	7.59963e-05	0.03552	chr7	OpenSea	ZCWPW1	5'UTR	0.904671	0.0180031	0.908366	0.0760688	0.0214954
cg18949028	-0.53942	7.61476e-05	0.0355485	chr3	N_Shore	MAP3K13	TSS1500	0.0819588	0.09946	0.0424901	0.440792	0.0322574
cg20197252	0.53942	7.61476e-05	0.0355485	chr3	OpenSea	RSRC1	Body	0.891085	0.0243784	0.897932	0.116768	0.0242225
cg09043456	0.539365	7.62992e-05	0.0355572	chr17	N_Shore	BAIAP2	Body	0.61534	0.0937718	0.612483	0.431355	0.1235
cg21648069	0.539365	7.62992e-05	0.0355572	chr12	OpenSea	ERC1	Body	0.758486	0.102736	0.797991	0.517992	0.0977537
cg00263619	0.539311	7.6451e-05	0.0355572	chr12	OpenSea	CCDC41	Body	0.918687	0.0156141	0.921044	0.0783438	0.0173345
cg09920172	0.539257	7.66031e-05	0.0355572	chr19	Island		Intergenic	0.560129	0.313446	0.606269	0.931289	0.584368
cg10709563	0.539257	7.66031e-05	0.0355572	chr1	OpenSea	SLFNL1-AS1;SCMH1	Body	0.925912	0.0278166	0.931327	0.12515	0.0275412
cg12099952	0.539203	7.67555e-05	0.0355572	chr20	Island	OXT	Body	0.472622	0.188603	0.462655	0.687284	0.256531
cg15549391	0.539203	7.67555e-05	0.0355572	chr1	OpenSea		Intergenic	0.734992	0.113953	0.773489	0.523493	0.137124
cg16033921	0.539203	7.67555e-05	0.0355572	chr3	OpenSea	PTPLB	Body	0.930024	0.00999987	0.931096	0.0614241	0.0105345
cg27426044	-0.539148	7.69081e-05	0.0355572	chr1	OpenSea	NFASC	5'UTR	0.804011	0.0741036	0.827355	0.379773	0.0481333
cg01469108	0.539148	7.69081e-05	0.0355572	chr1	Island	C1orf87	TSS200	0.353741	0.199343	0.28699	0.739172	0.363768
cg09661924	0.539148	7.69081e-05	0.0355572	chr9	OpenSea	ODF2;MIR1268A	Body	0.606901	0.109341	0.633215	0.569277	0.1155
cg27598107	0.539148	7.69081e-05	0.0355572	chr2	S_Shore		Intergenic	0.570459	0.219125	0.589722	0.686832	0.396248
cg18094277	0.539094	7.7061e-05	0.0355572	chr1	OpenSea	FCER1G	TSS1500	0.620086	0.102237	0.64103	0.482387	0.142094
cg25867486	0.539094	7.7061e-05	0.0355572	chr2	OpenSea	DIRC3	Body	0.901916	0.0190871	0.90262	0.115282	0.0234514
cg04955511	-0.539094	7.7061e-05	0.0355572	chr7	OpenSea	DGKB	Body	0.638403	0.201946	0.662761	0.708508	0.381532
cg04979778	-0.53904	7.72143e-05	0.0355572	chr12	OpenSea		Intergenic	0.113637	0.112624	0.0713927	0.589021	0.0847145
cg10446363	-0.53904	7.72143e-05	0.0355572	chr9	OpenSea	RUSC2	5'UTR	0.353379	0.141844	0.345383	0.687509	0.194096
cg15796521	-0.53904	7.72143e-05	0.0355572	chr2	OpenSea	VWA3B	Body	0.317538	0.153344	0.297746	0.667167	0.193026
cg15861585	0.53904	7.72143e-05	0.0355572	chr11	Island	DRD4	TSS1500	0.440574	0.231786	0.515032	0.774024	0.353106
cg17365823	0.53904	7.72143e-05	0.0355572	chr3	OpenSea	PRKCI	Body	0.92488	0.0143677	0.927186	0.0838693	0.012657
cg20845615	-0.53904	7.72143e-05	0.0355572	chr1	OpenSea	KCNN3	Body	0.896354	0.0315135	0.90638	0.148628	0.0367773
cg21018997	0.53904	7.72143e-05	0.0355572	chr17	OpenSea		Intergenic	0.813037	0.120135	0.851374	0.599868	0.0966009
cg00589699	0.538986	7.73677e-05	0.0355572	chr3	S_Shelf	GNAI2	TSS1500	0.450598	0.0937842	0.457428	0.387419	0.107191
cg03700464	0.538986	7.73677e-05	0.0355572	chr5	OpenSea	C5orf42	3'UTR	0.875042	0.0246554	0.876866	0.110321	0.02941
cg19918297	0.538986	7.73677e-05	0.0355572	chr7	S_Shelf		Intergenic	0.886617	0.0238009	0.891926	0.117662	0.0245768
cg23683891	-0.538986	7.73677e-05	0.0355572	chr12	OpenSea		Intergenic	0.12096	0.0477677	0.115321	0.236144	0.0633008
cg02920403	0.538931	7.75215e-05	0.0355572	chr11	OpenSea	VPS37C	5'UTR	0.803206	0.185763	0.904631	0.715765	0.189991
cg21491107	0.538931	7.75215e-05	0.0355572	chr16	Island	KIAA0182	5'UTR	0.694285	0.143365	0.719844	0.657727	0.131601
cg23924526	0.538931	7.75215e-05	0.0355572	chr2	OpenSea	PRKCE	Body	0.592366	0.143068	0.58704	0.668948	0.188671
cg26179667	0.538931	7.75215e-05	0.0355572	chr3	S_Shelf		Intergenic	0.902462	0.0157206	0.904748	0.0752104	0.01909
cg00977895	0.538877	7.76756e-05	0.0355657	chr3	N_Shelf		Intergenic	0.870182	0.0251385	0.871653	0.110045	0.0393907
cg02333081	0.538877	7.76756e-05	0.0355657	chr15	OpenSea		Intergenic	0.91241	0.0226613	0.913701	0.158645	0.0169622
cg26643476	-0.538877	7.76756e-05	0.0355657	chr12	OpenSea	GPR81	TSS1500	0.20218	0.122996	0.163878	0.541362	0.111306
cg06570224	0.538823	7.78299e-05	0.0355949	chr3	Island		Intergenic	0.479347	0.176724	0.467736	0.568366	0.314037
cg27119904	0.538823	7.78299e-05	0.0355949	chr13	Island	RASA3	Body	0.624041	0.145779	0.665644	0.526065	0.243217
cg10380562	0.53866	7.82945e-05	0.0357451	chr10	N_Shore	MMRN2	Body	0.879352	0.0285207	0.882415	0.118455	0.0323509
cg15698795	0.53866	7.82945e-05	0.0357451	chr11	Island	TBC1D10C	Body	0.710604	0.09725	0.724738	0.433148	0.0978992
cg02564245	-0.53866	7.82945e-05	0.0357451	chr1	OpenSea		Intergenic	0.259503	0.14674	0.214747	0.568722	0.202376
cg08314654	-0.538606	7.845e-05	0.0357746	chr3	OpenSea	B3GALNT1	5'UTR	0.916717	0.0148736	0.91872	0.0663043	0.0210605
cg15319402	-0.538606	7.845e-05	0.0357746	chr12	OpenSea		Intergenic	0.449282	0.199884	0.442842	0.673652	0.342926
cg02980023	0.538551	7.86057e-05	0.0358041	chr3	N_Shore	STAB1	3'UTR	0.582597	0.0788199	0.609116	0.362801	0.0951281
cg05836523	0.538551	7.86057e-05	0.0358041	chr13	OpenSea	ARHGEF7	Body	0.934794	0.00899652	0.93629	0.042366	0.0113684
cg09317557	-0.538443	7.8918e-05	0.0358907	chr3	S_Shore	SMC4	Body	0.2619	0.223651	0.151122	0.803071	0.383154
cg10953594	-0.538443	7.8918e-05	0.0358907	chr6	N_Shelf	CCND3	5'UTR	0.0899589	0.0494261	0.070418	0.192747	0.0510669
cg08517216	-0.538388	7.90746e-05	0.0358907	chr18	OpenSea	EPB41L3	5'UTR	0.701642	0.163342	0.745311	0.657818	0.205391
cg09775048	0.538388	7.90746e-05	0.0358907	chr1	OpenSea	TROVE2	5'UTR	0.895098	0.0266644	0.898636	0.131933	0.030041
cg24461508	0.538388	7.90746e-05	0.0358907	chr19	S_Shelf	ZNF546	Body	0.873732	0.0315468	0.880626	0.162529	0.0290671
cg11121803	0.538334	7.92315e-05	0.0358907	chr9	OpenSea		Intergenic	0.879115	0.0779858	0.909827	0.377136	0.0405358
cg14763992	-0.538334	7.92315e-05	0.0358907	chr3	OpenSea	SCHIP1;IQCJ-SCHIP1	Body	0.0596506	0.0600948	0.0447705	0.380307	0.0153565
cg16546681	0.538334	7.92315e-05	0.0358907	chr1	S_Shore	CLK2	TSS1500	0.932549	0.0154992	0.936508	0.0789562	0.0182315
cg02114345	-0.53828	7.93886e-05	0.0358907	chr2	OpenSea	HECW2	5'UTR	0.0741231	0.0291397	0.0643138	0.135153	0.0211454
cg06270993	-0.53828	7.93886e-05	0.0358907	chr7	N_Shore	C7orf30	TSS1500	0.424186	0.184315	0.406279	0.873119	0.190675
cg09241267	0.53828	7.93886e-05	0.0358907	chr14	OpenSea	C14orf118	Body	0.803933	0.122561	0.85672	0.500609	0.160317
cg12598894	0.53828	7.93886e-05	0.0358907	chr17	OpenSea		Intergenic	0.879829	0.0388071	0.891471	0.233684	0.0242753
cg25239516	0.53828	7.93886e-05	0.0358907	chr15	OpenSea	MEF2A	5'UTR	0.86005	0.0702116	0.886805	0.377161	0.0726903
cg24625199	0.538226	7.9546e-05	0.0359412	chr1	OpenSea	LAMC1	Body	0.880038	0.028273	0.885977	0.140938	0.0341914
cg21380183	-0.538171	7.97038e-05	0.0359491	chr20	OpenSea	ATP9A	Body	0.103254	0.0347164	0.0963103	0.154938	0.0393448
cg11486141	-0.538117	7.98618e-05	0.0359491	chr18	OpenSea		Intergenic	0.666896	0.226092	0.750618	0.845248	0.3576
cg15921010	-0.538117	7.98618e-05	0.0359491	chr8	OpenSea	IKBKB	Body	0.643421	0.139598	0.640206	0.496582	0.215409
cg01588652	0.538117	7.98618e-05	0.0359491	chr12	OpenSea	GIT2	Body	0.837728	0.0519761	0.851744	0.261634	0.0579366
cg02695239	0.538117	7.98618e-05	0.0359491	chr2	OpenSea	ACVR1C	Body	0.849173	0.050063	0.861587	0.312709	0.0373172
cg12053291	0.538117	7.98618e-05	0.0359491	chr12	OpenSea	SCARB1	Body	0.77771	0.0561269	0.785266	0.294431	0.0602499
cg02420617	-0.538063	8.00201e-05	0.0359491	chr12	S_Shore	FIGNL2	TSS1500	0.387219	0.148567	0.381801	0.578075	0.189204
cg06323433	-0.538063	8.00201e-05	0.0359491	chr19	N_Shore	DEDD2;ZNF526	5'UTR	0.0496639	0.0619783	0.0398541	0.438769	0.0107423
cg11932158	0.538063	8.00201e-05	0.0359491	chr3	OpenSea	PLCH1	TSS200	0.665838	0.0879481	0.669916	0.404053	0.0895956
cg13370452	0.538063	8.00201e-05	0.0359491	chr17	N_Shore	SLC43A2	Body	0.628649	0.114693	0.666608	0.470473	0.128471
cg10786252	-0.538009	8.01786e-05	0.0359997	chr1	N_Shore	CDC42BPA	1stExon	0.0572028	0.0268629	0.0490276	0.123844	0.024377
cg05165050	0.537954	8.03375e-05	0.03603	chr17	OpenSea	TANC2	Body	0.654309	0.13981	0.662934	0.628981	0.212122
cg25673596	0.537954	8.03375e-05	0.03603	chr5	OpenSea		Intergenic	0.855648	0.0353731	0.865074	0.171863	0.034781
cg07336350	0.5379	8.04966e-05	0.0360808	chr16	Island		Intergenic	0.696344	0.205405	0.747565	0.849134	0.23987
cg24562746	-0.537846	8.06561e-05	0.0361317	chr19	N_Shore	ZNF224	TSS1500	0.0437873	0.0134692	0.0410844	0.075885	0.0116116
cg11698322	-0.537791	8.08158e-05	0.0361826	chr15	OpenSea	TMOD3	Body	0.406145	0.20843	0.349253	0.795852	0.336073
cg13817798	-0.537737	8.09758e-05	0.0362131	chr2	OpenSea	BARD1	Body	0.692639	0.198043	0.722788	0.638461	0.318037
cg04478905	0.537737	8.09758e-05	0.0362131	chr21	OpenSea	CLDN14	TSS200	0.684432	0.13609	0.725423	0.714384	0.182181
cg09561200	-0.537683	8.11361e-05	0.0362642	chr19	S_Shore	KLHL26	3'UTR	0.448544	0.226142	0.401236	0.852157	0.363337
cg14981132	-0.537629	8.12967e-05	0.0362741	chr12	S_Shore	HNRNPA1;HNRPA1L-2	Body	0.0242026	0.00697762	0.0234128	0.042078	0.0066102
cg19005233	0.537629	8.12967e-05	0.0362741	chr5	Island	PCDHB15	1stExon	0.337106	0.128033	0.313532	0.561478	0.192127
cg24857795	0.537629	8.12967e-05	0.0362741	chr5	OpenSea	SLC26A2	3'UTR	0.898357	0.019495	0.901806	0.117383	0.0177018
cg04431573	0.537574	8.14576e-05	0.0363156	chr12	OpenSea	BICD1	Body	0.935968	0.0097636	0.937473	0.041163	0.00901648
cg04021692	0.53752	8.16188e-05	0.0363156	chr9	Island	KIF12	TSS200	0.869263	0.0986937	0.899818	0.560836	0.0493505
cg15709605	0.53752	8.16188e-05	0.0363156	chr1	OpenSea	IARS2	Body	0.867464	0.030214	0.86588	0.149073	0.0387239
cg07755289	0.537466	8.17802e-05	0.0363156	chr2	OpenSea		Intergenic	0.818154	0.05731	0.823068	0.273351	0.0781881
cg15249770	-0.537411	8.1942e-05	0.0363156	chr3	OpenSea		Intergenic	0.278294	0.123862	0.25346	0.668957	0.134426
cg20365580	-0.537411	8.1942e-05	0.0363156	chr8	OpenSea	SORBS3	Body	0.558971	0.209728	0.547605	0.721304	0.316889
cg22883889	0.537411	8.1942e-05	0.0363156	chr20	N_Shore	SLC17A9	TSS1500	0.666958	0.146349	0.727092	0.493022	0.263658
cg00421990	-0.537357	8.2104e-05	0.0363156	chr7	Island	WDR60	Body	0.0392294	0.0291301	0.0337521	0.205569	0.00700649
cg02840823	0.537357	8.2104e-05	0.0363156	chr14	Island	MIR1247;DIO3	TSS1500	0.370402	0.195781	0.287003	0.65098	0.270444
cg02925820	-0.537357	8.2104e-05	0.0363156	chr12	OpenSea		Intergenic	0.610549	0.236987	0.654355	0.869976	0.374025
cg03185283	0.537357	8.2104e-05	0.0363156	chr3	OpenSea	LRCH3	Body	0.915547	0.0202344	0.920228	0.107063	0.0169026
cg13773306	0.537357	8.2104e-05	0.0363156	chr6	OpenSea	ZFP57	TSS1500	0.723661	0.065769	0.735692	0.354789	0.0781815
cg15662381	0.537357	8.2104e-05	0.0363156	chr2	OpenSea	ABI2	5'UTR	0.879341	0.036127	0.887616	0.173226	0.0311498
cg21330326	0.537357	8.2104e-05	0.0363156	chr5	OpenSea	RICTOR	Body	0.625688	0.130727	0.63039	0.487865	0.150533
cg05188400	-0.537303	8.22664e-05	0.0363156	chr8	OpenSea	DENND3	Body	0.654503	0.23462	0.70511	0.884966	0.32474
cg13566919	0.537303	8.22664e-05	0.0363156	chr5	OpenSea	GZMA	TSS1500	0.714456	0.170795	0.777387	0.664399	0.203725
cg16247183	0.537303	8.22664e-05	0.0363156	chr1	Island		Intergenic	0.677349	0.21472	0.69108	0.848603	0.340271
cg18400151	0.537303	8.22664e-05	0.0363156	chr1	OpenSea	RAB4A;SPHAR	Body	0.873396	0.0360157	0.882163	0.152759	0.0315854
cg26145442	-0.537303	8.22664e-05	0.0363156	chr8	OpenSea	AZIN1-AS1	Body	0.707044	0.196426	0.759757	0.782132	0.30744
cg07475973	0.537249	8.2429e-05	0.0363263	chr22	Island		Intergenic	0.349087	0.249165	0.357688	0.758309	0.472103
cg10469422	-0.537249	8.2429e-05	0.0363263	chr1	OpenSea	SMYD3	Body	0.931248	0.0313764	0.939838	0.198355	0.0251208
cg19955284	0.537249	8.2429e-05	0.0363263	chr6	S_Shelf	SLC44A4	Body	0.852056	0.0599534	0.865442	0.274024	0.0453384
cg00153919	0.537194	8.25919e-05	0.0363277	chr16	OpenSea		Intergenic	0.688285	0.144231	0.756375	0.628168	0.235584
cg27411712	0.537194	8.25919e-05	0.0363277	chr12	Island		Intergenic	0.530688	0.22668	0.582979	0.869617	0.376919
cg00471652	0.53714	8.27552e-05	0.0363277	chr5	OpenSea	UBTD2	Body	0.90652	0.0160268	0.908183	0.080022	0.0177457
cg03191919	-0.53714	8.27552e-05	0.0363277	chr3	OpenSea	UBXN7	Body	0.255815	0.161872	0.202852	0.773871	0.181144
cg06693995	0.53714	8.27552e-05	0.0363277	chr12	S_Shelf	CIT	Body	0.91018	0.013233	0.912548	0.0612142	0.0153029
cg09071280	-0.53714	8.27552e-05	0.0363277	chr1	OpenSea		Intergenic	0.858053	0.100628	0.890738	0.600112	0.0586739
cg18248493	0.53714	8.27552e-05	0.0363277	chr2	OpenSea		Intergenic	0.914979	0.0142054	0.916637	0.0668029	0.0155289
cg08101054	0.537086	8.29187e-05	0.0363792	chr15	OpenSea	SLTM	Body	0.959969	0.0138576	0.964633	0.0635625	0.013773
cg11704043	0.537032	8.30825e-05	0.0364104	chr5	OpenSea	ARHGAP26	Body	0.919958	0.00983747	0.918409	0.0400154	0.0151298
cg12152045	0.537032	8.30825e-05	0.0364104	chr12	OpenSea	LOC101927901	TSS1500	0.814173	0.0819107	0.830061	0.523454	0.0458102
cg01444413	0.536977	8.32466e-05	0.0364215	chr1	OpenSea	POGZ	Body	0.846961	0.036075	0.850633	0.164158	0.04168
cg02749804	-0.536977	8.32466e-05	0.0364215	chr17	OpenSea	CASC3	Body	0.210505	0.1138	0.193674	0.478008	0.151838
cg22339775	-0.536977	8.32466e-05	0.0364215	chr6	N_Shore	HIST1H3E	TSS1500	0.113468	0.050494	0.0966751	0.266913	0.0546525
cg07417094	0.536923	8.3411e-05	0.0364327	chr7	OpenSea	TMEM168	Body	0.657503	0.121353	0.697738	0.509459	0.131938
cg08559174	0.536923	8.3411e-05	0.0364327	chr20	OpenSea	RALY	5'UTR	0.897407	0.0205529	0.900931	0.116388	0.0229065
cg26331160	0.536923	8.3411e-05	0.0364327	chr1	Island	TTC34	TSS200	0.0394848	0.0597287	0.0208397	0.307968	0.0120991
cg25424600	0.536814	8.37407e-05	0.0365159	chr5	OpenSea	FYB	3'UTR	0.911371	0.0203211	0.916651	0.0897175	0.0204369
cg26816173	0.536814	8.37407e-05	0.0365159	chr3	OpenSea	B4GALT4-AS1;B4GALT4	TSS1500	0.854907	0.114188	0.910822	0.554767	0.071754
cg27659049	0.536814	8.37407e-05	0.0365159	chr12	Island		Intergenic	0.445458	0.256388	0.424094	0.816687	0.441798
cg15871766	-0.53676	8.3906e-05	0.0365475	chr12	OpenSea	ACVR1B	Body	0.272599	0.144715	0.241371	0.706054	0.165987
cg26403043	-0.53676	8.3906e-05	0.0365475	chr5	OpenSea		Intergenic	0.205441	0.126413	0.176154	0.626671	0.16901
cg21287017	0.536706	8.40716e-05	0.0365705	chr20	S_Shore	C20orf103	Body	0.844393	0.0944034	0.882546	0.388497	0.0681842
cg08488476	-0.536706	8.40716e-05	0.0365705	chr2	S_Shelf		Intergenic	0.282614	0.159992	0.250622	0.590598	0.224347
cg01234760	-0.536652	8.42375e-05	0.0365705	chr6	N_Shore	C6orf52;PAK1IP1	5'UTR	0.0828111	0.0414981	0.0763297	0.245532	0.0358944
cg03707256	0.536652	8.42375e-05	0.0365705	chr5	Island		Intergenic	0.929099	0.0202723	0.931009	0.0963765	0.0175762
cg14307518	-0.536652	8.42375e-05	0.0365705	chr2	OpenSea	CCDC93	Body	0.0332803	0.00962386	0.0308115	0.0431777	0.0111803
cg20695805	-0.536652	8.42375e-05	0.0365705	chr3	Island	PRKCI	TSS200	0.124032	0.0386094	0.117362	0.216748	0.0341598
cg07267832	0.536597	8.44037e-05	0.0365716	chr12	N_Shore	TCHP	TSS1500	0.876266	0.0203086	0.883767	0.0838972	0.0284247
cg23034894	0.536597	8.44037e-05	0.0365716	chr8	OpenSea	RNF19A	Body	0.887309	0.0321624	0.895326	0.131001	0.0318644
cg27529000	-0.536597	8.44037e-05	0.0365716	chr17	S_Shelf		Intergenic	0.13178	0.0681234	0.107833	0.304774	0.0742123
cg12064913	0.536543	8.45702e-05	0.0365716	chr5	OpenSea	EBF1	Body	0.84114	0.0326508	0.846313	0.14931	0.0434901
cg20295581	-0.536489	8.4737e-05	0.0365716	chr11	OpenSea	UVRAG	Body	0.374223	0.19003	0.331402	0.769841	0.278632
cg21616723	0.536489	8.4737e-05	0.0365716	chr5	OpenSea	ZSWIM6	Body	0.890823	0.0226364	0.890053	0.112493	0.0325071
cg22229141	0.536489	8.4737e-05	0.0365716	chr7	OpenSea	RSBN1L	Body	0.912555	0.0301258	0.920412	0.168226	0.0155604
cg00407401	0.536434	8.49041e-05	0.0365716	chr5	OpenSea	NR3C1	Body	0.874772	0.0252452	0.876663	0.117794	0.0265377
cg09868672	0.536434	8.49041e-05	0.0365716	chr17	OpenSea	STXBP4	Body	0.929743	0.0277351	0.932829	0.197031	0.0110555
cg11714793	0.536434	8.49041e-05	0.0365716	chr1	OpenSea	SDCCAG8	Body	0.897048	0.0395028	0.908797	0.193668	0.043701
cg15238382	0.536434	8.49041e-05	0.0365716	chr14	Island	DIO3;MIR1247	TSS200	0.316691	0.162947	0.236922	0.748511	0.192651
cg20677058	0.536434	8.49041e-05	0.0365716	chr1	Island	AKR7L	1stExon	0.382089	0.136085	0.395759	0.595578	0.144756
cg25764952	0.536434	8.49041e-05	0.0365716	chr1	OpenSea		Intergenic	0.927817	0.0142993	0.931211	0.0678951	0.0126665
cg25765530	-0.536434	8.49041e-05	0.0365716	chr11	OpenSea	LOC100506258;SYT9	Body	0.837945	0.101076	0.882914	0.398269	0.113429
cg23930711	0.536326	8.52391e-05	0.0365716	chr5	Island	PCDHGA4;PCDHGA2;PCDHGA1;PCDHGB1;PCDHGA3	TSS200	0.360793	0.244996	0.33344	0.806377	0.406918
cg23186927	-0.536326	8.52391e-05	0.0365716	chr2	OpenSea	CRIM1	Body	0.4735	0.211685	0.448465	0.808832	0.32473
cg00375871	0.536272	8.54071e-05	0.0365716	chr1	OpenSea		Intergenic	0.879089	0.0633632	0.898844	0.363157	0.047951
cg04479876	0.536272	8.54071e-05	0.0365716	chr5	OpenSea	LIFR	3'UTR	0.842067	0.0849866	0.877032	0.379905	0.0598509
cg05974305	0.536272	8.54071e-05	0.0365716	chr12	OpenSea	KERA	TSS1500	0.74403	0.0948394	0.757184	0.482061	0.0632227
cg06493207	0.536272	8.54071e-05	0.0365716	chr5	N_Shore		Intergenic	0.760871	0.0647664	0.775795	0.310923	0.079097
cg10329200	-0.536272	8.54071e-05	0.0365716	chr15	OpenSea	GLDN	Body	0.532512	0.158605	0.581476	0.59504	0.227126
cg06556497	0.536217	8.55754e-05	0.0365716	chr18	N_Shore	ATP9B	TSS1500	0.71641	0.192111	0.794152	0.688419	0.235171
cg18581576	0.536217	8.55754e-05	0.0365716	chr12	S_Shelf	PARPBP	Body	0.859533	0.039589	0.867074	0.198084	0.0375089
cg02284725	-0.536217	8.55754e-05	0.0365716	chr11	OpenSea		Intergenic	0.605957	0.172998	0.590821	0.621585	0.301345
cg19415174	-0.536217	8.55754e-05	0.0365716	chr2	OpenSea		Intergenic	0.346227	0.171752	0.3028	0.682268	0.292283
cg19920923	-0.536217	8.55754e-05	0.0365716	chr5	S_Shelf	TNIP1	5'UTR	0.537809	0.166479	0.51648	0.680482	0.259815
cg00357888	0.536163	8.5744e-05	0.0365716	chr10	N_Shore	PPIF	TSS1500	0.886705	0.0256275	0.884982	0.130423	0.0386095
cg13380277	0.536163	8.5744e-05	0.0365716	chr5	OpenSea	TRIO	Body	0.89846	0.0191321	0.899598	0.0893582	0.0249161
cg07919456	-0.536163	8.5744e-05	0.0365716	chr11	OpenSea	LOC101928535	TSS200	0.163037	0.117885	0.113557	0.55365	0.159225
cg00023804	-0.536109	8.59129e-05	0.0365716	chr1	OpenSea		Intergenic	0.25089	0.131162	0.211861	0.486371	0.171098
cg08550353	0.536109	8.59129e-05	0.0365716	chr6	Island	SGK1	TSS1500	0.416864	0.19073	0.460411	0.818321	0.26054
cg16653078	0.536109	8.59129e-05	0.0365716	chr3	OpenSea	IGSF10	Body	0.864267	0.0279905	0.868862	0.149052	0.0301563
cg16896579	0.536109	8.59129e-05	0.0365716	chr12	OpenSea	STAT6	Body	0.727731	0.0855199	0.738058	0.404248	0.0816474
cg17203597	-0.536109	8.59129e-05	0.0365716	chr12	OpenSea		Intergenic	0.33115	0.19869	0.279983	0.804294	0.307029
cg23502356	0.536109	8.59129e-05	0.0365716	chr2	OpenSea	UNC50	Body	0.900743	0.0170137	0.904554	0.0797497	0.0165021
cg23710594	-0.536109	8.59129e-05	0.0365716	chr1	OpenSea	PHC2	TSS200	0.571076	0.0819139	0.563947	0.337935	0.114652
cg02698111	-0.536054	8.60821e-05	0.0365843	chr3	OpenSea		Intergenic	0.316779	0.168342	0.276554	0.630136	0.234336
cg13364003	-0.536054	8.60821e-05	0.0365843	chr1	OpenSea	RALGPS2	Body	0.208612	0.130828	0.18112	0.533121	0.113433
cg19663114	0.536054	8.60821e-05	0.0365843	chr3	OpenSea	MED12L	Body	0.918543	0.0130877	0.920835	0.048254	0.0182154
cg18699945	0.536	8.62516e-05	0.0366168	chr3	OpenSea	CFAP44	ExonBnd	0.893687	0.0213716	0.900906	0.0892857	0.0218219
cg21944740	0.536	8.62516e-05	0.0366168	chr5	OpenSea		Intergenic	0.844624	0.0389021	0.853459	0.168918	0.0531447
cg03580736	0.535946	8.64215e-05	0.0366691	chr5	OpenSea		Intergenic	0.848686	0.0407866	0.858257	0.205525	0.0452667
cg05157149	0.535892	8.65916e-05	0.0367017	chr17	S_Shore	BECN1	TSS1500	0.896837	0.0162205	0.89765	0.0660093	0.0228974
cg07788437	0.535892	8.65916e-05	0.0367017	chr19	Island	ATP8B3	Body	0.776808	0.134467	0.808765	0.605226	0.149096
cg22705225	0.535837	8.6762e-05	0.0367344	chr5	S_Shore		Intergenic	0.620636	0.108438	0.638274	0.472673	0.142909
cg25211938	0.535837	8.6762e-05	0.0367344	chr22	S_Shore	PANX2	Body	0.897466	0.0169487	0.898856	0.0863724	0.017063
cg02168612	-0.535783	8.69327e-05	0.0367474	chr12	S_Shore	GNPTAB	TSS1500	0.0536266	0.017041	0.0494033	0.0804294	0.0137159
cg13701855	-0.535783	8.69327e-05	0.0367474	chr19	S_Shore	ZNF614	TSS1500	0.112974	0.0555597	0.102135	0.305551	0.0373275
cg27235789	0.535783	8.69327e-05	0.0367474	chr1	OpenSea		Intergenic	0.890803	0.0258755	0.895519	0.11286	0.0238761
cg14890810	0.535729	8.71038e-05	0.0367539	chr5	OpenSea	NPR3	3'UTR	0.83159	0.0406984	0.835595	0.234009	0.0424201
cg18996153	0.535729	8.71038e-05	0.0367539	chr17	OpenSea	CCDC57	Body	0.914195	0.0115232	0.914329	0.0539131	0.0145087
cg07497520	0.535675	8.72751e-05	0.0367539	chr17	N_Shore		Intergenic	0.666764	0.166273	0.694783	0.92652	0.150761
cg09332438	-0.535675	8.72751e-05	0.0367539	chr4	OpenSea	TMEM128	Body	0.803359	0.05066	0.810487	0.241352	0.0558019
cg19803298	-0.535675	8.72751e-05	0.0367539	chr6	OpenSea	PHACTR1	Body	0.56681	0.266777	0.567188	0.776342	0.535653
cg19923052	-0.535675	8.72751e-05	0.0367539	chr20	OpenSea		Intergenic	0.343999	0.230065	0.303267	0.766783	0.40871
cg21071793	-0.535675	8.72751e-05	0.0367539	chr3	OpenSea	ATG7	Body	0.319532	0.127895	0.286689	0.492594	0.182051
cg11484413	-0.535566	8.76187e-05	0.0368272	chr11	OpenSea		Intergenic	0.539917	0.246922	0.535787	0.785198	0.447366
cg16126084	-0.535566	8.76187e-05	0.0368272	chr3	OpenSea	ZBTB20	1stExon	0.330341	0.175574	0.305798	0.795253	0.237551
cg12491511	-0.535512	8.7791e-05	0.0368272	chr2	OpenSea	DCDC2C	Body	0.329303	0.128246	0.314889	0.516033	0.156894
cg13922160	-0.535512	8.7791e-05	0.0368272	chr1	OpenSea	RASAL2	Body	0.0377818	0.0149468	0.0334837	0.0760698	0.016049
cg18864739	0.535512	8.7791e-05	0.0368272	chr5	OpenSea	CDH6	5'UTR	0.897579	0.0215965	0.902701	0.106436	0.0249833
cg17060964	-0.535457	8.79636e-05	0.0368272	chr11	OpenSea	OR5AS1	TSS1500	0.333557	0.203642	0.321794	0.778844	0.317154
cg27431274	-0.535457	8.79636e-05	0.0368272	chr12	S_Shelf	BTBD11	Body	0.778921	0.103644	0.819057	0.397066	0.141759
cg02015633	0.535457	8.79636e-05	0.0368272	chr3	OpenSea	RYK	Body	0.800974	0.0664634	0.807666	0.330632	0.0615564
cg16212074	0.535457	8.79636e-05	0.0368272	chr19	N_Shelf	CREB3L3	Body	0.864942	0.0923834	0.903921	0.383376	0.0462185
cg05571087	0.535403	8.81365e-05	0.0368272	chr8	OpenSea	RNF122	Body	0.632807	0.100333	0.624618	0.462668	0.129236
cg05661694	0.535403	8.81365e-05	0.0368272	chr14	OpenSea		Intergenic	0.695913	0.116267	0.7141	0.52942	0.130555
cg05856022	-0.535349	8.83097e-05	0.0368272	chr2	N_Shore	MRPL30;MITD1	TSS1500	0.0418045	0.0123663	0.0403297	0.0729701	0.00949382
cg04893584	0.535349	8.83097e-05	0.0368272	chr2	OpenSea		Intergenic	0.91654	0.0236085	0.920016	0.121233	0.0213333
cg16047471	0.535349	8.83097e-05	0.0368272	chr12	N_Shore	BHLHE41	3'UTR	0.500688	0.254551	0.563695	0.791393	0.432141
cg25509106	0.535349	8.83097e-05	0.0368272	chr1	OpenSea	C1orf21	5'UTR	0.904157	0.023102	0.910325	0.11303	0.0272746
cg26737247	0.535349	8.83097e-05	0.0368272	chr12	OpenSea	C12orf66	Body	0.828225	0.0401317	0.826582	0.212597	0.0415931
cg09075678	0.535295	8.84832e-05	0.0368272	chr6	OpenSea	NCOA7	TSS1500	0.41589	0.0665346	0.420076	0.238507	0.108471
cg09320190	0.535295	8.84832e-05	0.0368272	chr17	Island	WNT3	Body	0.349689	0.16617	0.335532	0.803254	0.240632
cg27633509	0.535295	8.84832e-05	0.0368272	chr9	OpenSea		Intergenic	0.653642	0.237373	0.737914	0.879877	0.229633
cg00798232	-0.53524	8.8657e-05	0.0368272	chr5	OpenSea	RAI14	Body	0.268187	0.128687	0.238867	0.572125	0.128901
cg12348501	0.53524	8.8657e-05	0.0368272	chr9	S_Shore	NR4A3	5'UTR	0.62256	0.168515	0.660184	0.746984	0.226912
cg15458996	0.53524	8.8657e-05	0.0368272	chr12	OpenSea		Intergenic	0.969993	0.00916981	0.972443	0.0443441	0.00904143
cg25220753	-0.53524	8.8657e-05	0.0368272	chr15	OpenSea		Intergenic	0.576471	0.230212	0.612922	0.768825	0.351388
cg27456283	0.53524	8.8657e-05	0.0368272	chr5	OpenSea	ATP10B	TSS1500	0.857933	0.0561687	0.870922	0.353153	0.0383334
cg00257453	0.535186	8.88311e-05	0.0368272	chr17	S_Shelf	TNFSF12;TNFSF12-TNFSF13	Body	0.639582	0.102432	0.658889	0.404115	0.141248
cg20193262	0.535186	8.88311e-05	0.0368272	chr19	N_Shore	ZNF571;ZNF540	5'UTR	0.866884	0.0283528	0.868377	0.169862	0.0388205
cg24203169	0.535186	8.88311e-05	0.0368272	chr12	N_Shore	CDK2AP1	5'UTR	0.608235	0.0986113	0.610263	0.48027	0.110351
cg12177289	-0.535132	8.90056e-05	0.0368272	chr1	OpenSea	ACBD6	Body	0.124868	0.0674605	0.106827	0.346925	0.0629638
cg23627060	-0.535132	8.90056e-05	0.0368272	chr7	N_Shore		Intergenic	0.0713883	0.0276968	0.0648795	0.119125	0.0257334
cg00962755	0.535132	8.90056e-05	0.0368272	chr1	S_Shore	PHLDA3	TSS1500	0.711018	0.18301	0.757453	0.742868	0.220001
cg20829055	0.535132	8.90056e-05	0.0368272	chr1	S_Shelf	DARS2	Body	0.908888	0.0327387	0.916806	0.193896	0.02325
cg22363621	0.535132	8.90056e-05	0.0368272	chr12	OpenSea	NR2C1	Body	0.915962	0.0143778	0.917338	0.0844752	0.013524
cg08299783	-0.535077	8.91803e-05	0.0368272	chr2	OpenSea	GTF2A1L;LHCGR	Body	0.224643	0.142036	0.20719	0.727367	0.154576
cg05635923	0.535077	8.91803e-05	0.0368272	chr13	OpenSea	SPG20	TSS200	0.920571	0.0445226	0.93085	0.252312	0.00948891
cg18525240	0.535077	8.91803e-05	0.0368272	chr5	OpenSea	CTNND2	Body	0.904978	0.016845	0.906317	0.0781694	0.0198201
cg23069648	0.535077	8.91803e-05	0.0368272	chr1	OpenSea		Intergenic	0.899445	0.0231514	0.904104	0.0887991	0.0258664
cg26571535	0.535077	8.91803e-05	0.0368272	chr1	OpenSea	SNX27	Body	0.873303	0.0451907	0.885626	0.212422	0.0436335
cg09157320	-0.535023	8.93554e-05	0.0368608	chr2	OpenSea	RHBDD1	Body	0.285021	0.168509	0.250014	0.626905	0.263642
cg12010687	-0.535023	8.93554e-05	0.0368608	chr5	OpenSea		Intergenic	0.294926	0.157419	0.26293	0.753471	0.177624
cg16485845	-0.534969	8.95308e-05	0.0368945	chr8	OpenSea	PTK2	Body	0.274621	0.117422	0.242787	0.510779	0.176646
cg25491321	0.534969	8.95308e-05	0.0368945	chr5	OpenSea	MROH2B	TSS1500	0.792247	0.0849135	0.804869	0.500293	0.0782761
cg04019619	-0.534915	8.97065e-05	0.0369283	chr17	S_Shelf	C1QTNF1-AS1;C1QTNF1	Body	0.314516	0.126994	0.292661	0.515334	0.163913
cg17367495	-0.534915	8.97065e-05	0.0369283	chr4	S_Shelf	ACSL1	TSS1500	0.799128	0.15165	0.878341	0.526959	0.151655
cg22220502	-0.53486	8.98825e-05	0.0369427	chr12	N_Shelf	PAWR	Body	0.276178	0.176701	0.233892	0.869071	0.229834
cg15722631	0.53486	8.98825e-05	0.0369427	chr1	OpenSea	CENPF	Body	0.867784	0.0327131	0.870256	0.133071	0.037909
cg19758638	0.53486	8.98825e-05	0.0369427	chr12	OpenSea	RFX4;LOC100287944	Body	0.838282	0.035281	0.846405	0.141047	0.0397309
cg12689752	0.534806	9.00588e-05	0.0369959	chr1	OpenSea	IQGAP3	3'UTR	0.890978	0.0387128	0.895926	0.234359	0.0353608
cg05854217	0.534752	9.02355e-05	0.0370105	chr2	Island		Intergenic	0.498091	0.155762	0.51931	0.658711	0.195649
cg06808359	0.534752	9.02355e-05	0.0370105	chr9	OpenSea	ZCCHC6	Body	0.719161	0.0853423	0.741091	0.362646	0.10472
cg16467015	0.534752	9.02355e-05	0.0370105	chr18	OpenSea	NEDD4L	5'UTR	0.886214	0.0360119	0.896447	0.175916	0.0380167
cg12005186	0.534698	9.04125e-05	0.0370638	chr11	N_Shore	FERMT3	TSS200	0.550039	0.0972305	0.560788	0.425371	0.120098
cg24282479	-0.534643	9.05897e-05	0.037089	chr6	OpenSea		Intergenic	0.725727	0.164995	0.725792	0.639659	0.279774
cg00907770	0.534589	9.07673e-05	0.037089	chr5	OpenSea	TTC33	Body	0.891173	0.0259272	0.89606	0.126746	0.0255764
cg26073974	-0.534589	9.07673e-05	0.037089	chr5	OpenSea	BRD9	Body	0.42426	0.233477	0.327686	0.765451	0.319797
cg03347163	0.534535	9.09452e-05	0.037089	chr12	OpenSea	HSPB8	TSS1500	0.917575	0.0109877	0.919364	0.0608064	0.0137137
cg10491242	0.534535	9.09452e-05	0.037089	chr19	Island	PNKP	Body	0.858806	0.0253321	0.861806	0.133585	0.0251904
cg14334441	0.534535	9.09452e-05	0.037089	chr6	OpenSea		Intergenic	0.371183	0.2662	0.336793	0.794587	0.438614
cg15079315	0.534535	9.09452e-05	0.037089	chr20	OpenSea	SLC23A2	5'UTR	0.53473	0.24227	0.56409	0.883087	0.29483
cg21154181	0.534535	9.09452e-05	0.037089	chr3	OpenSea	SEC62	Body	0.852604	0.0325762	0.857865	0.140991	0.0430195
cg23527621	0.534535	9.09452e-05	0.037089	chr3	Island	ECE2;CAMK2N2	Body	0.465543	0.168825	0.457893	0.634911	0.253437
cg26332535	0.534535	9.09452e-05	0.037089	chr17	OpenSea	RPTOR	Body	0.913942	0.0104614	0.913101	0.0469466	0.0137779
cg08803490	0.53448	9.11235e-05	0.0371348	chr12	OpenSea	PPP1R12A	Body	0.850317	0.0298156	0.859646	0.135877	0.0325898
cg22489060	-0.534426	9.1302e-05	0.0371348	chr2	OpenSea	THADA	Body	0.386746	0.15755	0.371612	0.695181	0.249546
cg27418906	-0.534426	9.1302e-05	0.0371348	chr20	OpenSea	PHF20	Body	0.896234	0.0464885	0.903885	0.3318	0.0154127
cg01289544	-0.534372	9.14809e-05	0.0371348	chr2	Island	SUPT7L;SLC4A1AP	TSS1500	0.23901	0.218398	0.135134	0.769719	0.291668
cg13237265	0.534372	9.14809e-05	0.0371348	chr12	OpenSea	DCN	3'UTR	0.892604	0.0218909	0.893939	0.110038	0.0236234
cg14321042	0.534372	9.14809e-05	0.0371348	chr3	OpenSea		Intergenic	0.914611	0.028402	0.920612	0.192023	0.016865
cg06989930	0.534318	9.16601e-05	0.0371348	chr11	Island	DBX1	TSS200	0.0312121	0.0148077	0.0260134	0.0737981	0.00801814
cg16866321	-0.534318	9.16601e-05	0.0371348	chr7	OpenSea		Intergenic	0.407702	0.123272	0.371043	0.54366	0.163281
cg17751646	-0.534318	9.16601e-05	0.0371348	chr2	OpenSea	UBR3	Body	0.300886	0.152075	0.274828	0.697473	0.214802
cg00143020	0.534263	9.18396e-05	0.0371348	chr14	OpenSea	REC8	Body	0.872119	0.0776493	0.895257	0.412693	0.0386418
cg12995550	0.534263	9.18396e-05	0.0371348	chr5	OpenSea		Intergenic	0.761192	0.106551	0.79711	0.490036	0.1106
cg20125407	0.534263	9.18396e-05	0.0371348	chr6	OpenSea	CDKAL1	Body	0.906287	0.0166734	0.906991	0.0930707	0.0181443
cg23657355	0.534263	9.18396e-05	0.0371348	chr1	OpenSea		Intergenic	0.560913	0.173337	0.575156	0.570216	0.319969
cg08169341	-0.534263	9.18396e-05	0.0371348	chr8	OpenSea	KIAA0146	Body	0.174223	0.115347	0.140497	0.550126	0.101457
cg12872647	-0.534263	9.18396e-05	0.0371348	chr13	OpenSea		Intergenic	0.063751	0.0230581	0.0581191	0.134591	0.0203797
cg00365593	-0.534209	9.20194e-05	0.0371348	chr1	OpenSea	ATF6	TSS1500	0.0522029	0.0239781	0.0471208	0.132535	0.0140201
cg03840011	0.534209	9.20194e-05	0.0371348	chr8	OpenSea		Intergenic	0.679488	0.100423	0.688689	0.471386	0.100346
cg11401022	-0.534209	9.20194e-05	0.0371348	chr16	OpenSea		Intergenic	0.456582	0.198473	0.453881	0.713573	0.334261
cg18778188	0.534209	9.20194e-05	0.0371348	chr8	OpenSea		Intergenic	0.404993	0.110733	0.394167	0.462569	0.139443
cg01385669	-0.534155	9.21996e-05	0.0371348	chr2	OpenSea		Intergenic	0.578662	0.207902	0.56655	0.651816	0.362137
cg24092651	-0.534155	9.21996e-05	0.0371348	chr4	OpenSea	LDB2	Body	0.804281	0.151093	0.858809	0.584878	0.0661599
cg03995567	0.534155	9.21996e-05	0.0371348	chr22	Island	KCTD17	Body	0.0497259	0.0151244	0.0484836	0.074062	0.0201934
cg07769790	0.5341	9.238e-05	0.0371348	chr15	Island	CPEB1	TSS1500	0.465329	0.153322	0.483978	0.521446	0.252895
cg07948952	-0.5341	9.238e-05	0.0371348	chr21	OpenSea	HLCS	Body	0.358058	0.191745	0.305667	0.694218	0.231176
cg18225577	0.5341	9.238e-05	0.0371348	chr19	Island	TRPM4	Body	0.949236	0.0250767	0.954683	0.135365	0.0197786
cg18591441	0.5341	9.238e-05	0.0371348	chr10	Island	CCDC109A	Body	0.0206489	0.00327941	0.0210198	0.015598	0.00377348
cg01292980	0.534046	9.25608e-05	0.0371348	chr17	OpenSea	RFFL;RAD51L3-RFFL	Body	0.340994	0.188859	0.318721	0.716232	0.275307
cg06222097	0.534046	9.25608e-05	0.0371348	chr12	N_Shore	HIP1R	TSS1500	0.808073	0.070062	0.823591	0.441906	0.041415
cg10439416	0.534046	9.25608e-05	0.0371348	chr5	OpenSea	NIPBL	5'UTR	0.889195	0.0242823	0.893462	0.127845	0.0274567
cg20361664	0.534046	9.25608e-05	0.0371348	chr12	OpenSea	TAOK3	Body	0.872304	0.0407202	0.880819	0.240797	0.0478874
cg04080041	0.533992	9.2742e-05	0.0371348	chr5	Island	PCDHGA4;PCDHGA11;PCDHGA9;PCDHGA1;PCDHGB1;PCDHGB6;PCDHGA12;PCDHGB3;PCDHGB7;PCDHGA6;PCDHGA8;PCDHGA10;PCDHGA5;PCDHGB4;PCDHGA3;PCDHGA2;PCDHGA7;PCDHGB2;PCDHGB5	Body	0.399576	0.223717	0.394956	0.795753	0.368682
cg04391950	-0.533992	9.2742e-05	0.0371348	chr5	OpenSea	LOC100505658;DIAPH1	Body	0.105372	0.038936	0.0989295	0.196937	0.0443502
cg05390872	-0.533992	9.2742e-05	0.0371348	chr18	OpenSea	PTPRM	Body	0.324643	0.136794	0.306914	0.522887	0.172619
cg21588667	0.533992	9.2742e-05	0.0371348	chr5	OpenSea	SPDL1	Body	0.918941	0.0147254	0.92154	0.0762988	0.0134178
cg05179020	0.533938	9.29234e-05	0.0371348	chr15	S_Shelf		Intergenic	0.915607	0.0131386	0.917219	0.0662882	0.0157779
cg11815961	0.533883	9.31052e-05	0.0371348	chr3	OpenSea	KALRN	ExonBnd	0.936851	0.00782282	0.937582	0.0360936	0.00922631
cg05758931	0.533829	9.32873e-05	0.0371348	chr5	OpenSea	AHRR	Body	0.778088	0.0488328	0.776466	0.216627	0.068497
cg12493165	0.533829	9.32873e-05	0.0371348	chr20	S_Shore	MAPRE1	5'UTR	0.906196	0.0201194	0.911657	0.131486	0.0198393
cg24933174	0.533829	9.32873e-05	0.0371348	chr1	OpenSea	AHCTF1	Body	0.903649	0.0156916	0.904422	0.0620178	0.0253542
cg04284003	-0.533829	9.32873e-05	0.0371348	chr7	OpenSea	EEPD1	Body	0.322811	0.106048	0.32606	0.502164	0.121158
cg10463155	-0.533829	9.32873e-05	0.0371348	chr3	OpenSea	VGLL4	5'UTR	0.445714	0.202422	0.451065	0.668685	0.368751
cg18947177	-0.533829	9.32873e-05	0.0371348	chr5	OpenSea	SH3RF2	Body	0.399289	0.139454	0.402155	0.635844	0.165473
cg26260881	-0.533829	9.32873e-05	0.0371348	chr12	OpenSea		Intergenic	0.642959	0.159558	0.653245	0.682102	0.206297
cg06274955	0.533775	9.34697e-05	0.0371348	chr20	OpenSea		Intergenic	0.779846	0.0794883	0.799409	0.350099	0.10183
cg13027661	-0.533775	9.34697e-05	0.0371348	chr3	OpenSea		Intergenic	0.151704	0.10854	0.107313	0.479701	0.0859617
cg14849578	0.533775	9.34697e-05	0.0371348	chr12	OpenSea	SCARB1	Body	0.749625	0.091613	0.777393	0.397011	0.104842
cg17051560	-0.533775	9.34697e-05	0.0371348	chr12	N_Shore	SOCS2	TSS1500	0.0655822	0.0309281	0.060593	0.160638	0.023101
cg22265501	-0.533775	9.34697e-05	0.0371348	chr1	OpenSea	PLA2G4A	Body	0.15803	0.0432372	0.161611	0.17534	0.0749047
cg22673230	0.533775	9.34697e-05	0.0371348	chr1	OpenSea	ABL2	Body	0.762064	0.0663674	0.777627	0.294299	0.0721089
cg25405128	0.533775	9.34697e-05	0.0371348	chr2	OpenSea		Intergenic	0.813833	0.0631571	0.822261	0.336528	0.0564349
cg06004426	-0.533721	9.36524e-05	0.0371348	chr17	OpenSea	SPECC1	Body	0.329041	0.117288	0.301506	0.46817	0.151928
cg19943457	-0.533721	9.36524e-05	0.0371348	chr2	OpenSea	USP37	Body	0.182414	0.0810564	0.166397	0.460005	0.0988521
cg16254374	0.533721	9.36524e-05	0.0371348	chr15	S_Shore	BNC1	TSS1500	0.58835	0.140105	0.622797	0.622261	0.164919
cg17241926	0.533721	9.36524e-05	0.0371348	chr10	OpenSea	PIK3AP1	Body	0.905021	0.0849813	0.943486	0.318347	0.0551968
cg21025449	0.533721	9.36524e-05	0.0371348	chr3	OpenSea	UBA5;ACAD11	TSS1500	0.912468	0.0134928	0.91315	0.0573836	0.0166919
cg12324745	0.533666	9.38355e-05	0.0371512	chr10	OpenSea	PI4K2A	3'UTR	0.91007	0.0273184	0.914788	0.167398	0.0270192
cg18272456	0.533666	9.38355e-05	0.0371512	chr7	OpenSea	MKLN1	Body	0.896845	0.0265549	0.902087	0.136478	0.0258
cg20951949	0.533666	9.38355e-05	0.0371512	chr17	N_Shore		Intergenic	0.883371	0.0216669	0.886262	0.126452	0.0174019
cg06196161	0.533612	9.40189e-05	0.0371678	chr1	Island	GNB1	5'UTR	0.0305061	0.00665851	0.0294628	0.030783	0.00942628
cg21223983	0.533612	9.40189e-05	0.0371678	chr12	OpenSea		Intergenic	0.844353	0.073673	0.866111	0.43616	0.0505059
cg21424940	0.533612	9.40189e-05	0.0371678	chr7	S_Shore	TWIST1	TSS1500	0.627239	0.123051	0.641743	0.506548	0.175352
cg03392859	0.533558	9.42026e-05	0.0372217	chr5	OpenSea		Intergenic	0.852226	0.0420035	0.86387	0.221819	0.0341631
cg04120420	0.533503	9.43866e-05	0.0372346	chr1	OpenSea	ATP1A4	Body	0.85273	0.07873	0.869531	0.485848	0.0343273
cg08534039	0.533503	9.43866e-05	0.0372346	chr17	OpenSea	MINK1	Body	0.670715	0.170051	0.720528	0.620201	0.248467
cg24156754	0.533503	9.43866e-05	0.0372346	chr2	OpenSea	ABI2	ExonBnd	0.907871	0.0363917	0.915295	0.209778	0.0150676
cg00481742	0.533449	9.4571e-05	0.0372346	chr14	Island	TC2N	1stExon	0.166568	0.169592	0.0882048	0.743496	0.188113
cg09885622	0.533449	9.4571e-05	0.0372346	chr5	OpenSea	LPCAT1	Body	0.24588	0.134102	0.244242	0.598563	0.194777
cg22654397	0.533449	9.4571e-05	0.0372346	chr2	OpenSea		Intergenic	0.823125	0.0657911	0.832614	0.289679	0.0902826
[truncated: 2,255 more rows]
