# Supplementary material for: Correlation between DNA Methylation and Cell Proliferation Identifies New Candidate Predictive Markers in Meningioma
Source: Cancers (Basel). 2022 Dec 17;14(24):6227. doi: 10.3390/cancers14246227 (PMC9776514; doi:10.3390/cancers14246227)
Supplement: Supplementary file 1 [file cancers-14-06227-s001.zip › Supplementary Table S7.xlsx]

## Sheet: Table S7
Table S7. DNA methylation proliferation signature in meningiomas. PFS and OS multivariate Cox statistics (WHO grade + age; Wald association test)
CPG	CHROMOSOME	POSITION (HG19)	STRAND	CGI CONTEXT	LINKED GENES	GENE CONTEXT	PFS EFFECT SIZE	PFS PVALUE	OS EFFECT SIZE	OS PVALUE
cg00076325	chr2	172974630	+	S_Shore		Intergenic	0.298838	0.000788284	-0.197281	0.0126588
cg00949442	chr16	2391828	-	Island	ABCA3	Promoter	0.188231	0.000556795	0.261894	0.0129
cg01353621	chr1	224562110	-	OpenSea	CNIH4	3'UTR	1.29043	5.48036e-05	0.416109	0.0146586
cg01366958	chr14	80683177	-	OpenSea	DIO2	Promoter	0.468545	0.00034251	-0.314474	0.012065
cg01539483	chr4	147164948	-	OpenSea		Intergenic	0.206485	0.000720534	-0.102392	0.0135478
cg01622718	chr7	158363414	+	S_Shore	PTPRN2	Body	0.222363	0.000947659	1.31102	0.027954
cg02161292	chr5	140821687	+	Island	PCDHG cluster	Body	0.472269	0.000427768	0.0154354	0.0149251
cg02287710	chr14	102027660	+	Island	DIO3;MIR1247	Promoter	0.00252126	0.000691269	-0.194533	0.00932672
cg02403198	chr2	71292147	-	N_Shelf		Intergenic	0.26919	0.000171583	-0.0629193	0.0134871
cg02961707	chr19	7927974	-	Island	EVI5L	Body	0.140173	0.000701294	0.0232136	0.0151231
cg03573529	chr5	177412586	+	Island		Intergenic	0.361907	0.000315203	0.0773785	0.0154598
cg04886060	chr16	82044788	+	N_Shore	SDR42E1	Promoter	0.237901	0.000380736	-0.0087507	0.0148474
cg04911177	chr20	14356409	-	OpenSea	MACROD2	Body	1.07031	0.000759864	0.287439	0.0174467
cg05881221	chr2	121200849	-	S_Shore		Intergenic	0.438229	0.000654415	-0.0797228	0.0143705
cg06388730	chr7	35297699	-	Island		Intergenic	0.201547	0.000402688	0.043029	0.0141686
cg06488256	chr13	112725903	+	N_Shore	SOX1	Promoter	0.197149	0.000560954	-0.0162057	0.0148551
cg06533934	chr12	10955358	-	OpenSea	TAS2R7	Promoter	0.334002	0.000460326	-0.160322	0.013552
cg06723553	chr22	24181428	-	Island	DERL3	Promoter	0.0965284	0.000507123	0.0970846	0.0143049
cg06973155	chr5	26890969	-	OpenSea	CDH9	Body	0.738773	0.000431124	-0.222092	0.0141481
cg07316846	chr2	105484694	-	S_Shore		Intergenic	0.504495	0.000136105	-0.0921638	0.0137417
cg07950265	chr1	248128035	-	OpenSea	OR2AK2;OR2L13	Promoter	1.04878	3.05243e-05	-0.0174485	0.0146993
cg08139247	chr14	38725312	-	Island	CLEC14A	Promoter	0.302485	0.00146833	0.390767	0.0279891
cg08425203	chr3	128764940	+	Island		Intergenic	0.291193	0.000511378	-0.216564	0.00657417
cg08939521	chr10	43394116	+	Island		Intergenic	0.130197	0.000277153	0.00568886	0.0147791
cg10081359	chr7	27241791	-	S_Shore	HOTTIP	Body	-0.365862	0.000560784	1.51431	0.00715651
cg10269365	chr2	223166989	+	N_Shore	CCDC140	Promoter	0.361747	0.000325117	0.0998132	0.0165549
cg10640333	chr2	63280625	-	N_Shore	OTX1	Body	0.134855	0.00085556	0.266244	0.0180238
cg11168433	chr1	41283979	+	Island	KCNQ4	Body	0.128576	0.000714243	-0.916651	0.00515642
cg11609909	chr15	62253983	+	OpenSea	VPS13C	Body	1.24733	0.000126552	0.490938	0.0138717
cg11827910	chr11	31825756	-	Island	PAX6	Body	0.0962054	0.000788233	0.0262672	0.0154254
cg12349241	chr5	5432666	-	OpenSea	ICE1	Body	0.837814	9.25226e-05	-0.0365929	0.0149546
cg12812068	chr1	47016114	+	OpenSea	KNCN	Body	0.505522	0.000394745	-0.112428	0.0136267
cg14141912	chr2	85992696	-	OpenSea	ATOH8	Body	0.36137	0.00068064	0.102659	0.0160786
cg14265704	chr2	71131201	-	Island	VAX2	Body	0.30605	0.000759374	0.267251	0.0158258
cg14508998	chr20	56726185	-	S_Shore	C20orf85	Body	0.532542	0.00040473	0.136373	0.0154665
cg14686645	chr17	42452426	+	OpenSea	ITGA2B	Body	0.335778	0.000634795	-0.0541378	0.0143972
cg15668697	chr20	50319301	+	OpenSea	ATP9A	Body	0.262331	0.000686702	0.0704303	0.0157499
cg16703420	chr14	38401512	-	OpenSea		Intergenic	1.13134	0.000337739	1.01153	0.010935
cg17179314	chr15	78933820	-	Island	CHRNB4	Promoter	0.707109	0.000371536	-0.0679899	0.013768
cg18029321	chr5	140230326	-	Island	PCDHA cluster	Promoter	0.155	0.000920942	0.19708	0.0169797
cg20014398	chr11	31825792	-	Island	PAX6	Body	-0.0780542	0.00062585	-0.327572	0.00824648
cg21018997	chr17	59572908	-	OpenSea		Intergenic	0.180292	0.000869359	0.428077	0.0188104
cg21784383	chr1	217311172	+	Island	ESRRG	Promoter	0.321619	0.000361836	0.3419	0.00876553
cg22387369	chr15	85360691	-	S_Shore	ALPK3	Promoter	0.180113	0.000935614	0.13038	0.0185439
cg22732253	chr2	63280164	-	N_Shore	OTX1	Body	0.601089	0.00112346	0.446877	0.0194794
cg22856324	chr2	72371255	+	Island	CYP26B1	Body	0.233972	0.000846688	0.010286	0.0152358
cg22982368	chr11	31825969	-	Island	PAX6	Body	0.0573514	0.000636824	-0.116962	0.0142742
cg22991320	chr20	56725871	+	Island	C20orf85	Promoter	0.444681	0.00025962	0.0541335	0.0152901
cg24865270	chr6	10422447	+	Island		Intergenic	0.035164	0.000672496	0.0893656	0.0149137
cg25025181	chr1	246378510	-	OpenSea	SMYD3	Body	0.270751	0.000849116	0.00328957	0.014946
cg25203772	chr1	38940816	-	N_Shore		Intergenic	0.561833	0.000541443	0.743892	0.0149525
cg25205438	chr5	140517411	-	S_Shore	PCDHB cluster	Promoter	0.261738	0.000900301	-0.0042924	0.0148143
cg25212131	chr5	140683670	+	Island	SLC25A2	Promoter	0.556483	0.00032553	0.110199	0.0161254
cg25702335	chr13	96205897	-	S_Shore	CLDN10	Body	0.48063	0.000527493	0.216956	0.0196823
cg25816739	chr2	25354610	+	Island	EFR3B	Body	0.291925	0.000679207	-0.224219	0.01199
cg25906442	chr20	56725887	+	Island	C20orf85	Promoter	0.196044	0.0006319	0.181424	0.015104
cg26418900	chr7	24324599	+	Island	NPY	Promoter	0.492144	0.000333345	-0.11024	0.0122704
cg26801880	chr12	64495055	-	OpenSea	SRGAP1	Body	1.29479	8.51983e-05	0.478467	0.016781
cg27427318	chr1	61509328	+	S_Shore		Intergenic	0.583311	0.000276986	0.119772	0.0163543
cg00023804	chr1	155862919	+	OpenSea		Intergenic	-0.402847	0.000556007	0.0175574	0.0147001
cg00071012	chr15	22442048	+	OpenSea		Intergenic	-0.463928	0.000626896	-0.237059	0.0175854
cg00335802	chr18	10791505	-	OpenSea	FAM38B	Body	-0.324069	0.000279596	-0.0741208	0.0147597
cg00386999	chr1	237841527	-	OpenSea	RYR2	Body	-0.533805	0.00032806	-0.380954	0.0135411
cg00828386	chr2	120511289	-	OpenSea		Intergenic	-0.88728	0.000132874	-0.221632	0.0166824
cg00893986	chr22	39890046	+	OpenSea		Intergenic	-0.24955	0.000669514	-0.260887	0.0152685
cg00992417	chr5	917891	-	OpenSea	TRIP13	3'UTR	-0.419182	0.000353365	-0.283477	0.0135105
cg01289544	chr2	27887409	+	Island	SUPT7L	Promoter	-0.167177	0.000710517	0.356164	0.00752773
cg01321488	chr9	127380298	+	OpenSea	NR6A1	Body	-0.266443	0.000442926	0.431383	0.00927159
cg01331992	chr9	19379118	-	N_Shore	RPS6	Body	-0.463283	0.000359035	0.0227213	0.0146759
cg01356872	chr2	225086507	-	OpenSea		Intergenic	-0.150511	0.000659295	0.113893	0.014212
cg01464849	chr3	160120481	+	S_Shore	SMC4;MIR16	Body	-0.239623	0.000534146	-0.0401223	0.0152624
cg01540129	chr6	100927675	-	OpenSea		Intergenic	-0.562093	3.50157e-05	-0.0488363	0.0145124
cg01638185	chr17	64530027	-	OpenSea	PRKCA	Body	-0.391402	0.00084044	-0.139972	0.0166201
cg01673299	chr20	2132361	+	OpenSea		Intergenic	-0.0821987	0.000561778	0.117241	0.0159266
cg01787460	chr5	4868532	+	S_Shore		Intergenic	-0.0610972	0.000673091	-0.524213	0.00343515
cg01809170	chr4	184040176	-	OpenSea	WWC2	Body	-0.0358693	0.000717869	0.0976929	0.013444
cg01886111	chr13	72754947	+	OpenSea		Intergenic	-0.38058	0.000532778	-0.0233587	0.0149578
cg01903900	chr1	174187328	-	OpenSea	RABGAP1L	Promoter	-0.447433	0.000261299	-0.0556557	0.0152883
cg01929505	chr21	45231023	+	OpenSea	AATBC	Body	-0.401934	0.000247544	0.0961469	0.0145846
cg01995635	chr3	12549560	-	OpenSea	TSEN2	Body	-0.22647	0.000984469	0.190372	0.0108411
cg02034951	chr2	47086248	+	OpenSea		Intergenic	-0.0214414	0.000663629	0.50613	0.0102829
cg02123704	chr6	135613063	+	OpenSea	AHI1	Body	-0.0996599	0.000717679	0.453429	0.0074735
cg02123759	chr10	12749982	+	OpenSea	CAMK1D	Body	-0.0302377	0.000680257	-0.147068	0.0141104
cg02169146	chr18	9366096	-	OpenSea	TWSG1	Body	-0.599228	0.000161828	-0.528238	0.00898769
cg02169705	chr8	107606892	+	OpenSea	OXR1	Body	-0.278704	0.000668571	0.42934	0.00730301
cg02243386	chr3	39234924	-	OpenSea	XIRP1	Promoter	-0.302732	0.000507983	0.0543132	0.0146727
cg02389068	chr15	89645647	-	OpenSea	ABHD2	Promoter	-0.0689029	0.000736282	0.346476	0.00298823
cg02651357	chr6	6695860	-	OpenSea		Intergenic	-0.272798	0.000653213	-0.355407	0.0145993
cg02698111	chr3	156386046	-	OpenSea		Intergenic	-0.382769	0.000687775	0.315204	0.00773458
cg02927327	chr6	35265759	+	OpenSea	DEF6	Body	-0.657334	0.00034472	0.277006	0.0112495
cg03125604	chr5	4772974	+	OpenSea	LOC101929153	Promoter	-0.190813	0.000605163	-0.10956	0.0135245
cg03140714	chr17	41026655	-	OpenSea		Intergenic	-0.53671	0.000417171	0.439402	0.00910703
cg03227076	chr8	86211458	+	OpenSea		Intergenic	-0.388301	0.000303426	0.327144	0.00724248
cg03256566	chr2	39712304	-	OpenSea	LOC728730	Body	-0.0943296	0.000744711	-0.140373	0.0149847
cg03614452	chr6	53362040	-	OpenSea		Intergenic	-0.159505	0.000479813	0.364054	0.0115107
cg03645968	chr17	36608691	-	N_Shore	ARHGAP23	Body	-0.480888	0.000917594	-0.500727	0.0183832
cg03764808	chr2	63947679	-	OpenSea		Intergenic	-0.703295	0.000490396	-0.199344	0.0164652
cg03780505	chr22	46001520	-	OpenSea	LINC01589	Body	-0.347004	0.000796116	-0.362448	0.0165554
cg03900565	chr1	203031815	+	OpenSea	PPFIA4	Body	-0.183715	0.000696047	0.54963	0.00829517
cg03956212	chr2	198129232	-	OpenSea	ANKRD44	Body	-0.403128	0.000790496	-0.15627	0.0171405
cg03958308	chr8	145014989	+	N_Shore	PLEC1	Promoter	-0.470717	0.000464006	0.589572	0.0068112
cg03996020	chr7	157180124	-	OpenSea	DNAJB6	Body	-0.177807	0.000851969	-0.440738	0.0141626
cg04019619	chr17	77023107	+	S_Shelf	C1QTNF1	Promoter	-0.271671	0.000650392	0.0134521	0.0147711
cg04072728	chr9	134884080	+	OpenSea	MED27	Body	-0.135779	0.000550449	0.0543796	0.0142651
cg04125273	chr16	29790933	+	OpenSea	ZG16	Body	-0.157314	0.000498049	0.0879355	0.0150149
cg04397884	chr14	56666067	+	OpenSea	PELI2	Body	-0.194163	0.00066496	0.320712	0.0109333
cg04570316	chr6	24776902	-	S_Shore	GMNN	Promoter	-0.41432	2.99323e-05	-0.118169	0.0133579
cg04627863	chr2	234741670	+	OpenSea		Intergenic	-0.598998	0.00035237	-0.334635	0.0143188
cg04726566	chr3	66304460	+	OpenSea	SLC25A26	Body	-0.0736684	0.000541576	-0.144752	0.0115559
cg04811843	chr5	2158378	+	OpenSea		Intergenic	-0.207251	0.000660695	0.328304	0.00864099
cg04812745	chr19	40031603	-	S_Shore	EID2	Promoter	-0.557392	0.00024171	-0.195699	0.0146337
cg04854052	chr5	142534710	-	OpenSea	ARHGAP26	Body	-0.0266118	0.000705339	0.261716	0.0091857
cg04971836	chr13	20609426	+	OpenSea	ZMYM2	Body	-0.33637	0.000453596	-0.0775453	0.0158014
cg05118735	chr2	120249900	-	OpenSea	SCTR	Body	-0.628755	0.00033034	0.26871	0.0132503
cg05179921	chr12	9905753	-	OpenSea	CD69	3'UTR	-0.04596	0.000678237	0.184192	0.0120746
cg05355157	chr1	207268023	-	OpenSea	C4BPB	Body	-0.201338	0.000519278	-0.432067	0.00725539
cg05366139	chr1	200045613	+	OpenSea	NR5A2	Body	-0.69294	0.000129731	-0.238908	0.0154759
cg05452558	chr4	73633887	-	OpenSea		Intergenic	-0.113915	0.000588923	0.239039	0.0100407
cg05478097	chr12	53208022	-	OpenSea	KRT4	Promoter	-0.65966	0.000620126	0.0259033	0.0148287
cg05722931	chr5	169008622	-	N_Shore		Intergenic	-0.651596	0.000446968	0.200387	0.0126571
cg05734790	chr1	117229725	-	OpenSea		Intergenic	-0.358084	0.000425083	0.190423	0.0121176
cg05888741	chr5	60994563	-	OpenSea	C5orf64	Promoter	-0.00885992	0.000683342	0.0740118	0.0147334
cg06112781	chr11	116978658	-	OpenSea		Intergenic	-0.522769	0.000271975	0.276348	0.0115635
cg06143878	chr16	61466416	-	OpenSea		Intergenic	-0.281064	0.000355261	-0.0312296	0.0156844
cg06199936	chr6	110111725	+	OpenSea	FIG4	Body	-0.102554	0.000769947	0.163261	0.0114581
cg06227093	chr1	118620287	-	OpenSea	SPAG17	Body	-0.222202	0.000360622	0.284235	0.0134111
cg06228828	chr13	50653048	-	N_Shelf	DLEU2	Body	-0.398759	0.000476951	0.116494	0.0108489
cg06621763	chr12	77214912	+	OpenSea	ZDHHC17	Body	-0.533589	0.000583315	-0.920213	0.00805405
cg06639820	chr3	74680084	-	OpenSea		Intergenic	-0.606072	0.000868103	0.0235392	0.0142386
cg06801734	chr19	42514627	+	OpenSea	GRIK5	Body	-0.286803	0.000816591	-0.277994	0.0161506
cg07007943	chr2	213951354	-	OpenSea	IKZF2	Body	-0.244128	0.000733604	-0.178648	0.0153213
cg07072405	chr12	105839243	-	OpenSea		Intergenic	-0.487275	0.000169236	-0.135258	0.0136808
cg07073755	chr12	94492421	+	N_Shelf		Intergenic	-0.0761439	0.000658952	0.259192	0.0114054
cg07128624	chr12	108153566	-	N_Shore	PRDM4	Body	-0.165336	0.000396689	0.337117	0.0092287
cg07168940	chr13	22748026	+	OpenSea		Intergenic	-0.123746	0.00066766	0.419346	0.00990586
cg07249103	chr2	192266225	-	OpenSea	MYO1B	Body	-0.382245	0.000494669	0.300714	0.0115286
cg07312086	chr9	95268902	+	OpenSea	ECM2;CENPP	Body	-0.0172236	0.000684809	0.156819	0.0148865
cg07391577	chr2	154211042	+	OpenSea		Intergenic	0.125867	0.000608463	0.247809	0.0130024
cg07457626	chr6	155347581	-	OpenSea		Intergenic	-0.163679	0.000645442	0.324224	0.00786027
cg07495127	chr5	15791403	-	OpenSea	FBXL7	Promoter	-0.0786507	0.000661555	-0.126702	0.0150799
cg07499317	chr5	179758012	-	OpenSea	GFPT2	Body	-0.13112	0.000599412	0.444875	0.00484192
cg07505964	chr17	57229514	-	N_Shelf	SKA2;MIR301A	Promoter	-0.423921	0.000136572	-0.0986067	0.0157959
cg07834058	chr17	71767235	-	OpenSea	LINC00469	Body	-0.357016	0.000499662	0.0143181	0.0146398
cg07875068	chr12	116814302	-	OpenSea		Intergenic	-0.438686	0.00010431	-0.182435	0.0131451
cg07879720	chr5	37668810	-	OpenSea	WDR70	Body	-0.0270365	0.000702026	0.258538	0.00975234
cg07987463	chr6	143833179	+	S_Shore	FUCA2	Promoter	0.318677	0.000653555	0.211084	0.0132939
cg08142776	chr5	173251382	+	OpenSea		Intergenic	-0.44766	0.000311953	0.326748	0.0127102
cg08318660	chr17	44122580	+	OpenSea	KIAA1267	Body	-0.983602	0.000136919	0.207476	0.0136488
cg08339172	chr17	63692987	+	OpenSea	CCDC46	Body	-0.103138	0.000718645	0.697855	0.00169512
cg08377951	chr6	107507014	+	OpenSea	PDSS2	Body	-0.637406	0.000145935	0.110046	0.0141707
cg08549115	chr2	112292839	+	OpenSea		Intergenic	-0.398516	0.000262669	-0.296687	0.0130621
cg08655953	chr1	2425888	-	OpenSea	PLCH2	Body	0.0125414	0.000710707	0.159937	0.0143413
cg08707404	chr21	22255501	-	OpenSea		Intergenic	-0.0812582	0.000648129	-0.360131	0.0118591
cg08707949	chr1	227531693	-	OpenSea		Intergenic	-0.364844	0.000432078	0.286693	0.0131088
cg08770571	chr2	161108640	-	OpenSea		Intergenic	-0.534168	0.00012797	0.329804	0.0101212
cg08800277	chr2	96577476	-	OpenSea	ANKRD36C	Body	0.0376066	0.000695847	-0.161447	0.015174
cg08911370	chr4	153306970	-	OpenSea	FBXW7	Body	-0.513059	0.000466688	-0.217993	0.0167304
cg08935841	chr1	219952602	+	OpenSea		Intergenic	-0.335606	0.00105419	-0.349836	0.0195039
cg09071280	chr1	39541952	+	OpenSea		Intergenic	-0.183424	0.000387578	0.557987	0.0045342
cg09151803	chr1	245250003	-	OpenSea	EFCAB2	Body	-0.0404397	0.000623545	0.122026	0.0135706
cg09157320	chr2	227850069	-	OpenSea	RHBDD1	Body	-0.281389	0.000406714	0.129834	0.0143758
cg09317557	chr3	160120240	+	S_Shore	SMC4;MIR16	Body	-0.317279	0.000618878	-0.158321	0.0160403
cg09385667	chr3	73543236	-	OpenSea	PDZRN3	Body	-0.029195	0.000717223	0.0621195	0.0133741
cg09441080	chr1	223915372	-	OpenSea	CAPN2	Body	-0.340718	0.000567049	-0.379768	0.0122193
cg09453569	chr2	219051045	+	OpenSea		Intergenic	-0.107478	0.000657522	0.0428448	0.0146636
cg09558966	chr13	110299735	-	OpenSea		Intergenic	-0.320736	0.000584255	0.0312254	0.0143027
cg09615830	chr12	82021323	-	OpenSea	PPFIA2	Body	-0.148852	0.000648778	0.12266	0.0133226
cg09674340	chr1	202509286	-	OpenSea	PPP1R12B	Promoter	-0.0494408	0.000631237	-0.0242284	0.0146923
cg09745833	chr1	176042814	-	OpenSea	RFWD2	Body	-0.532523	0.0004302	-0.277451	0.0179003
cg10068516	chr9	109678810	-	OpenSea	ZNF462;MIR548Q	Promoter	-0.0969051	0.000758092	0.10996	0.0127021
cg10329200	chr15	51673417	-	OpenSea	GLDN	Body	-0.551475	0.000186827	-0.362097	0.012484
cg10400226	chr19	8325369	+	OpenSea	CERS4	Body	-0.38015	0.000559309	0.517256	0.00757432
cg10446363	chr9	35518247	-	OpenSea	RUSC2	Promoter	-0.260537	0.000920082	0.25701	0.0109551
cg10463155	chr3	11645440	+	OpenSea	VGLL4	Promoter	-0.0653385	0.000607028	0.1907	0.0142843
cg10853967	chr6	54562426	+	OpenSea		Intergenic	-0.411722	0.00034002	-0.549866	0.0110234
cg10855283	chr1	161195615	+	OpenSea	MIR5187;TOMM40L	Promoter	-0.288371	0.000440469	-0.0731935	0.0153362
cg10934718	chr2	39667058	-	S_Shelf	LOC728730	Body	-0.149737	0.000537077	0.252797	0.00903775
cg11048758	chr20	30313782	-	S_Shore		Intergenic	-0.175766	0.000412453	-0.125399	0.013946
cg11401022	chr16	57876251	+	OpenSea		Intergenic	-0.0646137	0.000634713	0.304265	0.0114761
cg11461959	chr18	71984173	+	S_Shore	C18orf63	Promoter	0.0343352	0.000653539	0.186605	0.0112597
cg11471298	chr2	233764083	-	N_Shore	NGEF	Body	-0.272888	0.000695823	0.132653	0.0129209
cg11681321	chr15	60683059	-	OpenSea	ANXA2	Promoter	-0.132979	0.000632534	0.0761434	0.0139993
cg11698322	chr15	52175606	+	OpenSea	TMOD3	Body	-0.248605	0.000848866	-0.26094	0.0156435
cg11808098	chr1	229167931	+	OpenSea		Intergenic	-0.545844	0.000303005	-0.0990492	0.0145632
cg11927233	chr5	170816542	+	S_Shore	NPM1	Body	-0.383338	0.000335422	-0.197822	0.0131354
cg12010687	chr5	56258400	+	OpenSea		Intergenic	-0.345923	0.000553515	0.077227	0.0130943
cg12075145	chr12	76977893	-	OpenSea		Intergenic	-0.0344267	0.00069177	0.390429	0.0110282
cg12312303	chr8	81837769	+	OpenSea		Intergenic	-0.424073	0.000836932	-0.428452	0.0152688
cg12358054	chr21	28223238	-	OpenSea		Intergenic	-0.322653	0.000408795	0.0174273	0.0149051
cg12492336	chr20	49297146	+	OpenSea	FAM65C	Body	-0.733774	4.52855e-05	-0.193162	0.0167474
cg12904135	chr2	171669275	+	N_Shore		Intergenic	-0.271715	0.000459228	0.479251	0.00818404
cg12992827	chr3	101901234	+	OpenSea		Intergenic	-0.641085	0.000195648	0.213192	0.0125405
cg13083181	chr3	176148912	+	OpenSea		Intergenic	-0.161125	0.000801372	0.104211	0.0126058
cg13149583	chr2	63014578	+	OpenSea	EHBP1	Body	-0.192522	0.000919303	-0.739827	0.0247692
cg13305373	chr17	63180156	-	OpenSea	RGS9	Body	-0.174543	0.000624306	0.193881	0.0113694
cg13944632	chr9	136842323	+	N_Shelf	VAV2	Body	-0.567378	0.000252019	0.0394614	0.0145219
cg13978777	chr19	2491825	+	N_Shelf		Intergenic	-0.24386	0.000701797	0.192684	0.0107206
cg14172137	chr6	114725242	+	OpenSea		Intergenic	-0.319143	0.000516045	0.0603262	0.013519
cg14322760	chr3	160120464	+	S_Shore	SMC4;MIR16	Body	-0.254468	0.000508681	-0.0266054	0.0152588
cg14333579	chr11	122517514	+	OpenSea		Intergenic	-0.0578582	0.000618288	0.342863	0.00820707
cg14429381	chr9	103342099	+	OpenSea	MURC	Body	-0.144711	0.000641917	-0.170109	0.0140504
cg14536347	chr2	115486631	+	OpenSea	DPP10	Promoter	-0.512685	0.000189084	0.429642	0.0109824
cg14756668	chr5	26488099	-	OpenSea		Intergenic	-0.10855	0.000690496	0.236634	0.0134228
cg14776332	chr15	92499440	+	OpenSea	SLCO3A1	Body	-0.517484	0.000624777	-0.502295	0.0159914
cg14783029	chr11	68293614	-	OpenSea	PPP6R3	Promoter	-0.448743	0.000478532	0.350261	0.00814061
cg14788262	chr5	95852701	-	OpenSea	LOC101929710	Body	-0.304533	0.000197918	0.12605	0.0109828
cg15092039	chr6	148657019	-	OpenSea		Intergenic	-0.0487904	0.000657179	0.03196	0.0145081
cg15167075	chr1	27673859	-	N_Shelf	SYTL1	Body	-0.467442	0.000145564	0.453647	0.0165068
cg15172966	chr12	32590145	+	OpenSea		Intergenic	-0.0581619	0.000699863	-0.0407255	0.0150797
cg15192041	chr11	69414923	+	OpenSea		Intergenic	-0.281219	0.000614265	-0.0862778	0.0160326
cg15318394	chr6	24919895	+	OpenSea	FAM65B	Body	-0.568884	0.000394184	-0.201059	0.0151143
cg15319402	chr12	92897832	+	OpenSea		Intergenic	-0.247813	0.000618565	-0.0923817	0.0151563
cg15457376	chr6	170890637	-	N_Shelf	PDCD2	Body	-0.300682	0.000427384	-0.432935	0.00950299
cg15479189	chr1	184030983	+	OpenSea	TSEN15	Body	-0.444334	0.000408745	-0.281236	0.0151087
cg15796521	chr2	98805344	-	OpenSea	VWA3B	Body	-0.430061	0.000585688	0.161962	0.0115174
cg15889594	chr17	36605927	-	N_Shelf		Intergenic	-0.195906	0.000426023	-0.0662208	0.0150196
cg15917298	chr12	104764999	+	OpenSea		Intergenic	-0.132454	0.000627016	-0.0693904	0.0146388
cg15921010	chr8	42147733	+	OpenSea	IKBKB	Body	-0.437843	0.000794327	0.115565	0.0129792
cg16022942	chr22	23536136	-	OpenSea	BCR	Body	-0.447987	0.000140259	-0.0707032	0.0148627
cg16102052	chr1	223196106	-	OpenSea		Intergenic	-0.560414	0.000553061	-0.172008	0.0174223
cg16102247	chr3	165555160	+	OpenSea	BCHE	Promoter	-0.182222	0.000689205	0.173027	0.0118823
cg16210670	chr15	75891939	-	OpenSea	SNUPN	Body	-0.754778	0.000194394	-0.26096	0.0160824
cg16267060	chr2	135684318	-	OpenSea	CCNT2	Body	-0.251429	0.000612733	0.265619	0.00862889
cg16320329	chr3	45981161	+	OpenSea	FYCO1	Body	-0.833082	0.000307882	0.147996	0.0129018
cg16433873	chr8	89332846	-	OpenSea	MMP16	Body	-0.273657	0.00097103	-0.0243823	0.0152254
cg16495154	chr12	79802105	+	OpenSea	SYT1	Body	-0.593506	0.00031956	-0.20157	0.0159781
cg16554145	chr1	241790950	+	OpenSea	OPN3	Body	-0.44355	0.000649068	-0.146477	0.0162525
cg16856920	chr5	54289358	-	OpenSea		Intergenic	-0.462097	0.000201271	-0.159098	0.0144692
cg16908788	chr14	96719710	-	OpenSea		Intergenic	-0.00929088	0.00068715	0.438927	0.0109548
cg17094249	chr1	24867657	+	OpenSea		Intergenic	-0.0331586	0.000694304	0.375792	0.00983288
cg17139392	chr12	66430294	+	OpenSea		Intergenic	-0.532696	0.000192722	0.0097302	0.0148515
cg17147440	chr15	63337352	-	S_Shore	TPM1	Body	-0.244733	0.00102202	-0.0816087	0.0164467
cg17461390	chr19	17428411	-	OpenSea	DDA1	Body	-0.0449914	0.00069685	-0.166409	0.0161115
cg17515760	chr2	129949171	+	OpenSea		Intergenic	-0.810108	0.000124637	-0.425424	0.0149252
cg17823601	chr2	21619401	-	OpenSea		Intergenic	-0.119178	0.000654705	0.102654	0.0142763
cg18053725	chr12	47788146	-	OpenSea		Intergenic	-0.273974	0.00049064	-0.227632	0.0154708
cg18094111	chr9	38309842	-	OpenSea		Intergenic	-0.127101	0.000509539	0.143414	0.0147271
cg18110362	chr11	45258014	+	OpenSea		Intergenic	-0.213573	0.000175681	0.104158	0.0142873
cg18165289	chr5	167150273	-	OpenSea	TENM2	Body	-0.134014	0.000612573	-0.0321581	0.0148237
cg18310794	chr17	45681918	+	OpenSea	NPEPPS	Body	-0.406597	0.000295364	-0.256009	0.0117424
cg18342702	chr12	65178416	-	S_Shelf		Intergenic	-0.292858	0.000343597	0.772174	0.00395912
cg18484083	chr1	204391927	-	OpenSea	PIK3C2B	3'UTR	-0.648932	0.000110214	-0.074643	0.0150297
cg18626907	chr1	90268583	+	OpenSea		Intergenic	-0.183078	0.000804064	-0.0795061	0.0164331
cg18631301	chr5	15521782	-	OpenSea	FBXL7	Body	-0.253655	0.000522976	0.0314728	0.0148879
cg18856776	chr3	15408790	-	OpenSea		Intergenic	-0.157077	0.000805533	-0.0619094	0.015945
cg18943088	chr3	159480286	+	N_Shore	IQCJ-SCHIP1;SCHIP1	Body	-0.250908	0.000685676	-0.159182	0.0163298
cg19365956	chr12	65721370	+	OpenSea	MSRB3	Body	-0.24376	0.000553629	-0.103045	0.014854
cg19371349	chr4	174254281	-	N_Shore	HMGB2	Body	-0.285849	0.000251064	0.100704	0.0126141
cg19494761	chr17	43353738	-	OpenSea	MAP3K14	Body	0.0595507	0.000675374	-0.0749434	0.0153311
cg19578305	chr2	213548986	+	OpenSea		Intergenic	-0.439158	0.000489205	0.37404	0.0122618
cg19654061	chr2	233243398	+	N_Shore	ALPP	Promoter	-0.568038	0.000126254	0.200087	0.0125645
cg19684498	chr16	69438713	-	OpenSea		Intergenic	-0.0601788	0.000605507	0.138049	0.0145862
cg19803298	chr6	13267915	-	OpenSea	PHACTR1	Body	-0.180802	0.00071836	-0.353626	0.0163745
cg19920923	chr5	150463164	-	S_Shelf	TNIP1	Promoter	0.0428895	0.000668525	-0.0995296	0.0152194
cg19923052	chr20	45114262	+	OpenSea		Intergenic	-0.410134	0.000272219	-0.126752	0.0164913
cg19996272	chr3	160166748	-	N_Shore	TRIM59	Promoter	-0.448099	0.00044285	-0.532419	0.0117216
cg20078807	chr22	45608713	-	OpenSea	C22orf9	Promoter	-0.25367	0.000722907	0.101428	0.0140725
cg20129909	chr6	81148682	+	OpenSea		Intergenic	-0.342386	0.000318541	-0.167458	0.0140814
cg20226748	chr4	12854690	+	OpenSea		Intergenic	-0.257668	0.000370456	-0.0359357	0.0151518
cg20295581	chr11	75741815	-	OpenSea	UVRAG	Body	-0.290419	0.000802912	-0.165459	0.0170172
cg20578731	chr2	179188138	+	OpenSea	OSBPL6	Body	-0.204409	0.000448325	0.131239	0.0149689
cg20696451	chr10	14881628	+	S_Shore	HSPA14	Body	-0.164826	0.000620813	0.0405915	0.0145965
cg20801645	chr15	89974397	+	S_Shore		Intergenic	-0.742012	0.00044896	0.436134	0.00862895
cg20994097	chr1	151967992	+	S_Shore	S100A10	Promoter	-0.440447	0.000130829	-0.273719	0.0109656
cg21071793	chr3	11421381	+	OpenSea	ATG7	Body	-0.511934	0.000365129	-0.343675	0.014876
cg21428393	chr7	26244131	+	S_Shelf	CBX3	Body	-0.423947	0.000214514	0.139471	0.0147511
cg21557219	chr8	18578254	-	OpenSea	PSD3	Body	-0.049974	0.00074741	0.283004	0.00896446
cg21563471	chr2	158184535	-	OpenSea	ERMN	Promoter	-0.109728	0.000672136	-0.279786	0.014052
cg21761184	chr3	136704010	+	OpenSea	IL20RB	Body	-0.539693	0.000429047	-0.1455	0.0163228
cg21942721	chr7	95157246	-	Island	ASB4	Body	-0.331647	0.000266921	0.627912	0.00934215
cg22220502	chr12	80080828	-	N_Shelf	PAWR	Body	-0.170187	0.00056438	0.285284	0.010781
cg22241686	chr13	42242375	-	OpenSea	VWA8	Body	-0.515259	0.000789357	-0.281675	0.0195092
cg22445008	chr13	24192707	+	OpenSea	TNFRSF19	Promoter	-0.0422899	0.000730984	-0.16471	0.0164466
cg22484793	chr3	52261325	-	OpenSea	TLR9	Promoter	-0.0581972	0.000710272	0.199653	0.0140902
cg22548335	chr15	85473388	-	OpenSea	SLC28A1	Body	-0.251604	0.000504724	-0.216878	0.0145468
cg22587773	chr3	8574129	+	OpenSea	LMCD1	Promoter	0.245255	0.000574573	0.819083	0.00501529
cg22590902	chr15	87460178	-	OpenSea	AGBL1	Body	-0.29282	0.000283957	-0.278344	0.0080615
cg22716262	chr10	28419523	-	OpenSea	MPP7	Body	0.070611	0.000710956	-0.0567069	0.0148359
cg22800629	chr4	140374270	-	N_Shore	RAB33B	Promoter	-0.102528	0.000707013	0.144894	0.0130511
cg22930505	chr12	27695716	+	OpenSea	PPFIBP1	Promoter	-0.018818	0.000709634	0.123606	0.0109772
cg23613836	chr7	143604179	-	OpenSea		Intergenic	-0.0859395	0.00065698	0.356047	0.00784512
cg23686872	chr20	50692897	+	OpenSea		Intergenic	-0.213121	0.000315191	-0.099016	0.013002
cg23827173	chr17	31082644	+	OpenSea	MYO1D	Body	-0.309412	0.000242894	0.394986	0.00874308
cg23898497	chr8	128822543	-	OpenSea	PVT1	Body	-0.193287	0.000776501	-0.0596764	0.0156068
cg23914328	chr15	29393367	-	N_Shelf	APBA2	Body	-0.436528	0.000622715	0.464781	0.00703859
cg24045508	chr20	1349704	+	OpenSea	FKBP1A;FKBP1A-SDCBP2	3'UTR	-0.188909	0.000741543	0.0942338	0.0143919
cg24143463	chr8	18578272	-	OpenSea	PSD3	Body	-0.22537	0.000738384	0.380371	0.0097357
cg24246165	chr2	54435033	+	OpenSea	ACYP2	Body	-0.408321	0.000399393	-0.0866223	0.0156409
cg24405567	chr15	70787565	+	OpenSea		Intergenic	-0.601	0.000259467	-0.319177	0.0144459
cg24504289	chr6	32061478	+	N_Shelf	TNXB	Body	-0.310594	0.000641927	-0.169404	0.0154022
cg24696974	chr5	38428050	+	OpenSea	EGFLAM	Body	-0.524582	0.000310912	-0.777317	0.00681196
cg24754095	chr1	150944300	+	N_Shelf	CERS2	Promoter	-0.437102	0.000344085	-0.222085	0.0152604
cg25000618	chr18	34366876	+	OpenSea	TPGS2	3'UTR	0.0153951	0.000690009	0.194381	0.013402
cg25024442	chr2	27904586	-	OpenSea	SLC4A1AP	Body	0.202863	0.000549832	-0.0173987	0.0148378
cg25095791	chr12	63188406	+	OpenSea	PPM1H	Body	-0.307178	0.000651289	-0.0989849	0.0158864
cg25342423	chr6	158088897	+	OpenSea	ZDHHC14	Body	-0.451961	0.000138318	0.702515	0.00655355
cg25386639	chr14	37026514	-	OpenSea		Intergenic	-0.457898	0.000146892	-0.465784	0.00753906
cg25631489	chr3	169900020	-	S_Shore	PHC3	Promoter	-0.236531	0.000409745	0.349535	0.00796401
cg25684105	chr12	104613662	+	S_Shelf	TXNRD1	Body	-0.202766	0.000795668	0.207105	0.0124485
cg25915410	chr14	102552061	+	N_Shore	HSP90AA1	Body	-0.170003	0.000342655	-0.140041	0.0131333
cg25964299	chr1	15508314	+	OpenSea	TMEM51	Promoter	-0.491359	0.000177726	0.143021	0.0145282
cg25983401	chr1	248223923	-	OpenSea	OR2L3;OR2L13	Promoter	-0.180917	0.000563821	0.297247	0.00302641
cg26025224	chr15	89020059	-	OpenSea	MRPS11	Body	-0.789504	0.000142203	-0.238797	0.0141543
cg26059981	chr16	86620089	+	OpenSea		Intergenic	-0.330866	0.000556388	0.0617284	0.0141174
cg26292899	chr1	213418039	-	OpenSea	RPS6KC1	Body	-0.846308	0.000146271	0.0823255	0.013789
cg26970042	chr11	111815419	+	OpenSea	DIXDC1	Body	-0.385508	0.000464613	0.299428	0.0112542
cg27123414	chr5	162051004	-	OpenSea		Intergenic	-0.163024	0.000491755	0.164808	0.013401
cg27331871	chr11	2171478	+	OpenSea	INS-IGF2;IGF2	Promoter	-0.943159	1.33616e-05	0.153106	0.0138073
cg27486714	chr4	11425992	-	N_Shelf	HS3ST1	Promoter	0.00166209	0.000687623	0.0683275	0.0151459
cg27606384	chr7	116628319	+	OpenSea	ST7	Body	-0.387245	0.000174498	0.194946	0.0121996
