# Supplementary material for: Correlation between DNA Methylation and Cell Proliferation Identifies New Candidate Predictive Markers in Meningioma
Source: Cancers (Basel). 2022 Dec 17;14(24):6227. doi: 10.3390/cancers14246227 (PMC9776514; doi:10.3390/cancers14246227)
Supplement: Supplementary file 1 [file cancers-14-06227-s001.zip › Supplementary Table S8.xlsx]

## Sheet: Table S8
Table S8. Top CpGs associated with Progression Free Survival. PFS multivariate Cox statistics (WHO grade + age; Wald association test). CpGs were first selected with a univariate Cox WALD PVALUE cutoff = 1E-05.
CPG	GENES	EFFECT SIZE	WALD PVALUE	CHROMOSOME	POSITION	CGI CONTEXT	GENE CONTEXT
cg13429280	SLC12A1	-2.42752	6.59033e-07	chr15	48542904	OpenSea	Body
cg26931154		-1.23877	1.06686e-06	chr3	87347249	OpenSea	Intergenic
cg24741703		-2.05955	2.1181e-06	chr2	235459321	OpenSea	Intergenic
cg23503584	IKZF2	-1.05554	2.25773e-06	chr2	214014759	N_Shore	Promoter
cg26425305		0.675785	2.53333e-06	chr5	3592526	Island	Intergenic
cg17270843	FRAT1	4.0688	2.54264e-06	chr10	99079074	Island	Promoter
cg12364741		-2.12507	3.6058e-06	chr5	112846688	N_Shelf	Intergenic
cg12022820	DISP1	2.91431	3.72926e-06	chr1	223119933	OpenSea	Body
cg06626801	ZNF433	1.77835	4.19689e-06	chr19	12129494	OpenSea	Promoter
cg17054093		1.1219	4.53536e-06	chr20	52732599	OpenSea	Intergenic
cg26283194	TMOD2	4.65712	5.1629e-06	chr15	52074995	OpenSea	Body
cg25807027	RYR2	-0.870456	5.17604e-06	chr1	237970086	OpenSea	Body
cg21431338	C20orf20	-3.74025	5.41901e-06	chr20	61427688	Island	Promoter
cg19889495		2.64134	5.62182e-06	chr7	115987481	OpenSea	Intergenic
cg19248505	ZBTB46	7.68633	6.01538e-06	chr20	62388922	OpenSea	Body
cg18475568	RTFDC1	2.98645	6.17288e-06	chr20	55091646	OpenSea	Promoter
cg02530801	SECISBP2L	2.87659	6.35206e-06	chr15	49288453	OpenSea	Body
cg17477655	YY1AP1	3.90492	6.37538e-06	chr1	155647553	OpenSea	Promoter
cg01413016		2.18588	6.40508e-06	chr20	62022371	N_Shelf	Intergenic
cg24339570	PITPNC1	-1.21266	6.69755e-06	chr17	65685799	OpenSea	Body
cg25622155		-1.49571	6.87548e-06	chr1	158173687	OpenSea	Intergenic
cg16872660	XPR1	1.59932	7.15117e-06	chr1	180818378	OpenSea	Body
cg00721830	NFATC2	1.56497	7.33329e-06	chr20	50033738	OpenSea	Body
cg10545738	FSIP1	2.94322	7.49365e-06	chr15	40071158	N_Shelf	Promoter
cg18138321	CBFA2T2	5.84905	7.60349e-06	chr20	32206018	OpenSea	Body
cg01020413		0.478534	7.96419e-06	chr2	66810487	S_Shore	Intergenic
cg19223721	LAMC2	5.77769	8.4844e-06	chr1	183208046	OpenSea	Body
cg01672943	PAX9	0.404237	8.89907e-06	chr14	37125292	Island	Promoter
cg17007132		-2.16801	9.02919e-06	chr1	165042881	OpenSea	Intergenic
cg00043510	GNG4	-0.824085	9.11936e-06	chr1	235814134	N_Shore	Promoter
cg23373558	NVL	5.00761	9.14937e-06	chr1	224437996	OpenSea	Body
cg09295759	PGLYRP3	4.70416	9.25049e-06	chr1	153282790	OpenSea	Body
cg26087408	RNF212	3.54381	9.25415e-06	chr4	1099075	OpenSea	Body
cg27090284	GPX6	5.46581	9.39121e-06	chr6	28480628	OpenSea	Body
cg27277403	KMO	-2.34393	9.97273e-06	chr1	241694934	OpenSea	Promoter
cg08445782	ZNF217	-2.15361	1.00901e-05	chr20	52195366	N_Shelf	Body
cg18157505	PTPRC	1.11115	1.01857e-05	chr1	198609502	OpenSea	Body
cg13280779	VAPB	1.94282	1.02435e-05	chr20	56963347	N_Shore	Promoter
cg15351810		-2.02271	1.04752e-05	chr1	211854541	OpenSea	Intergenic
cg02516888		2.8255	1.0486e-05	chr20	49091086	OpenSea	Intergenic
cg10791880	LINC01594	3.74922	1.08004e-05	chr2	108835774	OpenSea	Promoter
cg13701770	SEMA4A	2.01435	1.10231e-05	chr1	156130293	OpenSea	Body
cg18786012	PIK3CA	1.25054	1.10898e-05	chr3	178887887	OpenSea	Promoter
cg04245374	TIPRL	2.42087	1.13217e-05	chr1	168150977	S_Shelf	Body
cg20725261	STAU1	-1.6955	1.20373e-05	chr20	47803425	N_Shore	Promoter
cg14962945	KIF14	-1.27132	1.27898e-05	chr1	200531031	OpenSea	Body
cg05558609	TEX9;MNS1	1.5651	1.31709e-05	chr15	56726855	OpenSea	3'UTR
cg27196911	SYS1-DBNDD2	1.92588	1.33688e-05	chr20	44012236	OpenSea	Body
cg11918049	MAP4K4	4.04353	1.40436e-05	chr2	102360816	OpenSea	Body
cg09252031		4.19852	1.47253e-05	chr20	51117243	OpenSea	Intergenic
cg13108049	ADSS	2.12807	1.5366e-05	chr1	244603542	OpenSea	Body
cg20693840	PLEKHG7	1.78085	1.55567e-05	chr12	93156838	OpenSea	Body
cg16109946	DDR2	4.24405	1.59721e-05	chr1	162722893	OpenSea	Body
cg26617734	PHF24	-0.641913	1.62643e-05	chr9	34979547	OpenSea	3'UTR
cg26531716	ESRRG	-1.80724	1.67441e-05	chr1	216897565	OpenSea	Promoter
cg22265501	PLA2G4A	-1.19194	1.68116e-05	chr1	186955170	OpenSea	Body
cg12447069	S100A11	-1.63196	1.69717e-05	chr1	152009578	S_Shore	Promoter
cg15520845	NUCKS1	5.34823	1.70501e-05	chr1	205688760	OpenSea	Body
cg22365837	LIN9	1.94045	1.72816e-05	chr1	226455201	OpenSea	Body
cg08667177	AKT3	3.37217	1.80204e-05	chr1	243751617	OpenSea	Body
cg06335706	NCOA3	-2.07179	1.83262e-05	chr20	46131560	S_Shore	Promoter
cg00296652	C1orf223	2.57003	1.85202e-05	chr1	47136757	S_Shelf	Promoter
cg05270743	NUCKS1	4.3224	1.87227e-05	chr1	205710687	OpenSea	Body
cg21409029	PRRC2C	2.98053	1.95591e-05	chr1	171535519	OpenSea	Body
cg07776701	CREBRF	2.06609	2.11891e-05	chr5	172520113	OpenSea	Body
cg06756499	RABGAP1L	2.25745	2.52322e-05	chr1	174779911	OpenSea	Body
cg07723345	AKT3	3.18058	2.73975e-05	chr1	243910862	OpenSea	Body
cg11198284	KIAA0907	4.62583	3.11857e-05	chr1	155898308	OpenSea	Body
cg25115993	ULBP1	0.555154	3.13727e-05	chr6	150285475	Island	Body
