# Supplementary material for: Correlation between DNA Methylation and Cell Proliferation Identifies New Candidate Predictive Markers in Meningioma
Source: Cancers (Basel). 2022 Dec 17;14(24):6227. doi: 10.3390/cancers14246227 (PMC9776514; doi:10.3390/cancers14246227)
Supplement: Supplementary file 1 [file cancers-14-06227-s001.zip › Supplementary Table S9.xlsx]

## Sheet: Table S9
Table S9. Top CpGs associated with Overall Survival. OS multivariate Cox statistics (WHO grade + age; Wald association test). CpGs were first selected with a univariate Cox WALD PVALUE cutoff = 1E-04.
CPG	GENES	EFFECT SIZE	WALD PVALUE	CHROMOSOME	POSITION	CGI CONTEXT	GENE CONTEXT
cg09845387	PDE8A	-3.13462	3.63063e-05	chr15	85569300	OpenSea	Promoter
cg24406217	RAMP1	-1.20503	3.70216e-05	chr2	238767780	N_Shore	Promoter
cg10180169	THBS3	-1.27039	4.31972e-05	chr1	155171810	OpenSea	Body
cg06676441		-1.66632	6.08186e-05	chr5	156558368	OpenSea	Intergenic
cg11635421	LIMA1	1.62501	6.6322e-05	chr12	50616262	OpenSea	Promoter
cg03042951	DOLPP1	-2.09154	6.68251e-05	chr9	131846800	S_Shelf	Body
cg25229131	TUBB2A	-4.24732	6.88514e-05	chr6	3159038	S_Shore	Promoter
cg21037883		-1.87062	7.30837e-05	chr16	74350427	OpenSea	Intergenic
cg00641178	ZKSCAN1	-2.70452	7.39255e-05	chr7	99621385	OpenSea	Promoter
cg09212118	GUCA2A	-1.04897	7.6754e-05	chr1	42630526	OpenSea	Promoter
cg17405016		-2.00424	8.45675e-05	chr20	56542536	OpenSea	Intergenic
cg22607760	SLC22A16	-1.58649	8.46672e-05	chr6	110798200	Island	Promoter
cg03056980	SYNDIG1	-1.85851	0.000105139	chr20	24510303	OpenSea	Promoter
cg09974610	EHF	-0.88737	0.00011331	chr11	34652870	OpenSea	Promoter
cg09704885	PLAG1	-2.04636	0.000115356	chr8	57120783	N_Shelf	Promoter
cg05897250		-1.85808	0.000115656	chr6	164214895	OpenSea	Intergenic
cg21378169	LINGO3	-1.14265	0.000119727	chr19	2295839	S_Shore	Promoter
cg17739643	GUCA2A	-1.23014	0.00012297	chr1	42630567	OpenSea	Promoter
cg15234400	NBLA00301	0.569156	0.000124791	chr4	174453166	S_Shore	Body
cg07385723	WDR27	0.777984	0.000132213	chr6	170065891	N_Shore	Body
cg16246252	PVRL1	-1.22683	0.000134232	chr11	119535621	Island	Body
cg01620165	DTX1	1.02497	0.000141863	chr12	113530915	Island	Body
cg00032852	CHCHD3	-2.29974	0.000150327	chr7	132767132	S_Shore	Promoter
cg02616605	TNFRSF8	-8.32447	0.000153623	chr1	12166864	OpenSea	Body
cg09847652	BEST1	-1.36927	0.000154914	chr11	61724438	S_Shore	Body
cg01250490	TNFRSF1B	-3.95967	0.000156234	chr1	12251718	N_Shore	Body
cg00257296	MSI1	0.709829	0.000161068	chr12	120799373	Island	Body
cg11345909		-2.53543	0.000164577	chr1	22270751	OpenSea	Intergenic
cg17611159	MSI1	0.533354	0.000165739	chr12	120799450	Island	Body
cg01566028	CDK5RAP2	-1.24772	0.000166816	chr9	123341267	N_Shore	Body
cg12566773		-4.62478	0.000169512	chr2	20583247	OpenSea	Intergenic
cg19109762		-2.12228	0.000176574	chr2	239889495	S_Shore	Intergenic
cg15982372	PRC1	-1.15558	0.000191445	chr15	91509510	OpenSea	Promoter
cg12965809		-1.91174	0.000195914	chr5	179358156	OpenSea	Intergenic
cg26098871	ENGASE	-1.46696	0.000198133	chr17	77084229	OpenSea	3'UTR
cg02572418	ALDH1A2	-0.708863	0.000198369	chr15	58263553	OpenSea	Body
cg25553466	JAKMIP3	-0.645319	0.000206424	chr10	133945935	N_Shelf	Body
cg07328317		1.14331	0.000230511	chr4	174429872	N_Shore	Intergenic
cg05766943	BEND3	-6.55116	0.000239424	chr6	107394007	S_Shelf	Body
cg17637740	ZKSCAN5	-0.747978	0.000247632	chr7	99103821	S_Shore	Body
cg20902122	DISP1	-0.965057	0.000249517	chr1	223059712	OpenSea	Promoter
cg25561140	MSI1	0.451248	0.000251539	chr12	120799725	Island	Body
cg01200389		0.837973	0.000273023	chr18	76123613	Island	Intergenic
cg22596683	EHF	-0.738544	0.000287593	chr11	34652874	OpenSea	Promoter
cg05147280		-2.19499	0.000307233	chr16	77709878	OpenSea	Intergenic
cg20301066		-0.796249	0.0003286	chr20	19783675	OpenSea	Intergenic
cg12715285	MEGF6	-1.47332	0.000334691	chr1	3504125	S_Shelf	Body
cg10260072	TRERF1	-5.60187	0.000345007	chr6	42421084	Island	Promoter
cg01759597	DLX6AS	0.808138	0.000356084	chr7	96626788	OpenSea	Body
cg13856825		-2.74442	0.000400092	chr9	80765076	N_Shore	Intergenic
cg19021732	C15orf29	-3.84156	0.000406467	chr15	34502525	S_Shore	Promoter
cg15529893	SYTL3	-1.88309	0.000461162	chr6	159090456	OpenSea	Body
cg03423077	LOC339524	-3.08208	0.000643717	chr1	87599262	S_Shore	Body
cg09333215		-2.13243	0.00107092	chr1	88475866	OpenSea	Intergenic
